# Supplementary material for: Single cell transcriptomics identifies a signaling network coordinating endoderm and mesoderm diversification during foregut organogenesis
Source: Nat Commun. 2020 Aug 27;11:4158. doi: 10.1038/s41467-020-17968-x (PMC7453027; doi:10.1038/s41467-020-17968-x)
Supplement: Supplementary file 6 — Supplementary Data 1 [file 41467_2020_17968_MOESM6_ESM.xlsx]

## Sheet: Markers_All_Endodermal_Clusters
Han et al. Supplementary Data 1a. Endoderm cell clusters annotation by top distinguishing transcripts.
* bold transcripts used for cluster annotaiton based on MGI database expression images
Stage	cluster	annotation	gene*	p_val	avg_logFC	pct.1	pct.2	p_val_adj
E8.5	e_a0	ventral foregut lip	Hhex	6.01845e-105	1.72741	0.922	0.172	8.0581e-101
E8.5	e_a0	ventral foregut lip	Cdkn1c	4.70165e-84	2.07732	0.995	0.776	6.29504e-80
E8.5	e_a0	ventral foregut lip	Rnase4	7.63525e-79	1.03782	0.751	0.102	1.02228e-74
E8.5	e_a0	ventral foregut lip	Bambi	9.854e-68	1.21119	0.966	0.547	1.31935e-63
E8.5	e_a0	ventral foregut lip	Col1a2	1.73286e-63	0.908129	0.566	0.052	2.32013e-59
E8.5	e_a0	ventral foregut lip	Ttr	1.31461e-56	2.00325	0.854	0.353	1.76013e-52
E8.5	e_a0	ventral foregut lip	Phlda2	2.01343e-56	1.6229	0.932	0.52	2.69579e-52
E8.5	e_a0	ventral foregut lip	Nrp1	1.26966e-55	0.922758	0.844	0.338	1.69995e-51
E8.5	e_a0	ventral foregut lip	Ngfrap1	1.01819e-54	0.521801	1	1	1.36326e-50
E8.5	e_a0	ventral foregut lip	Apela	1.70432e-53	0.837445	0.995	0.903	2.28192e-49
E8.5	e_a0	ventral foregut lip	Sfrp5	1.94265e-53	0.740424	0.522	0.055	2.60101e-49
E8.5	e_a0	ventral foregut lip	Amot	3.56026e-51	0.898081	0.946	0.609	4.76683e-47
E8.5	e_a0	ventral foregut lip	Lrpap1	1.38861e-49	0.777106	0.985	0.769	1.85921e-45
E8.5	e_a0	ventral foregut lip	Krt8	1.87387e-48	0.617339	1	1	2.50892e-44
E8.5	e_a0	ventral foregut lip	Meg3	8.77337e-48	0.862499	0.995	0.866	1.17467e-43
E8.5	e_a0	ventral foregut lip	Ang	6.15883e-47	0.614275	0.502	0.064	8.24606e-43
E8.5	e_a0	ventral foregut lip	Csrp2	2.13895e-46	0.732164	0.985	0.871	2.86384e-42
E8.5	e_a0	ventral foregut lip	Krt18	4.77025e-46	0.528297	1	1	6.38689e-42
E8.5	e_a0	ventral foregut lip	Spink1	2.26793e-44	0.814377	1	0.992	3.03653e-40
E8.5	e_a0	ventral foregut lip	Car4	2.03134e-39	0.70012	0.995	0.985	2.71977e-35
E8.5	e_a0	ventral foregut lip	Gpx3	8.85526e-36	0.805637	0.873	0.58	1.18563e-31
E8.5	e_a0	ventral foregut lip	Pyy	3.1529e-35	1.29212	0.805	0.355	4.22142e-31
E8.5	e_a0	ventral foregut lip	Ifitm3	1.13462e-33	1.07563	0.824	0.462	1.51915e-29
E8.5	e_a0	ventral foregut lip	Phlda1	2.78194e-31	0.597564	0.951	0.806	3.72474e-27
E8.5	e_a0	ventral foregut lip	Clic6	4.07581e-31	0.649521	0.659	0.256	5.4571e-27
E8.5	e_a0	ventral foregut lip	Rasgrp3	7.53613e-30	0.461151	0.493	0.122	1.00901e-25
E8.5	e_a0	ventral foregut lip	Dlk1	7.588e-30	0.505083	0.463	0.105	1.01596e-25
E8.5	e_a0	ventral foregut lip	Cystm1	8.20539e-30	0.604919	0.776	0.391	1.09862e-25
E8.5	e_a0	ventral foregut lip	Id2	1.69552e-29	0.553908	0.966	0.773	2.27013e-25
E8.5	e_a0	ventral foregut lip	Gadd45g	2.85035e-29	0.421371	0.341	0.047	3.81633e-25
E8.5	e_a0	ventral foregut lip	Bex1	3.49151e-28	0.374317	0.995	0.997	4.67478e-24
E8.5	e_a0	ventral foregut lip	Msx2	5.06454e-28	0.572694	0.546	0.172	6.78092e-24
E8.5	e_a0	ventral foregut lip	Cfc1	1.75538e-27	0.502007	0.639	0.242	2.35027e-23
E8.5	e_a0	ventral foregut lip	Gata6	4.61513e-26	0.503366	0.561	0.202	6.1792e-22
E8.5	e_a0	ventral foregut lip	Peg3	1.04573e-25	0.463266	0.99	0.941	1.40013e-21
E8.5	e_a0	ventral foregut lip	Gata4	4.16909e-25	0.290349	0.278	0.032	5.58199e-21
E8.5	e_a0	ventral foregut lip	Ppic	3.63469e-24	0.483819	0.488	0.161	4.86649e-20
E8.5	e_a0	ventral foregut lip	Smad7	3.99239e-24	0.402561	0.517	0.167	5.34541e-20
E8.5	e_a0	ventral foregut lip	H19	6.32373e-24	0.475095	0.99	0.901	8.46684e-20
E8.5	e_a0	ventral foregut lip	Id1	1.089e-23	0.471802	1	0.816	1.45806e-19
E8.5	e_a0	ventral foregut lip	Podxl	3.56359e-23	0.516218	0.873	0.615	4.77129e-19
E8.5	e_a0	ventral foregut lip	Map1b	1.67806e-22	0.615493	0.688	0.358	2.24676e-18
E8.5	e_a0	ventral foregut lip	Tbx3	3.83861e-22	0.450473	0.512	0.174	5.13951e-18
E8.5	e_a0	ventral foregut lip	Wbp5	6.86131e-22	0.289938	1	1	9.18661e-18
E8.5	e_a0	ventral foregut lip	Cald1	7.08729e-22	0.516895	0.946	0.679	9.48918e-18
E8.5	e_a0	ventral foregut lip	Rbpms	7.42483e-22	0.495633	0.873	0.632	9.9411e-18
E8.5	e_a0	ventral foregut lip	Rbbp7	4.28069e-21	0.415567	0.99	0.952	5.73141e-17
E8.5	e_a0	ventral foregut lip	Tsc22d1	1.26815e-20	0.545911	0.873	0.742	1.69793e-16
E8.5	e_a0	ventral foregut lip	Nkx2-5	2.74455e-20	0.473184	0.761	0.336	3.67468e-16
E8.5	e_a0	ventral foregut lip	Bex4	4.39096e-20	0.337532	1	0.985	5.87905e-16
E8.5	e_a0	ventral foregut lip	Mum1l1	7.64614e-20	0.423919	0.522	0.211	1.02374e-15
E8.5	e_a0	ventral foregut lip	Fam210b	5.37832e-19	0.363471	0.361	0.097	7.20104e-15
E8.5	e_a0	ventral foregut lip	Tbx20	1.53615e-18	0.262271	0.293	0.062	2.05676e-14
E8.5	e_a0	ventral foregut lip	B4galt6	2.53437e-18	0.419547	0.615	0.303	3.39326e-14
E8.5	e_a0	ventral foregut lip	Smad6	5.50019e-18	0.314248	0.341	0.094	7.36421e-14
E8.5	e_a0	ventral foregut lip	Pth1r	2.12145e-17	0.415941	0.473	0.191	2.84041e-13
E8.5	e_a0	ventral foregut lip	Slc2a3	3.56924e-17	0.328085	1	0.993	4.77885e-13
E8.5	e_a0	ventral foregut lip	Robo2	9.37719e-17	0.263789	0.263	0.055	1.25551e-12
E8.5	e_a0	ventral foregut lip	Raph1	1.06818e-16	0.324433	0.502	0.204	1.43018e-12
E8.5	e_a0	ventral foregut lip	Npc2	2.09718e-16	0.344274	0.995	0.933	2.80791e-12
E8.5	e_a0	ventral foregut lip	Rdx	4.51309e-16	0.319961	0.99	0.977	6.04258e-12
E8.5	e_a0	ventral foregut lip	Glul	5.80965e-16	0.56439	0.839	0.651	7.77853e-12
E8.5	e_a0	ventral foregut lip	Unc5b	9.75009e-16	0.369857	0.532	0.244	1.30544e-11
E8.5	e_a0	ventral foregut lip	Hmgb3	4.8638e-15	0.316068	0.99	0.963	6.51214e-11
E8.5	e_a0	ventral foregut lip	Mirg	6.49597e-15	0.266461	0.298	0.082	8.69745e-11
E8.5	e_a0	ventral foregut lip	Apoe	9.26582e-15	0.299426	0.98	0.908	1.2406e-10
E8.5	e_a0	ventral foregut lip	Rbp4	9.36063e-15	0.877593	0.488	0.229	1.25329e-10
E8.5	e_a0	ventral foregut lip	Zmiz1	1.10182e-14	0.342406	0.502	0.236	1.47523e-10
E8.5	e_a0	ventral foregut lip	Sepw1	1.30344e-14	0.309664	0.976	0.9	1.74517e-10
E8.5	e_a0	ventral foregut lip	Peg10	1.3343e-14	0.310982	0.356	0.125	1.78649e-10
E8.5	e_a0	ventral foregut lip	Id3	2.74843e-14	0.296603	0.99	0.925	3.67987e-10
E8.5	e_a0	ventral foregut lip	Ddah2	4.02624e-14	0.308377	0.941	0.855	5.39073e-10
E8.5	e_a0	ventral foregut lip	Apom	4.97654e-14	0.487579	0.507	0.239	6.66309e-10
E8.5	e_a0	ventral foregut lip	Psph	1.20017e-13	0.363949	0.634	0.368	1.6069e-09
E8.5	e_a0	ventral foregut lip	Flrt3	1.97858e-13	0.417634	0.673	0.41	2.64912e-09
E8.5	e_a0	ventral foregut lip	Psat1	3.60216e-13	0.379552	0.659	0.467	4.82293e-09
E8.5	e_a0	ventral foregut lip	Pcgf5	9.26156e-13	0.30852	0.439	0.196	1.24003e-08
E8.5	e_a0	ventral foregut lip	Efna1	1.02935e-12	0.336622	0.541	0.268	1.3782e-08
E8.5	e_a0	ventral foregut lip	Tpst1	1.04589e-12	0.314484	0.585	0.328	1.40034e-08
E8.5	e_a0	ventral foregut lip	Smim14	1.23423e-12	0.400385	0.6	0.363	1.65251e-08
E8.5	e_a0	ventral foregut lip	Clic1	1.77544e-12	0.359503	0.912	0.789	2.37713e-08
E8.5	e_a0	ventral foregut lip	Tmem158	1.96511e-12	0.36637	0.434	0.199	2.63109e-08
E8.5	e_a0	ventral foregut lip	Cltc	6.83585e-12	0.319496	0.82	0.64	9.15252e-08
E8.5	e_a0	ventral foregut lip	Dok5	8.39547e-12	0.278643	0.385	0.156	1.12407e-07
E8.5	e_a0	ventral foregut lip	Igsf21	1.21426e-11	0.285651	0.444	0.202	1.62577e-07
E8.5	e_a0	ventral foregut lip	Cyr61	1.26891e-11	0.333493	0.663	0.403	1.69894e-07
E8.5	e_a0	ventral foregut lip	Vim	4.95259e-11	0.287276	0.371	0.159	6.63102e-07
E8.5	e_a0	ventral foregut lip	Ubqln2	5.41316e-11	0.312947	0.834	0.694	7.24768e-07
E8.5	e_a0	ventral foregut lip	Polg	6.98747e-11	0.323576	0.62	0.39	9.35552e-07
E8.5	e_a0	ventral foregut lip	Rasl11a	7.42447e-11	0.374366	0.537	0.303	9.94063e-07
E8.5	e_a0	ventral foregut lip	Carhsp1	7.9905e-11	0.289854	0.859	0.686	1.06985e-06
E8.5	e_a0	ventral foregut lip	Grb10	1.40665e-10	0.295898	0.888	0.801	1.88336e-06
E8.5	e_a0	ventral foregut lip	Gcsh	1.9127e-10	0.259174	0.971	0.915	2.56091e-06
E8.5	e_a0	ventral foregut lip	Pdlim1	2.33399e-10	0.346771	0.541	0.323	3.12498e-06
E8.5	e_a0	ventral foregut lip	Tmem27	3.28043e-10	0.301609	0.327	0.134	4.39216e-06
E8.5	e_a0	ventral foregut lip	Pdcd4	3.52246e-10	0.326363	0.668	0.438	4.71622e-06
E8.5	e_a0	ventral foregut lip	Selk	4.35068e-10	0.276002	0.902	0.803	5.82512e-06
E8.5	e_a0	ventral foregut lip	Bex2	4.35621e-10	0.333495	0.932	0.885	5.83253e-06
E8.5	e_a0	ventral foregut lip	Top2b	5.00298e-10	0.286116	0.4	0.201	6.69849e-06
E8.5	e_a0	ventral foregut lip	Dusp9	5.75801e-10	0.282942	0.859	0.729	7.70941e-06
E8.5	e_a0	ventral foregut lip	Xist	1.0296e-09	0.741814	0.62	0.515	1.37853e-05
E8.5	e_a0	ventral foregut lip	Basp1	1.04223e-09	0.286251	0.898	0.811	1.39545e-05
E8.5	e_a0	ventral foregut lip	Igf2r	1.3806e-09	0.283656	0.488	0.266	1.84848e-05
E8.5	e_a0	ventral foregut lip	Epha4	3.09617e-09	0.268871	0.537	0.303	4.14546e-05
E8.5	e_a0	ventral foregut lip	Mybl2	6.6664e-09	0.26997	0.532	0.304	8.92565e-05
E8.5	e_a0	ventral foregut lip	Card19	9.35668e-09	0.263198	0.307	0.137	0.000125277
E8.5	e_a0	ventral foregut lip	Desi2	9.61356e-09	0.256154	0.527	0.321	0.000128716
E8.5	e_a0	ventral foregut lip	Ddah1	1.29299e-08	0.299516	0.673	0.498	0.000173118
E8.5	e_a0	ventral foregut lip	Hadh	1.343e-08	0.272731	0.824	0.677	0.000179814
E8.5	e_a0	ventral foregut lip	Tmem192	1.95467e-08	0.269235	0.62	0.42	0.00026171
E8.5	e_a0	ventral foregut lip	Evi5	3.52539e-08	0.335007	0.488	0.316	0.000472015
E8.5	e_a0	ventral foregut lip	Tspan7	4.24812e-08	0.275917	0.81	0.657	0.000568781
E8.5	e_a0	ventral foregut lip	Crip1	1.21872e-07	0.278306	0.741	0.57	0.00163174
E8.5	e_a0	ventral foregut lip	Acsl3	3.45282e-07	0.265926	0.507	0.333	0.00462298
E8.5	e_a1	ventral foregut	Nkx2-5	5.21632e-44	0.986852	0.876	0.336	6.98413e-40
E8.5	e_a1	ventral foregut	Nkx2-3	1.20047e-42	0.975785	0.758	0.238	1.60731e-38
E8.5	e_a1	ventral foregut	Isl1	4.38905e-37	0.696836	0.932	0.498	5.8765e-33
E8.5	e_a1	ventral foregut	Npm3	3.29033e-23	0.483004	0.975	0.872	4.40543e-19
E8.5	e_a1	ventral foregut	Gfpt2	4.56555e-21	0.515759	0.745	0.385	6.11281e-17
E8.5	e_a1	ventral foregut	Agtr1a	9.32308e-21	0.376082	0.385	0.095	1.24827e-16
E8.5	e_a1	ventral foregut	H19	3.99322e-18	0.533898	0.994	0.907	5.34653e-14
E8.5	e_a1	ventral foregut	Mest	1.01129e-16	0.48153	0.938	0.674	1.35402e-12
E8.5	e_a1	ventral foregut	Id1	2.09719e-15	0.417494	0.981	0.833	2.80792e-11
E8.5	e_a1	ventral foregut	Wfdc2	2.67455e-15	0.340577	0.988	0.907	3.58095e-11
E8.5	e_a1	ventral foregut	Socs2	3.03054e-15	0.471087	0.814	0.537	4.05758e-11
E8.5	e_a1	ventral foregut	Efna1	1.0306e-13	0.369488	0.571	0.279	1.37987e-09
E8.5	e_a1	ventral foregut	Kctd12b	1.08968e-13	0.299309	0.335	0.104	1.45897e-09
E8.5	e_a1	ventral foregut	Tbx3	3.10345e-13	0.314039	0.491	0.202	4.15521e-09
E8.5	e_a1	ventral foregut	Fhl1	9.73977e-13	0.336834	0.919	0.751	1.30406e-08
E8.5	e_a1	ventral foregut	Igf2	4.26512e-12	0.431947	0.696	0.453	5.71057e-08
E8.5	e_a1	ventral foregut	Trh	9.74673e-12	0.338197	0.95	0.847	1.30499e-07
E8.5	e_a1	ventral foregut	Has2	8.43255e-11	0.30933	0.435	0.195	1.12903e-06
E8.5	e_a1	ventral foregut	Slc16a1	8.51412e-11	0.271534	0.994	0.964	1.13995e-06
E8.5	e_a1	ventral foregut	Tgfb2	6.04546e-10	0.271583	0.665	0.383	8.09427e-06
E8.5	e_a1	ventral foregut	Bmp4	3.16627e-09	0.287948	0.398	0.187	4.23932e-05
E8.5	e_a1	ventral foregut	Aktip	3.2044e-09	0.304971	0.677	0.453	4.29037e-05
E8.5	e_a1	ventral foregut	Cald1	4.3542e-09	0.285956	0.919	0.704	5.82984e-05
E8.5	e_a1	ventral foregut	Car14	3.98233e-08	0.3108	0.733	0.531	0.000533195
E8.5	e_a1	ventral foregut	Aard	5.1713e-08	0.464651	0.553	0.361	0.000692386
E8.5	e_a1	ventral foregut	Dusp6	1.67331e-07	0.298245	0.559	0.347	0.0022404
E8.5	e_a1	ventral foregut	Sox11	3.09027e-07	0.270658	0.919	0.746	0.00413756
E8.5	e_a1	ventral foregut	Frzb	3.51734e-07	0.258604	0.596	0.399	0.00470936
E8.5	e_a1	ventral foregut	Pphln1	3.70852e-07	0.276701	0.627	0.445	0.00496534
E8.5	e_a1	ventral foregut	B4galt6	6.65731e-07	0.280767	0.534	0.344	0.00891348
E8.5	e_a2	lateral foregut	Osr1	6.39387e-29	0.412932	0.322	0.035	8.56076e-25
E8.5	e_a2	lateral foregut	Cldn11	3.58227e-24	0.578851	0.49	0.132	4.7963e-20
E8.5	e_a2	lateral foregut	Upp1	1.92391e-18	0.514654	0.727	0.377	2.57593e-14
E8.5	e_a2	lateral foregut	Cpn1	8.94624e-18	0.446863	0.881	0.586	1.19781e-13
E8.5	e_a2	lateral foregut	Fth1	1.58581e-16	0.287475	1	1	2.12325e-12
E8.5	e_a2	lateral foregut	Dusp9	8.77591e-13	0.383671	0.916	0.729	1.17501e-08
E8.5	e_a2	lateral foregut	Fabp5	1.06879e-12	0.343243	0.986	0.898	1.43101e-08
E8.5	e_a2	lateral foregut	Prdx6	3.55145e-12	0.305239	0.986	0.964	4.75503e-08
E8.5	e_a2	lateral foregut	Nudt11	4.33589e-12	0.315872	0.357	0.126	5.80533e-08
E8.5	e_a2	lateral foregut	Spc25	1.08773e-11	0.432326	0.832	0.733	1.45637e-07
E8.5	e_a2	lateral foregut	Hoxa1	2.3499e-11	0.289597	0.329	0.112	3.14628e-07
E8.5	e_a2	lateral foregut	Irx1	5.40947e-11	0.385324	0.566	0.294	7.24274e-07
E8.5	e_a2	lateral foregut	Igfbp2	7.50116e-10	0.301888	0.923	0.723	1.00433e-05
E8.5	e_a2	lateral foregut	Eif4ebp1	1.11412e-09	0.306856	0.937	0.868	1.49169e-05
E8.5	e_a2	lateral foregut	Gbx2	1.58171e-09	0.296032	0.28	0.098	2.11775e-05
E8.5	e_a2	lateral foregut	Arg1	1.58512e-09	0.332233	0.371	0.161	2.12231e-05
E8.5	e_a2	lateral foregut	Meis2	1.84494e-09	0.319846	0.86	0.652	2.47018e-05
E8.5	e_a2	lateral foregut	Sox4	4.42912e-09	0.352451	0.958	0.912	5.93015e-05
E8.5	e_a2	lateral foregut	Tuba4a	8.33585e-09	0.255249	0.434	0.209	0.000111609
E8.5	e_a2	lateral foregut	Krt19	1.00904e-08	0.272698	0.727	0.503	0.0001351
E8.5	e_a2	lateral foregut	Mycn	1.26206e-08	0.339808	0.357	0.164	0.000168978
E8.5	e_a2	lateral foregut	Fhl1	9.18098e-08	0.294173	0.909	0.758	0.00122924
E8.5	e_a2	lateral foregut	Nolc1	1.02767e-07	0.255115	0.902	0.789	0.00137595
E8.5	e_a2	lateral foregut	Six1	2.33441e-07	0.264914	0.427	0.233	0.00312554
E8.5	e_a2	lateral foregut	Arl4c	2.66183e-07	0.300185	0.65	0.486	0.00356393
E8.5	e_a2	lateral foregut	Fzd2	1.57516e-06	0.296569	0.713	0.588	0.0210898
E8.5	e_a2	lateral foregut	Pdlim1	3.48497e-06	0.289092	0.538	0.344	0.0466602
E8.5	e_a2	lateral foregut	Chchd10	7.0487e-06	0.288056	0.65	0.502	0.0943751
E8.5	e_a2	lateral foregut	Lmo4	8.40978e-06	0.258484	0.685	0.542	0.112599
E8.5	e_a3	dorsal-lateral foregut	Smoc2	6.92596e-35	0.673301	0.581	0.105	9.27317e-31
E8.5	e_a3	dorsal-lateral foregut	Sec62	2.74913e-30	0.703801	1	0.937	3.68081e-26
E8.5	e_a3	dorsal-lateral foregut	Gpx2	1.62734e-27	0.771804	0.943	0.583	2.17884e-23
E8.5	e_a3	dorsal-lateral foregut	Igfbp5	2.75232e-25	0.918536	0.905	0.549	3.68508e-21
E8.5	e_a3	dorsal-lateral foregut	Calca	7.09443e-25	0.515081	0.39	0.066	9.49873e-21
E8.5	e_a3	dorsal-lateral foregut	Krt7	1.13751e-23	0.779611	0.857	0.487	1.52302e-19
E8.5	e_a3	dorsal-lateral foregut	Sp5	1.80822e-19	0.664689	0.79	0.397	2.42103e-15
E8.5	e_a3	dorsal-lateral foregut	Afap1l1	3.11369e-17	0.481202	0.581	0.221	4.16892e-13
E8.5	e_a3	dorsal-lateral foregut	Tagln2	2.24233e-15	0.409634	1	0.907	3.00226e-11
E8.5	e_a3	dorsal-lateral foregut	Arl4a	5.68406e-15	0.63768	0.59	0.254	7.61039e-11
E8.5	e_a3	dorsal-lateral foregut	Sox2	8.44311e-14	0.581864	0.533	0.229	1.13045e-09
E8.5	e_a3	dorsal-lateral foregut	Srp9	3.15474e-13	0.351277	0.99	0.944	4.22389e-09
E8.5	e_a3	dorsal-lateral foregut	Ifitm1	5.76042e-13	0.434537	0.981	0.923	7.71263e-09
E8.5	e_a3	dorsal-lateral foregut	Apitd1	1.48013e-11	0.476633	0.829	0.612	1.98174e-07
E8.5	e_a3	dorsal-lateral foregut	Fkbp3	2.97219e-11	0.285357	1	0.996	3.97946e-07
E8.5	e_a3	dorsal-lateral foregut	Tgif1	4.5216e-11	0.414242	0.905	0.749	6.05396e-07
E8.5	e_a3	dorsal-lateral foregut	Vtn	6.54926e-11	0.33188	0.41	0.148	8.7688e-07
E8.5	e_a3	dorsal-lateral foregut	Igf1	2.29584e-10	0.348543	0.257	0.067	3.0739e-06
E8.5	e_a3	dorsal-lateral foregut	Nrtn	4.44233e-10	0.269479	0.438	0.176	5.94784e-06
E8.5	e_a3	dorsal-lateral foregut	Fam174b	7.25261e-10	0.309324	0.333	0.115	9.71052e-06
E8.5	e_a3	dorsal-lateral foregut	Sox21	2.1392e-09	0.294424	0.333	0.117	2.86417e-05
E8.5	e_a3	dorsal-lateral foregut	Cnn2	4.16105e-09	0.408931	0.914	0.778	5.57124e-05
E8.5	e_a3	dorsal-lateral foregut	Bnip3l	5.00612e-09	0.297585	0.99	0.95	6.7027e-05
E8.5	e_a3	dorsal-lateral foregut	Cmtm8	6.53075e-09	0.300093	0.886	0.665	8.74402e-05
E8.5	e_a3	dorsal-lateral foregut	Cryab	1.09313e-08	0.357021	0.552	0.311	0.000146359
E8.5	e_a3	dorsal-lateral foregut	Cpn1	1.22882e-08	0.393095	0.81	0.613	0.000164527
E8.5	e_a3	dorsal-lateral foregut	Rbp1	1.23928e-08	0.311585	0.895	0.718	0.000165927
E8.5	e_a3	dorsal-lateral foregut	Fhl2	3.61901e-08	0.338245	0.619	0.391	0.000484549
E8.5	e_a3	dorsal-lateral foregut	Elmo1	1.69346e-07	0.321301	0.333	0.145	0.00226737
E8.5	e_a3	dorsal-lateral foregut	Usp46	1.72802e-07	0.387842	0.514	0.309	0.00231365
E8.5	e_a3	dorsal-lateral foregut	Anp32a	1.86982e-07	0.273523	0.952	0.931	0.0025035
E8.5	e_a3	dorsal-lateral foregut	Sox17	2.18196e-07	0.357775	0.657	0.407	0.00292142
E8.5	e_a3	dorsal-lateral foregut	Espn	2.33631e-07	0.289664	0.467	0.235	0.00312808
E8.5	e_a3	dorsal-lateral foregut	Clstn1	4.82793e-07	0.312544	0.467	0.248	0.00646412
E8.5	e_a3	dorsal-lateral foregut	Myl9	8.83766e-07	0.364533	0.714	0.549	0.0118327
E8.5	e_a4	midgut / extra embryonic	Trap1a	1.07152e-91	1.64452	0.76	0.042	1.43466e-87
E8.5	e_a4	midgut / extra embryonic	Rhox5	1.25444e-72	1.71704	0.781	0.088	1.67957e-68
E8.5	e_a4	midgut / extra embryonic	Gsn	1.06902e-61	1.03076	0.688	0.072	1.43131e-57
E8.5	e_a4	midgut / extra embryonic	Sepp1	1.03339e-50	1.75513	0.812	0.194	1.3836e-46
E8.5	e_a4	midgut / extra embryonic	Cdkn2a	2.73733e-47	1.1113	0.635	0.091	3.66501e-43
E8.5	e_a4	midgut / extra embryonic	Xlr4a	8.2779e-43	0.726234	0.427	0.031	1.10833e-38
E8.5	e_a4	midgut / extra embryonic	Fmr1nb	1.30062e-42	0.614535	0.365	0.017	1.7414e-38
E8.5	e_a4	midgut / extra embryonic	Arl4a	8.93075e-39	1.36779	0.792	0.231	1.19574e-34
E8.5	e_a4	midgut / extra embryonic	Xlr3a	2.84029e-37	0.657568	0.5	0.064	3.80286e-33
E8.5	e_a4	midgut / extra embryonic	Rbp1	5.25953e-36	1.05257	0.979	0.709	7.04199e-32
E8.5	e_a4	midgut / extra embryonic	Cdx2	8.16717e-36	0.774062	0.312	0.016	1.0935e-31
E8.5	e_a4	midgut / extra embryonic	Tfpi	3.7928e-35	0.718927	0.604	0.119	5.07819e-31
E8.5	e_a4	midgut / extra embryonic	Ifitm1	1.23119e-34	1.00767	1	0.921	1.64844e-30
E8.5	e_a4	midgut / extra embryonic	Mnx1	1.38638e-33	0.353696	0.354	0.027	1.85622e-29
E8.5	e_a4	midgut / extra embryonic	Xlr5a	8.13774e-33	0.397082	0.281	0.013	1.08956e-28
E8.5	e_a4	midgut / extra embryonic	Mt1	2.02606e-32	1.28754	0.698	0.211	2.71269e-28
E8.5	e_a4	midgut / extra embryonic	Mt2	2.50856e-32	1.25188	0.656	0.171	3.35871e-28
E8.5	e_a4	midgut / extra embryonic	Gas6	1.9333e-31	0.70239	0.583	0.122	2.5885e-27
E8.5	e_a4	midgut / extra embryonic	Itm2b	8.07513e-31	0.887513	0.979	0.798	1.08118e-26
E8.5	e_a4	midgut / extra embryonic	Emp2	2.12879e-30	0.860987	0.521	0.098	2.85024e-26
E8.5	e_a4	midgut / extra embryonic	Apoe	4.3543e-29	1.17313	0.958	0.922	5.82998e-25
E8.5	e_a4	midgut / extra embryonic	Bicc1	3.17184e-27	0.565204	0.49	0.095	4.24678e-23
E8.5	e_a4	midgut / extra embryonic	Erich2	3.67656e-27	0.604461	0.51	0.103	4.92254e-23
E8.5	e_a4	midgut / extra embryonic	Xlr4b	5.91129e-27	0.350848	0.292	0.024	7.91462e-23
E8.5	e_a4	midgut / extra embryonic	Acot1	1.23121e-26	0.676378	0.552	0.132	1.64846e-22
E8.5	e_a4	midgut / extra embryonic	Sp5	1.45792e-26	0.898742	0.896	0.388	1.95201e-22
E8.5	e_a4	midgut / extra embryonic	Aqp11	4.31525e-25	0.383525	0.323	0.037	5.77769e-21
E8.5	e_a4	midgut / extra embryonic	Amn	5.00669e-25	0.548339	0.354	0.047	6.70346e-21
E8.5	e_a4	midgut / extra embryonic	Tmprss2	2.76423e-24	0.793754	0.708	0.255	3.70102e-20
E8.5	e_a4	midgut / extra embryonic	Phlda3	7.05639e-24	0.541734	0.427	0.081	9.4478e-20
E8.5	e_a4	midgut / extra embryonic	Tagln2	9.04051e-24	0.658993	0.99	0.909	1.21043e-19
E8.5	e_a4	midgut / extra embryonic	Nkd1	2.1729e-23	0.676875	0.542	0.146	2.90929e-19
E8.5	e_a4	midgut / extra embryonic	Espn	2.48756e-23	0.723024	0.646	0.214	3.3306e-19
E8.5	e_a4	midgut / extra embryonic	Ctsh	6.87623e-23	0.744027	0.573	0.16	9.20659e-19
E8.5	e_a4	midgut / extra embryonic	Sox17	9.26015e-23	0.960516	0.781	0.393	1.23984e-18
E8.5	e_a4	midgut / extra embryonic	Pon2	2.5707e-22	0.705072	0.573	0.164	3.44191e-18
E8.5	e_a4	midgut / extra embryonic	Slc39a4	7.64745e-22	0.513738	0.479	0.113	1.02392e-17
E8.5	e_a4	midgut / extra embryonic	Hacd2	9.30387e-22	0.756416	0.76	0.358	1.2457e-17
E8.5	e_a4	midgut / extra embryonic	Sat1	1.30118e-21	0.77121	0.552	0.164	1.74215e-17
E8.5	e_a4	midgut / extra embryonic	Smoc2	3.34727e-21	0.611551	0.5	0.122	4.48165e-17
E8.5	e_a4	midgut / extra embryonic	Perp	3.58408e-21	0.443318	0.51	0.126	4.79872e-17
E8.5	e_a4	midgut / extra embryonic	Agpat4	1.85589e-20	0.665005	0.698	0.273	2.48485e-16
E8.5	e_a4	midgut / extra embryonic	Prss1	4.94696e-20	0.517026	0.312	0.047	6.62349e-16
E8.5	e_a4	midgut / extra embryonic	Lrig3	4.03433e-19	0.413118	0.448	0.106	5.40157e-15
E8.5	e_a4	midgut / extra embryonic	Krt7	6.93802e-19	0.702656	0.844	0.494	9.28931e-15
E8.5	e_a4	midgut / extra embryonic	Cstb	1.34584e-18	0.667332	0.979	0.874	1.80195e-14
E8.5	e_a4	midgut / extra embryonic	Xlr3b	1.35144e-18	0.493301	0.396	0.086	1.80944e-14
E8.5	e_a4	midgut / extra embryonic	Vtn	1.69949e-18	0.503649	0.5	0.139	2.27544e-14
E8.5	e_a4	midgut / extra embryonic	Igf1	1.82258e-18	0.47346	0.333	0.059	2.44025e-14
E8.5	e_a4	midgut / extra embryonic	Krt19	3.80031e-18	0.910372	0.823	0.505	5.08824e-14
E8.5	e_a4	midgut / extra embryonic	Fgfbp1	4.25217e-18	0.392998	0.302	0.048	5.69323e-14
E8.5	e_a4	midgut / extra embryonic	Atp9a	6.78287e-18	0.323958	0.281	0.042	9.08158e-14
E8.5	e_a4	midgut / extra embryonic	Cd55	1.01153e-17	0.511676	0.427	0.11	1.35433e-13
E8.5	e_a4	midgut / extra embryonic	Mogat2	3.74021e-17	0.580329	0.823	0.504	5.00776e-13
E8.5	e_a4	midgut / extra embryonic	Foxa3	2.53133e-16	0.547745	0.583	0.221	3.3892e-12
E8.5	e_a4	midgut / extra embryonic	Cpn1	2.56718e-16	0.611236	0.927	0.6	3.4372e-12
E8.5	e_a4	midgut / extra embryonic	S100a11	3.77592e-16	0.735846	0.865	0.603	5.05558e-12
E8.5	e_a4	midgut / extra embryonic	Glrx	5.92876e-16	0.729339	0.646	0.293	7.93801e-12
E8.5	e_a4	midgut / extra embryonic	Myl6	8.05638e-16	0.364027	1	0.997	1.07867e-11
E8.5	e_a4	midgut / extra embryonic	Ecscr	9.82616e-16	0.313657	0.354	0.076	1.31562e-11
E8.5	e_a4	midgut / extra embryonic	Cd63	2.6663e-15	0.51276	0.958	0.871	3.56991e-11
E8.5	e_a4	midgut / extra embryonic	Gpx2	3.53216e-15	0.693852	0.812	0.605	4.72921e-11
E8.5	e_a4	midgut / extra embryonic	Gm5771	4.48803e-15	0.32354	0.26	0.044	6.00902e-11
E8.5	e_a4	midgut / extra embryonic	Tcn2	4.60069e-15	0.437125	0.406	0.113	6.15987e-11
E8.5	e_a4	midgut / extra embryonic	Plat	6.8687e-15	0.551662	0.552	0.208	9.19651e-11
E8.5	e_a4	midgut / extra embryonic	Trh	9.7352e-15	0.875163	0.979	0.853	1.30345e-10
E8.5	e_a4	midgut / extra embryonic	Cd59a	1.27715e-14	0.516919	0.448	0.141	1.70997e-10
E8.5	e_a4	midgut / extra embryonic	Eva1b	2.97382e-14	0.48678	0.729	0.383	3.98165e-10
E8.5	e_a4	midgut / extra embryonic	Tex264	3.21602e-14	0.548077	0.573	0.233	4.30592e-10
E8.5	e_a4	midgut / extra embryonic	Tspan1	3.46356e-14	0.436064	0.385	0.106	4.63736e-10
E8.5	e_a4	midgut / extra embryonic	Rcn1	4.63533e-14	0.555896	0.865	0.668	6.20624e-10
E8.5	e_a4	midgut / extra embryonic	T	4.96213e-14	0.677906	0.281	0.057	6.64379e-10
E8.5	e_a4	midgut / extra embryonic	S100a10	5.83637e-14	0.577181	0.948	0.826	7.81432e-10
E8.5	e_a4	midgut / extra embryonic	Dram2	5.92148e-14	0.393409	0.469	0.157	7.92827e-10
E8.5	e_a4	midgut / extra embryonic	Cdo1	8.45918e-14	0.443434	0.323	0.076	1.1326e-09
E8.5	e_a4	midgut / extra embryonic	Snx3	1.3694e-13	0.432633	0.917	0.822	1.83349e-09
E8.5	e_a4	midgut / extra embryonic	Ddit4	1.43289e-13	0.416299	0.427	0.126	1.91849e-09
E8.5	e_a4	midgut / extra embryonic	Anxa4	1.64118e-13	0.407473	0.354	0.096	2.19738e-09
E8.5	e_a4	midgut / extra embryonic	Zfp703	1.66598e-13	0.435187	0.375	0.112	2.23058e-09
E8.5	e_a4	midgut / extra embryonic	Colec12	1.93095e-13	0.451605	0.375	0.11	2.58535e-09
E8.5	e_a4	midgut / extra embryonic	Lima1	2.04133e-13	0.465091	0.49	0.177	2.73314e-09
E8.5	e_a4	midgut / extra embryonic	Fxyd3	2.63296e-13	0.581022	0.521	0.212	3.52526e-09
E8.5	e_a4	midgut / extra embryonic	Hacd4	4.09817e-13	0.388554	0.448	0.151	5.48703e-09
E8.5	e_a4	midgut / extra embryonic	Ezr	4.19076e-13	0.515887	0.885	0.583	5.611e-09
E8.5	e_a4	midgut / extra embryonic	Cthrc1	1.12097e-12	0.839764	0.719	0.479	1.50087e-08
E8.5	e_a4	midgut / extra embryonic	Sox21	1.52485e-12	0.373206	0.385	0.113	2.04162e-08
E8.5	e_a4	midgut / extra embryonic	Pdzk1ip1	1.64277e-12	0.40832	0.438	0.151	2.19951e-08
E8.5	e_a4	midgut / extra embryonic	Apoc1	1.69927e-12	0.442157	0.396	0.129	2.27515e-08
E8.5	e_a4	midgut / extra embryonic	Cst3	1.85206e-12	0.413548	0.99	0.941	2.47972e-08
E8.5	e_a4	midgut / extra embryonic	Sccpdh	3.06568e-12	0.546769	0.76	0.461	4.10463e-08
E8.5	e_a4	midgut / extra embryonic	Ctsc	4.01346e-12	0.431636	0.531	0.215	5.37362e-08
E8.5	e_a4	midgut / extra embryonic	Bst2	4.11856e-12	0.38444	0.375	0.119	5.51434e-08
E8.5	e_a4	midgut / extra embryonic	Cox7a2l	6.02559e-12	0.368126	1	0.959	8.06767e-08
E8.5	e_a4	midgut / extra embryonic	Epcam	7.86952e-12	0.485026	1	0.986	1.05365e-07
E8.5	e_a4	midgut / extra embryonic	Mpzl1	8.62657e-12	0.485145	0.833	0.636	1.15501e-07
E8.5	e_a4	midgut / extra embryonic	Hist1h2bc	1.16951e-11	0.530801	0.448	0.165	1.56586e-07
E8.5	e_a4	midgut / extra embryonic	Afap1l1	1.1982e-11	0.427671	0.542	0.231	1.60427e-07
E8.5	e_a4	midgut / extra embryonic	Dcxr	1.26548e-11	0.300749	0.323	0.088	1.69435e-07
E8.5	e_a4	midgut / extra embryonic	Bsg	1.47924e-11	0.290143	1	0.994	1.98055e-07
E8.5	e_a4	midgut / extra embryonic	Psma4	2.61553e-11	0.337157	1	0.972	3.50193e-07
E8.5	e_a4	midgut / extra embryonic	Cldn6	3.45167e-11	0.351053	1	0.996	4.62144e-07
E8.5	e_a4	midgut / extra embryonic	Reep5	5.00372e-11	0.509248	0.802	0.607	6.69948e-07
E8.5	e_a4	midgut / extra embryonic	Tln2	8.09979e-11	0.603472	0.802	0.611	1.08448e-06
E8.5	e_a4	midgut / extra embryonic	Metrnl	9.16322e-11	0.285479	0.375	0.119	1.22686e-06
E8.5	e_a4	midgut / extra embryonic	Gramd3	9.17282e-11	0.436058	0.417	0.16	1.22815e-06
E8.5	e_a4	midgut / extra embryonic	Ptpn14	9.82443e-11	0.436178	0.458	0.195	1.31539e-06
E8.5	e_a4	midgut / extra embryonic	Laptm4b	1.11398e-10	0.478587	0.802	0.58	1.49151e-06
E8.5	e_a4	midgut / extra embryonic	Slc50a1	1.5517e-10	0.355704	0.406	0.147	2.07757e-06
E8.5	e_a4	midgut / extra embryonic	Fam174b	1.62477e-10	0.327874	0.354	0.115	2.17541e-06
E8.5	e_a4	midgut / extra embryonic	Serpinb6c	1.77733e-10	0.336117	0.396	0.139	2.37967e-06
E8.5	e_a4	midgut / extra embryonic	Cxadr	3.03741e-10	0.406704	0.583	0.293	4.06678e-06
E8.5	e_a4	midgut / extra embryonic	Eras	3.55204e-10	0.291844	0.406	0.141	4.75582e-06
E8.5	e_a4	midgut / extra embryonic	Myo6	3.75905e-10	0.355286	0.323	0.102	5.03299e-06
E8.5	e_a4	midgut / extra embryonic	Lhfpl2	3.90962e-10	0.258355	0.292	0.083	5.23459e-06
E8.5	e_a4	midgut / extra embryonic	Zfp503	4.2975e-10	0.340142	0.396	0.146	5.75392e-06
E8.5	e_a4	midgut / extra embryonic	Stx7	4.9323e-10	0.533926	0.646	0.393	6.60385e-06
E8.5	e_a4	midgut / extra embryonic	Glmp	5.10088e-10	0.443246	0.76	0.478	6.82957e-06
E8.5	e_a4	midgut / extra embryonic	Lpar1	5.12903e-10	0.475638	0.719	0.413	6.86725e-06
E8.5	e_a4	midgut / extra embryonic	Ndufa6	7.3945e-10	0.425523	0.979	0.911	9.9005e-06
E8.5	e_a4	midgut / extra embryonic	Sh3bgrl2	7.8657e-10	0.336434	0.375	0.13	1.05314e-05
E8.5	e_a4	midgut / extra embryonic	Chd3	9.57712e-10	0.309836	0.396	0.147	1.28228e-05
E8.5	e_a4	midgut / extra embryonic	Cox6b2	1.3899e-09	0.316278	0.333	0.112	1.86094e-05
E8.5	e_a4	midgut / extra embryonic	Akr1c19	2.29053e-09	0.389219	0.552	0.263	3.06679e-05
E8.5	e_a4	midgut / extra embryonic	Commd3	2.56741e-09	0.427734	0.802	0.634	3.4375e-05
E8.5	e_a4	midgut / extra embryonic	Asb4	2.90284e-09	0.257833	0.302	0.093	3.88662e-05
E8.5	e_a4	midgut / extra embryonic	Bcap31	3.23366e-09	0.435566	0.885	0.792	4.32954e-05
E8.5	e_a4	midgut / extra embryonic	Ndufb11	3.76646e-09	0.337491	0.948	0.849	5.04291e-05
E8.5	e_a4	midgut / extra embryonic	Slc39a8	5.51376e-09	0.459954	0.667	0.446	7.38237e-05
E8.5	e_a4	midgut / extra embryonic	Lxn	6.60803e-09	0.428508	0.656	0.403	8.8475e-05
E8.5	e_a4	midgut / extra embryonic	Degs1	7.68918e-09	0.482793	0.865	0.658	0.00010295
E8.5	e_a4	midgut / extra embryonic	Tecr	1.49176e-08	0.297451	0.979	0.972	0.000199731
E8.5	e_a4	midgut / extra embryonic	Fermt1	1.55823e-08	0.449574	0.51	0.266	0.000208632
E8.5	e_a4	midgut / extra embryonic	Gstz1	1.69233e-08	0.286788	0.427	0.181	0.000226586
E8.5	e_a4	midgut / extra embryonic	Bax	1.90928e-08	0.306014	0.99	0.922	0.000255633
E8.5	e_a4	midgut / extra embryonic	Cmtm8	1.95714e-08	0.415018	0.833	0.675	0.000262041
E8.5	e_a4	midgut / extra embryonic	1810058I24Rik	2.03828e-08	0.338468	0.948	0.88	0.000272905
E8.5	e_a4	midgut / extra embryonic	Cyba	2.28488e-08	0.400303	0.854	0.697	0.000305923
E8.5	e_a4	midgut / extra embryonic	Gprc5c	2.52313e-08	0.337236	0.604	0.325	0.000337822
E8.5	e_a4	midgut / extra embryonic	Rab4a	2.78587e-08	0.426176	0.781	0.547	0.000373
E8.5	e_a4	midgut / extra embryonic	Serf1	4.25349e-08	0.368364	0.865	0.617	0.0005695
E8.5	e_a4	midgut / extra embryonic	Malat1	5.13696e-08	0.429333	1	0.997	0.000687787
E8.5	e_a4	midgut / extra embryonic	Anxa5	5.24691e-08	0.29241	0.469	0.216	0.000702509
E8.5	e_a4	midgut / extra embryonic	Plp2	5.40799e-08	0.408501	0.833	0.703	0.000724076
E8.5	e_a4	midgut / extra embryonic	Tubb2b	5.47745e-08	0.449084	0.49	0.257	0.000733375
E8.5	e_a4	midgut / extra embryonic	Serpinh1	6.29678e-08	0.287665	0.99	0.993	0.000843076
E8.5	e_a4	midgut / extra embryonic	Cited1	7.70729e-08	0.570227	0.698	0.536	0.00103193
E8.5	e_a4	midgut / extra embryonic	Chmp2a	8.9475e-08	0.394012	0.781	0.559	0.00119798
E8.5	e_a4	midgut / extra embryonic	Fat1	1.01497e-07	0.338608	0.51	0.262	0.00135895
E8.5	e_a4	midgut / extra embryonic	Sulf1	1.4063e-07	0.251973	0.417	0.182	0.0018829
E8.5	e_a4	midgut / extra embryonic	Sec62	1.48668e-07	0.349261	0.969	0.942	0.00199052
E8.5	e_a4	midgut / extra embryonic	Trim2	1.60277e-07	0.291226	0.323	0.122	0.00214595
E8.5	e_a4	midgut / extra embryonic	Arpc1b	2.02417e-07	0.265226	0.573	0.303	0.00271016
E8.5	e_a4	midgut / extra embryonic	Pnrc1	2.14734e-07	0.36483	0.792	0.624	0.00287507
E8.5	e_a4	midgut / extra embryonic	Igfbp4	2.5299e-07	0.335653	0.5	0.253	0.00338728
E8.5	e_a4	midgut / extra embryonic	Bcat2	2.76497e-07	0.374928	0.521	0.303	0.00370201
E8.5	e_a4	midgut / extra embryonic	Ebp	2.78656e-07	0.319361	0.604	0.355	0.00373093
E8.5	e_a4	midgut / extra embryonic	Mgst3	3.31436e-07	0.40205	0.552	0.307	0.00443759
E8.5	e_a4	midgut / extra embryonic	Tgif1	3.89335e-07	0.369897	0.865	0.757	0.00521281
E8.5	e_a4	midgut / extra embryonic	Tspan13	4.42999e-07	0.360303	0.781	0.628	0.00593131
E8.5	e_a4	midgut / extra embryonic	Jund	5.11576e-07	0.41395	0.667	0.494	0.00684949
E8.5	e_a4	midgut / extra embryonic	Pofut2	5.28611e-07	0.274699	0.688	0.458	0.00707757
E8.5	e_a4	midgut / extra embryonic	Jade1	5.46976e-07	0.309863	0.406	0.19	0.00732347
E8.5	e_a4	midgut / extra embryonic	Selm	5.87306e-07	0.349169	0.542	0.313	0.00786344
E8.5	e_a4	midgut / extra embryonic	Tmsb4x	6.27719e-07	0.289264	1	0.993	0.00840452
E8.5	e_a4	midgut / extra embryonic	Taf6l	7.27446e-07	0.393185	0.688	0.457	0.00973978
E8.5	e_a4	midgut / extra embryonic	H1f0	7.44161e-07	0.348324	0.854	0.707	0.00996357
E8.5	e_a4	midgut / extra embryonic	Cgn	8.64905e-07	0.306733	0.521	0.296	0.0115802
E8.5	e_a4	midgut / extra embryonic	Sptan1	9.10351e-07	0.32978	0.562	0.32	0.0121887
E8.5	e_a4	midgut / extra embryonic	Plet1	9.4571e-07	0.334353	0.271	0.103	0.0126621
E8.5	e_a4	midgut / extra embryonic	Skap2	9.57084e-07	0.289721	0.365	0.163	0.0128144
E8.5	e_a4	midgut / extra embryonic	Cdh1	9.72363e-07	0.353328	0.677	0.479	0.013019
E8.5	e_a5	anterior foregut	Cyp26a1	1.69674e-45	1.08256	0.581	0.07	2.27176e-41
E8.5	e_a5	anterior foregut	Hesx1	4.10982e-41	0.674008	0.376	0.021	5.50264e-37
E8.5	e_a5	anterior foregut	Otx2	3.05151e-39	0.888489	0.763	0.185	4.08566e-35
E8.5	e_a5	anterior foregut	Tal2	2.00654e-35	0.520946	0.333	0.02	2.68656e-31
E8.5	e_a5	anterior foregut	Gsc	5.97583e-34	0.530876	0.28	0.011	8.00104e-30
E8.5	e_a5	anterior foregut	Nkx2-9	2.72337e-32	0.503818	0.312	0.02	3.64632e-28
E8.5	e_a5	anterior foregut	Irx3	7.02832e-26	0.76326	0.785	0.285	9.41022e-22
E8.5	e_a5	anterior foregut	Ldha	2.16962e-20	0.354069	1	1	2.90491e-16
E8.5	e_a5	anterior foregut	Fam162a	1.09402e-19	0.637962	0.968	0.775	1.46478e-15
E8.5	e_a5	anterior foregut	Irx5	6.93632e-19	0.563624	0.645	0.228	9.28703e-15
E8.5	e_a5	anterior foregut	Shisa2	7.67097e-19	0.494768	0.527	0.168	1.02707e-14
E8.5	e_a5	anterior foregut	Dkk1	7.98712e-19	1.39741	0.677	0.314	1.0694e-14
E8.5	e_a5	anterior foregut	Tpi1	9.65451e-17	0.385505	1	0.989	1.29264e-12
E8.5	e_a5	anterior foregut	Has2	2.24893e-16	0.598701	0.548	0.203	3.0111e-12
E8.5	e_a5	anterior foregut	Lypd2	2.54676e-16	0.472204	0.581	0.208	3.40986e-12
E8.5	e_a5	anterior foregut	Slc2a1	4.74398e-15	0.458214	1	0.994	6.35172e-11
E8.5	e_a5	anterior foregut	Aldoa	1.24048e-14	0.368131	1	0.997	1.66087e-10
E8.5	e_a5	anterior foregut	Bnip3	1.59848e-14	0.550967	0.71	0.368	2.14021e-10
E8.5	e_a5	anterior foregut	Ccnd2	7.44527e-14	0.529913	0.989	0.915	9.96847e-10
E8.5	e_a5	anterior foregut	Unc119	1.72678e-13	0.578348	0.763	0.477	2.31199e-09
E8.5	e_a5	anterior foregut	Car14	2.39679e-13	0.524886	0.817	0.539	3.20906e-09
E8.5	e_a5	anterior foregut	Mest	2.10257e-12	0.578264	0.935	0.7	2.81513e-08
E8.5	e_a5	anterior foregut	Socs2	3.34693e-12	0.504157	0.849	0.559	4.48121e-08
E8.5	e_a5	anterior foregut	Psip1	1.26175e-11	0.371129	0.989	0.924	1.68935e-07
E8.5	e_a5	anterior foregut	Homer2	1.27776e-11	0.471344	0.495	0.204	1.71079e-07
E8.5	e_a5	anterior foregut	Wfdc2	1.87534e-11	0.428427	0.989	0.914	2.51089e-07
E8.5	e_a5	anterior foregut	Ncl	1.13974e-10	0.322306	1	1	1.526e-06
E8.5	e_a5	anterior foregut	Trh	3.18188e-10	0.622544	0.946	0.858	4.26022e-06
E8.5	e_a5	anterior foregut	Sox2	5.77473e-10	0.417727	0.516	0.237	7.73178e-06
E8.5	e_a5	anterior foregut	Hsd11b2	3.13428e-09	0.44722	0.441	0.2	4.19648e-05
E8.5	e_a5	anterior foregut	Pfkl	5.8077e-09	0.373973	0.903	0.787	7.77592e-05
E8.5	e_a5	anterior foregut	Sms	1.34763e-08	0.370459	0.957	0.862	0.000180435
E8.5	e_a5	anterior foregut	Fgf8	2.4575e-08	0.436039	0.29	0.1	0.000329034
E8.5	e_a5	anterior foregut	Ptch1	2.67114e-08	0.379359	0.72	0.466	0.000357639
E8.5	e_a5	anterior foregut	Cald1	3.08282e-08	0.350937	0.978	0.717	0.000412758
E8.5	e_a5	anterior foregut	Ddit4	3.21582e-08	0.348363	0.355	0.137	0.000430566
E8.5	e_a5	anterior foregut	Pgam1	4.08254e-08	0.251057	1	0.996	0.000546612
E8.5	e_a5	anterior foregut	Id3	6.75942e-08	0.349704	0.989	0.935	0.000905018
E8.5	e_a5	anterior foregut	Slc16a3	1.10875e-07	0.372128	0.806	0.685	0.00148451
E8.5	e_a5	anterior foregut	Auts2	2.45486e-07	0.291674	0.527	0.287	0.00328682
E8.5	e_a5	anterior foregut	Bnip3l	5.50688e-07	0.270381	0.978	0.952	0.00737317
E9.0	e_b0	foregut	Osr1	1.37897e-59	0.81353	0.719	0.22	2.01743e-55
E9.0	e_b0	foregut	Mecom	2.22263e-32	0.505023	0.434	0.115	3.25171e-28
E9.0	e_b0	foregut	Fth1	3.18819e-29	0.353982	1	1	4.66432e-25
E9.0	e_b0	foregut	Shh	1.01301e-28	0.638919	0.498	0.179	1.48204e-24
E9.0	e_b0	foregut	Apela	2.42605e-28	0.650783	0.861	0.596	3.54931e-24
E9.0	e_b0	foregut	Nr2f2	1.03985e-27	0.558836	0.801	0.524	1.5213e-23
E9.0	e_b0	foregut	Raet1e	6.90882e-26	0.482805	0.573	0.242	1.01076e-21
E9.0	e_b0	foregut	Ripply3	7.40224e-26	0.364465	0.584	0.235	1.08295e-21
E9.0	e_b0	foregut	Hotairm1	3.34049e-25	0.438956	0.581	0.248	4.88714e-21
E9.0	e_b0	foregut	Hoxa1	4.00603e-23	0.415109	0.648	0.316	5.86082e-19
E9.0	e_b0	foregut	Hmgn3	3.18314e-21	0.332237	0.914	0.734	4.65693e-17
E9.0	e_b0	foregut	Dleu7	1.04502e-19	0.384745	0.453	0.189	1.52887e-15
E9.0	e_b0	foregut	Slc2a3	1.14164e-17	0.330633	0.959	0.862	1.67023e-13
E9.0	e_b0	foregut	E030030I06Rik	2.05539e-16	0.492375	0.532	0.304	3.00704e-12
E9.0	e_b0	foregut	Pbx1	4.89317e-16	0.374419	0.854	0.73	7.15871e-12
E9.0	e_b0	foregut	Abhd11os	3.25155e-15	0.341499	0.367	0.155	4.75702e-11
E9.0	e_b0	foregut	Sox2	1.78071e-14	0.328926	0.532	0.277	2.60518e-10
E9.0	e_b0	foregut	Npnt	3.0182e-14	0.32126	0.562	0.322	4.41563e-10
E9.0	e_b0	foregut	Metrn	8.20793e-14	0.322804	0.772	0.638	1.20082e-09
E9.0	e_b0	foregut	Mycn	9.15599e-14	0.313295	0.543	0.307	1.33952e-09
E9.0	e_b0	foregut	Meis1	2.75354e-13	0.332283	0.738	0.568	4.02843e-09
E9.0	e_b0	foregut	Mapre2	6.55855e-13	0.332607	0.663	0.473	9.59516e-09
E9.0	e_b0	foregut	Rasl11b	2.03258e-12	0.35351	0.371	0.175	2.97366e-08
E9.0	e_b0	foregut	1700011H14Rik	7.56525e-12	0.282306	0.457	0.237	1.1068e-07
E9.0	e_b0	foregut	Foxa2	2.18422e-11	0.318046	0.734	0.573	3.19552e-07
E9.0	e_b0	foregut	Odc1	2.50372e-11	0.254211	0.948	0.944	3.66295e-07
E9.0	e_b0	foregut	Vcan	1.25624e-10	0.28027	0.637	0.435	1.83788e-06
E9.0	e_b0	foregut	E130012A19Rik	5.58745e-10	0.284863	0.603	0.432	8.17444e-06
E9.0	e_b0	foregut	Cpm	1.14294e-09	0.319566	0.76	0.595	1.67211e-05
E9.0	e_b0	foregut	Capn6	2.92033e-09	0.271029	0.438	0.257	4.27244e-05
E9.0	e_b0	foregut	Zfp703	4.54302e-09	0.280355	0.596	0.428	6.64643e-05
E9.0	e_b0	foregut	Foxa1	1.37174e-08	0.262777	0.697	0.533	0.000200686
E9.0	e_b0	foregut	Msmo1	2.92328e-08	0.289138	0.438	0.284	0.000427676
E9.0	e_b0	foregut	Col18a1	4.26991e-08	0.278884	0.749	0.652	0.000624688
E9.0	e_b0	foregut	Hmgcs1	5.65538e-08	0.26187	0.547	0.382	0.000827382
E9.0	e_b1	midgut	Cdx2	2.01336e-135	1.39971	0.803	0.054	2.94554e-131
E9.0	e_b1	midgut	Nepn	2.29572e-97	1.53846	0.831	0.146	3.35863e-93
E9.0	e_b1	midgut	Pitx2	1.60793e-96	0.950338	0.648	0.051	2.35241e-92
E9.0	e_b1	midgut	Lgals2	2.43233e-94	1.01909	0.624	0.048	3.5585e-90
E9.0	e_b1	midgut	Tff3	7.97581e-86	1.50988	0.601	0.054	1.16686e-81
E9.0	e_b1	midgut	Tdh	4.64625e-77	0.731166	0.587	0.06	6.79747e-73
E9.0	e_b1	midgut	Nrp2	1.03737e-74	1.003	0.624	0.087	1.51767e-70
E9.0	e_b1	midgut	Rbp4	4.07598e-73	1.91256	0.972	0.51	5.96315e-69
E9.0	e_b1	midgut	Folr1	1.73655e-68	0.648648	0.437	0.024	2.54057e-64
E9.0	e_b1	midgut	Smim14	5.61506e-67	0.965653	0.93	0.452	8.21483e-63
E9.0	e_b1	midgut	Tfcp2l1	1.21273e-66	0.640206	0.441	0.028	1.77422e-62
E9.0	e_b1	midgut	Dio3	1.0397e-65	0.892465	0.568	0.08	1.52109e-61
E9.0	e_b1	midgut	Pth1r	5.82052e-64	0.849797	0.671	0.148	8.51542e-60
E9.0	e_b1	midgut	Fam183b	1.39494e-61	0.919405	0.831	0.287	2.0408e-57
E9.0	e_b1	midgut	Dpp4	3.92409e-61	0.669431	0.54	0.074	5.74095e-57
E9.0	e_b1	midgut	Gpx3	1.26312e-60	1.18486	0.972	0.749	1.84795e-56
E9.0	e_b1	midgut	Tpm1	8.9574e-55	0.730832	0.991	0.944	1.31047e-50
E9.0	e_b1	midgut	2610528A11Rik	2.04941e-52	0.889296	0.291	0.006	2.99829e-48
E9.0	e_b1	midgut	S100g	3.74655e-50	1.05264	0.657	0.183	5.4812e-46
E9.0	e_b1	midgut	Sycn	9.82592e-50	0.448143	0.268	0.004	1.43753e-45
E9.0	e_b1	midgut	Ociad2	8.31335e-49	0.882882	0.836	0.404	1.21624e-44
E9.0	e_b1	midgut	Rgn	2.72322e-47	0.562269	0.418	0.053	3.98407e-43
E9.0	e_b1	midgut	Cst3	4.06409e-47	0.866384	0.967	0.879	5.94576e-43
E9.0	e_b1	midgut	Myo6	1.03888e-46	0.522577	0.545	0.112	1.51988e-42
E9.0	e_b1	midgut	Gm21814	4.57188e-46	0.539214	0.404	0.051	6.68866e-42
E9.0	e_b1	midgut	Mylip	1.05472e-41	0.528769	0.488	0.098	1.54305e-37
E9.0	e_b1	midgut	Pkib	5.62684e-41	0.533522	0.418	0.065	8.23206e-37
E9.0	e_b1	midgut	Spink1	4.83293e-40	1.16446	0.948	0.626	7.07058e-36
E9.0	e_b1	midgut	Pdzk1ip1	2.80007e-38	0.375525	0.38	0.055	4.09651e-34
E9.0	e_b1	midgut	Apob	2.43479e-37	0.437269	0.385	0.06	3.56209e-33
E9.0	e_b1	midgut	Ihh	4.3329e-37	0.507388	0.526	0.132	6.33903e-33
E9.0	e_b1	midgut	Ifitm1	5.55766e-37	0.719693	0.967	0.72	8.13085e-33
E9.0	e_b1	midgut	Lrpap1	5.32283e-35	0.851114	0.817	0.472	7.7873e-31
E9.0	e_b1	midgut	S100a11	1.24646e-34	0.796061	0.845	0.569	1.82357e-30
E9.0	e_b1	midgut	Cdkn1a	6.42702e-33	0.497304	0.854	0.446	9.40272e-29
E9.0	e_b1	midgut	S100a10	5.4848e-32	0.632063	0.948	0.76	8.02426e-28
E9.0	e_b1	midgut	Tmprss2	7.49756e-32	0.52796	0.582	0.207	1.09689e-27
E9.0	e_b1	midgut	Eef1a1	2.6245e-31	0.30647	1	1	3.83964e-27
E9.0	e_b1	midgut	Fxyd3	2.64273e-31	0.326064	0.305	0.042	3.86632e-27
E9.0	e_b1	midgut	Pdlim1	1.83537e-30	0.604322	0.793	0.465	2.68515e-26
E9.0	e_b1	midgut	Myl6	2.38326e-30	0.410924	0.995	0.977	3.48671e-26
E9.0	e_b1	midgut	Clmn	6.01671e-30	0.423437	0.413	0.1	8.80245e-26
E9.0	e_b1	midgut	Serpina1b	1.42236e-29	0.459059	0.498	0.139	2.08091e-25
E9.0	e_b1	midgut	2210011C24Rik	8.55039e-29	0.329179	0.338	0.062	1.25092e-24
E9.0	e_b1	midgut	Plac8	1.24644e-27	0.730194	0.554	0.203	1.82355e-23
E9.0	e_b1	midgut	Ezr	2.15693e-26	0.497564	0.761	0.445	3.15559e-22
E9.0	e_b1	midgut	Ttr	3.68931e-26	0.674201	0.977	0.695	5.39746e-22
E9.0	e_b1	midgut	Fam162b	5.85129e-26	0.363625	0.347	0.077	8.56044e-22
E9.0	e_b1	midgut	Krt18	5.96402e-26	0.612705	1	0.961	8.72536e-22
E9.0	e_b1	midgut	Pdgfc	7.10567e-26	0.401531	0.404	0.106	1.03956e-21
E9.0	e_b1	midgut	Pcbd1	3.97738e-25	0.486151	0.939	0.803	5.8189e-21
E9.0	e_b1	midgut	Klhl13	6.4613e-25	0.416793	0.404	0.115	9.45289e-21
E9.0	e_b1	midgut	Npc2	9.12688e-25	0.448486	0.962	0.926	1.33526e-20
E9.0	e_b1	midgut	Myl3	2.08796e-24	0.495473	0.362	0.092	3.05469e-20
E9.0	e_b1	midgut	Clic6	2.86822e-24	0.48682	0.765	0.396	4.19621e-20
E9.0	e_b1	midgut	F2rl1	3.52511e-24	0.297803	0.296	0.056	5.15724e-20
E9.0	e_b1	midgut	Gde1	6.79468e-24	0.541439	0.737	0.45	9.94061e-20
E9.0	e_b1	midgut	Aldh3a2	7.52553e-24	0.307716	0.291	0.057	1.10098e-19
E9.0	e_b1	midgut	Palm3	1.40481e-23	0.466765	0.516	0.195	2.05524e-19
E9.0	e_b1	midgut	Nav2	1.99569e-23	0.484396	0.709	0.384	2.91969e-19
E9.0	e_b1	midgut	Ly6h	6.12137e-23	0.581246	0.502	0.176	8.95557e-19
E9.0	e_b1	midgut	Rnf128	1.40136e-22	0.44671	0.545	0.227	2.05019e-18
E9.0	e_b1	midgut	Serpina1a	1.43577e-22	0.435534	0.413	0.121	2.10054e-18
E9.0	e_b1	midgut	Kcnk2	2.45383e-22	0.40258	0.362	0.103	3.58995e-18
E9.0	e_b1	midgut	Clic1	3.4565e-22	0.491067	0.873	0.706	5.05686e-18
E9.0	e_b1	midgut	Krt8	3.6947e-22	0.529309	0.977	0.898	5.40535e-18
E9.0	e_b1	midgut	Gata4	4.35308e-22	0.372516	0.474	0.161	6.36856e-18
E9.0	e_b1	midgut	Ifitm3	4.49402e-22	0.766066	0.728	0.467	6.57475e-18
E9.0	e_b1	midgut	Bsg	4.88704e-22	0.389256	1	0.987	7.14975e-18
E9.0	e_b1	midgut	Pttg1ip	7.80969e-22	0.471547	0.62	0.303	1.14256e-17
E9.0	e_b1	midgut	Card19	8.05593e-22	0.5151	0.573	0.262	1.17858e-17
E9.0	e_b1	midgut	1700011H14Rik	8.89935e-22	0.441525	0.549	0.227	1.30198e-17
E9.0	e_b1	midgut	Dab2	1.3176e-21	0.694225	0.573	0.274	1.92764e-17
E9.0	e_b1	midgut	Tagln2	1.32847e-21	0.424881	0.953	0.787	1.94355e-17
E9.0	e_b1	midgut	Fam46a	1.69124e-21	0.378218	0.437	0.142	2.47428e-17
E9.0	e_b1	midgut	Atp1b1	2.97041e-21	0.595627	0.493	0.201	4.34572e-17
E9.0	e_b1	midgut	Rnase4	5.1655e-21	0.375872	0.606	0.268	7.55712e-17
E9.0	e_b1	midgut	Apoa1	5.85569e-21	1.13388	0.549	0.258	8.56688e-17
E9.0	e_b1	midgut	Cystm1	7.46563e-21	0.427289	0.845	0.586	1.09222e-16
E9.0	e_b1	midgut	Vim	1.20047e-20	0.654969	0.587	0.307	1.75629e-16
E9.0	e_b1	midgut	Smim1	1.95311e-20	0.440706	0.502	0.208	2.8574e-16
E9.0	e_b1	midgut	Eef2	2.30289e-20	0.287371	1	0.999	3.36913e-16
E9.0	e_b1	midgut	Cox7a2l	2.90652e-20	0.346621	0.986	0.98	4.25223e-16
E9.0	e_b1	midgut	Apom	4.27386e-20	1.01279	0.577	0.272	6.25265e-16
E9.0	e_b1	midgut	Nenf	4.85406e-20	0.438141	0.831	0.645	7.10148e-16
E9.0	e_b1	midgut	Gabarap	4.98575e-20	0.324572	0.981	0.956	7.29415e-16
E9.0	e_b1	midgut	Col4a2	8.80368e-20	0.493045	0.808	0.586	1.28798e-15
E9.0	e_b1	midgut	Pdpn	3.1464e-19	0.439717	0.69	0.367	4.60318e-15
E9.0	e_b1	midgut	Csrp2	3.22256e-19	0.317717	0.991	0.931	4.7146e-15
E9.0	e_b1	midgut	Sdc4	3.28008e-19	0.39663	0.568	0.274	4.79876e-15
E9.0	e_b1	midgut	Ang	3.31345e-19	0.349667	0.432	0.152	4.84758e-15
E9.0	e_b1	midgut	Bnip3	4.60561e-19	0.489454	0.831	0.603	6.73801e-15
E9.0	e_b1	midgut	Cldn6	7.87412e-19	0.327179	0.986	0.95	1.15198e-14
E9.0	e_b1	midgut	Stx7	1.0141e-18	0.432842	0.629	0.329	1.48363e-14
E9.0	e_b1	midgut	Crip1	1.03734e-18	0.627457	0.714	0.48	1.51763e-14
E9.0	e_b1	midgut	1700017B05Rik	1.2919e-18	0.383685	0.488	0.205	1.89004e-14
E9.0	e_b1	midgut	1190002N15Rik	5.13078e-18	0.287643	0.357	0.115	7.50633e-14
E9.0	e_b1	midgut	Trp53inp1	8.81407e-18	0.279148	0.282	0.073	1.2895e-13
E9.0	e_b1	midgut	Nudt11	1.17531e-17	0.375038	0.606	0.321	1.71947e-13
E9.0	e_b1	midgut	1810058I24Rik	1.86355e-17	0.42015	0.958	0.943	2.72637e-13
E9.0	e_b1	midgut	Anxa3	3.81907e-17	0.288264	0.254	0.062	5.5873e-13
E9.0	e_b1	midgut	Krt19	4.76118e-17	0.575702	0.737	0.496	6.9656e-13
E9.0	e_b1	midgut	Mt2	5.46212e-17	0.553661	0.568	0.283	7.99108e-13
E9.0	e_b1	midgut	Pir	6.5229e-17	0.259117	0.333	0.105	9.543e-13
E9.0	e_b1	midgut	Slc9a3r1	1.07335e-16	0.420224	0.854	0.72	1.57031e-12
E9.0	e_b1	midgut	Trappc6a	1.31831e-16	0.423648	0.845	0.711	1.92869e-12
E9.0	e_b1	midgut	Gng12	1.86577e-16	0.323216	0.39	0.15	2.72963e-12
E9.0	e_b1	midgut	Fam20c	2.12425e-16	0.295838	0.502	0.218	3.10778e-12
E9.0	e_b1	midgut	Ctsh	4.64629e-16	0.580912	0.263	0.074	6.79752e-12
E9.0	e_b1	midgut	Peg3	4.72366e-16	0.270328	1	0.984	6.91071e-12
E9.0	e_b1	midgut	Fn1	6.12158e-16	0.431532	0.939	0.827	8.95588e-12
E9.0	e_b1	midgut	Anxa5	7.10307e-16	0.419685	0.54	0.275	1.03918e-11
E9.0	e_b1	midgut	Epb41l3	8.61116e-16	0.311934	0.549	0.269	1.25981e-11
E9.0	e_b1	midgut	Sparc	1.23684e-15	0.683023	0.808	0.624	1.8095e-11
E9.0	e_b1	midgut	Tubb6	1.2761e-15	0.384817	0.62	0.353	1.86694e-11
E9.0	e_b1	midgut	Clu	1.87621e-15	0.362678	0.366	0.14	2.74489e-11
E9.0	e_b1	midgut	Rnd2	1.90593e-15	0.255655	0.39	0.146	2.78837e-11
E9.0	e_b1	midgut	Bex2	2.12954e-15	0.258897	1	0.938	3.11552e-11
E9.0	e_b1	midgut	Cmtm8	2.6633e-15	0.378927	0.826	0.647	3.89641e-11
E9.0	e_b1	midgut	Camk2d	1.13442e-14	0.292318	0.446	0.194	1.65965e-10
E9.0	e_b1	midgut	Tmem108	1.16863e-14	0.318615	0.488	0.222	1.70971e-10
E9.0	e_b1	midgut	Dcbld1	1.36946e-14	0.312694	0.498	0.237	2.00351e-10
E9.0	e_b1	midgut	Ankrd37	1.95313e-14	0.344954	0.577	0.328	2.85743e-10
E9.0	e_b1	midgut	Rcan2	1.96342e-14	0.362068	0.592	0.317	2.87249e-10
E9.0	e_b1	midgut	Tbrg1	3.13822e-14	0.431304	0.826	0.679	4.59121e-10
E9.0	e_b1	midgut	Flnb	3.43283e-14	0.358541	0.507	0.274	5.02222e-10
E9.0	e_b1	midgut	Slc2a1	3.73771e-14	0.508703	0.803	0.639	5.46827e-10
E9.0	e_b1	midgut	Crb3	4.60872e-14	0.361337	0.793	0.597	6.74256e-10
E9.0	e_b1	midgut	Rbbp7	4.99423e-14	0.381249	0.934	0.848	7.30656e-10
E9.0	e_b1	midgut	F11r	1.30361e-13	0.357865	0.653	0.426	1.90718e-09
E9.0	e_b1	midgut	Erp29	1.79545e-13	0.364981	0.901	0.83	2.62674e-09
E9.0	e_b1	midgut	Gabarapl1	1.90346e-13	0.498533	0.498	0.282	2.78477e-09
E9.0	e_b1	midgut	Cryab	2.11186e-13	0.299866	0.418	0.188	3.08965e-09
E9.0	e_b1	midgut	Vkorc1	3.35828e-13	0.349018	0.615	0.384	4.91316e-09
E9.0	e_b1	midgut	Ssr4	6.2044e-13	0.299861	0.948	0.872	9.07704e-09
E9.0	e_b1	midgut	Slc16a1	1.07143e-12	0.386418	0.653	0.462	1.5675e-08
E9.0	e_b1	midgut	Fat1	1.40716e-12	0.331336	0.54	0.316	2.05867e-08
E9.0	e_b1	midgut	Hacd2	1.7564e-12	0.397425	0.474	0.26	2.56962e-08
E9.0	e_b1	midgut	Stard4	2.18057e-12	0.325047	0.39	0.177	3.19018e-08
E9.0	e_b1	midgut	Itm2b	2.35732e-12	0.447695	0.808	0.658	3.44876e-08
E9.0	e_b1	midgut	Tax1bp3	7.72477e-12	0.322361	0.765	0.577	1.13013e-07
E9.0	e_b1	midgut	Map1b	8.25526e-12	0.361381	0.671	0.458	1.20774e-07
E9.0	e_b1	midgut	Ddah2	9.70262e-12	0.271504	0.939	0.879	1.41949e-07
E9.0	e_b1	midgut	Pkdcc	1.15196e-11	0.344038	0.516	0.297	1.68532e-07
E9.0	e_b1	midgut	Ifitm2	1.30376e-11	0.288514	0.967	0.937	1.90741e-07
E9.0	e_b1	midgut	Spp2	1.6674e-11	0.313929	0.343	0.144	2.43941e-07
E9.0	e_b1	midgut	Fermt1	2.12182e-11	0.308951	0.549	0.335	3.10423e-07
E9.0	e_b1	midgut	Efnb1	2.799e-11	0.292985	0.446	0.233	4.09494e-07
E9.0	e_b1	midgut	Mt1	3.15616e-11	0.463153	0.629	0.423	4.61746e-07
E9.0	e_b1	midgut	Rab11a	3.53765e-11	0.334026	0.751	0.603	5.17558e-07
E9.0	e_b1	midgut	Cldn7	3.88642e-11	0.362904	0.817	0.699	5.68583e-07
E9.0	e_b1	midgut	Actr3	4.60572e-11	0.278987	0.873	0.761	6.73817e-07
E9.0	e_b1	midgut	Rab3ip	5.87511e-11	0.308198	0.629	0.423	8.59528e-07
E9.0	e_b1	midgut	Glul	6.23443e-11	0.364072	0.761	0.566	9.12098e-07
E9.0	e_b1	midgut	Rcn3	6.24694e-11	0.3738	0.657	0.484	9.13927e-07
E9.0	e_b1	midgut	Rdh10	6.86623e-11	0.308244	0.418	0.217	1.00453e-06
E9.0	e_b1	midgut	Sat1	1.2261e-10	0.289473	0.282	0.115	1.79379e-06
E9.0	e_b1	midgut	Sdcbp	1.32444e-10	0.304676	0.709	0.51	1.93766e-06
E9.0	e_b1	midgut	Sema3c	1.67436e-10	0.274162	0.39	0.19	2.44959e-06
E9.0	e_b1	midgut	Prdx4	2.57048e-10	0.354112	0.906	0.761	3.76061e-06
E9.0	e_b1	midgut	Ppme1	3.31178e-10	0.283199	0.526	0.318	4.84513e-06
E9.0	e_b1	midgut	Malat1	4.2532e-10	0.297962	1	0.999	6.22243e-06
E9.0	e_b1	midgut	Tpm4	4.77915e-10	0.272921	0.958	0.877	6.99189e-06
E9.0	e_b1	midgut	Cd81	6.81189e-10	0.306382	0.915	0.865	9.9658e-06
E9.0	e_b1	midgut	Reep5	6.96147e-10	0.319336	0.601	0.422	1.01846e-05
E9.0	e_b1	midgut	Serpinh1	7.99028e-10	0.307946	0.986	0.95	1.16898e-05
E9.0	e_b1	midgut	Rcn1	8.10444e-10	0.28533	0.704	0.519	1.18568e-05
E9.0	e_b1	midgut	Trim24	1.09467e-09	0.279444	0.535	0.336	1.6015e-05
E9.0	e_b1	midgut	Oaf	1.35334e-09	0.286634	0.488	0.281	1.97994e-05
E9.0	e_b1	midgut	Snhg18	2.41127e-09	0.260856	0.493	0.292	3.52769e-05
E9.0	e_b1	midgut	Acot1	2.93494e-09	0.269054	0.38	0.194	4.29381e-05
E9.0	e_b1	midgut	Ramp2	3.03761e-09	0.26944	0.423	0.225	4.44402e-05
E9.0	e_b1	midgut	Psap	3.4246e-09	0.337939	0.559	0.372	5.01019e-05
E9.0	e_b1	midgut	Klf6	4.39407e-09	0.293224	0.338	0.165	6.42853e-05
E9.0	e_b1	midgut	Laptm4b	4.85157e-09	0.312735	0.573	0.392	7.09784e-05
E9.0	e_b1	midgut	P4hb	5.28625e-09	0.27326	0.944	0.932	7.73378e-05
E9.0	e_b1	midgut	Plp2	6.39016e-09	0.299319	0.732	0.608	9.3488e-05
E9.0	e_b1	midgut	Phlda1	6.9942e-09	0.270081	0.897	0.767	0.000102325
E9.0	e_b1	midgut	Reep6	7.14617e-09	0.25926	0.404	0.222	0.000104548
E9.0	e_b1	midgut	Cd63	7.66748e-09	0.350966	0.85	0.734	0.000112175
E9.0	e_b1	midgut	Lxn	9.51821e-09	0.318014	0.446	0.26	0.000139251
E9.0	e_b1	midgut	Itga6	1.01367e-08	0.266886	0.648	0.45	0.0001483
E9.0	e_b1	midgut	Wls	1.07893e-08	0.252466	0.559	0.361	0.000157848
E9.0	e_b1	midgut	Dap	1.10833e-08	0.280659	0.892	0.788	0.000162149
E9.0	e_b1	midgut	Robo2	1.39744e-08	0.287534	0.592	0.39	0.000204446
E9.0	e_b1	midgut	Cmtm7	1.50907e-08	0.342852	0.592	0.425	0.000220777
E9.0	e_b1	midgut	Ergic3	1.61682e-08	0.279141	0.779	0.65	0.00023654
E9.0	e_b1	midgut	Prss8	1.79138e-08	0.281573	0.615	0.441	0.000262079
E9.0	e_b1	midgut	Map1lc3a	2.04503e-08	0.252145	0.77	0.623	0.000299188
E9.0	e_b1	midgut	Ube2e2	3.05576e-08	0.256961	0.502	0.307	0.000447057
E9.0	e_b1	midgut	H19	4.49431e-08	0.39918	0.962	0.964	0.000657518
E9.0	e_b1	midgut	Hk2	5.65254e-08	0.323459	0.69	0.591	0.000826967
E9.0	e_b1	midgut	Foxa1	7.10144e-08	0.29587	0.709	0.541	0.00103894
E9.0	e_b1	midgut	Xist	7.31875e-08	0.44323	0.765	0.64	0.00107073
E9.0	e_b1	midgut	Tgif1	8.36157e-08	0.258082	0.676	0.493	0.0012233
E9.0	e_b1	midgut	Jund	8.7207e-08	0.263102	0.761	0.626	0.00127584
E9.0	e_b1	midgut	Amot	1.00384e-07	0.258912	0.615	0.446	0.00146861
E9.0	e_b1	midgut	Ctsd	1.43055e-07	0.280155	0.723	0.596	0.0020929
E9.0	e_b1	midgut	Txndc12	1.65128e-07	0.280437	0.77	0.63	0.00241582
E9.0	e_b1	midgut	Ctsl	1.70539e-07	0.38778	0.826	0.724	0.00249499
E9.0	e_b1	midgut	Me2	2.36733e-07	0.27365	0.474	0.319	0.00346341
E9.0	e_b1	midgut	Gsta4	2.77307e-07	0.250939	0.568	0.389	0.004057
E9.0	e_b1	midgut	Cnn2	3.30194e-07	0.368485	0.606	0.456	0.00483073
E9.0	e_b1	midgut	Ltbp1	5.80786e-07	0.255631	0.465	0.307	0.0084969
E9.0	e_b1	midgut	Agrn	7.18495e-07	0.283407	0.606	0.482	0.0105116
E9.0	e_b2	hepatoblast 1 (early)	Hhex	7.93959e-80	1.36092	0.943	0.206	1.16156e-75
E9.0	e_b2	hepatoblast 1 (early)	Cdkn1c	9.17032e-49	1.24891	1	0.892	1.34162e-44
E9.0	e_b2	hepatoblast 1 (early)	Col1a2	1.85877e-36	0.634752	0.518	0.112	2.71939e-32
E9.0	e_b2	hepatoblast 1 (early)	Fam210b	4.00992e-31	0.596876	0.574	0.165	5.86651e-27
E9.0	e_b2	hepatoblast 1 (early)	Dlk1	8.5555e-30	0.675951	0.943	0.604	1.25167e-25
E9.0	e_b2	hepatoblast 1 (early)	Pyy	9.74123e-30	1.16641	0.766	0.319	1.42514e-25
E9.0	e_b2	hepatoblast 1 (early)	Phlda2	1.21193e-27	0.868363	0.709	0.298	1.77306e-23
E9.0	e_b2	hepatoblast 1 (early)	Apela	2.91316e-27	0.745197	0.929	0.622	4.26195e-23
E9.0	e_b2	hepatoblast 1 (early)	Ttr	3.22261e-27	0.843809	0.972	0.718	4.71468e-23
E9.0	e_b2	hepatoblast 1 (early)	Reln	7.29265e-27	0.507054	0.567	0.159	1.06691e-22
E9.0	e_b2	hepatoblast 1 (early)	Ddt	6.01021e-25	0.587528	0.986	0.888	8.79294e-21
E9.0	e_b2	hepatoblast 1 (early)	Cald1	4.10065e-24	0.554677	0.965	0.757	5.99924e-20
E9.0	e_b2	hepatoblast 1 (early)	Meg3	1.40885e-23	0.541844	1	0.98	2.06115e-19
E9.0	e_b2	hepatoblast 1 (early)	Asb4	1.42693e-22	0.587348	0.631	0.247	2.0876e-18
E9.0	e_b2	hepatoblast 1 (early)	Bambi	1.49317e-20	0.499987	0.887	0.579	2.18451e-16
E9.0	e_b2	hepatoblast 1 (early)	Tmem158	1.75115e-20	0.569677	0.553	0.227	2.56193e-16
E9.0	e_b2	hepatoblast 1 (early)	Prox1	4.74934e-20	0.423875	0.482	0.152	6.94829e-16
E9.0	e_b2	hepatoblast 1 (early)	Gata6	5.75804e-20	0.497101	0.83	0.507	8.42402e-16
E9.0	e_b2	hepatoblast 1 (early)	Csrp2	6.74312e-20	0.534282	0.972	0.938	9.86519e-16
E9.0	e_b2	hepatoblast 1 (early)	Apoe	2.44456e-19	0.486371	0.865	0.572	3.5764e-15
E9.0	e_b2	hepatoblast 1 (early)	Myc	4.96687e-18	0.297445	0.319	0.077	7.26653e-14
E9.0	e_b2	hepatoblast 1 (early)	Peg10	6.96965e-17	0.447477	0.596	0.267	1.01966e-12
E9.0	e_b2	hepatoblast 1 (early)	Robo2	2.66286e-16	0.432201	0.723	0.385	3.89577e-12
E9.0	e_b2	hepatoblast 1 (early)	Flrt3	1.37937e-15	0.448868	0.652	0.336	2.01802e-11
E9.0	e_b2	hepatoblast 1 (early)	Gcsh	2.473e-15	0.392257	0.943	0.781	3.618e-11
E9.0	e_b2	hepatoblast 1 (early)	Id2	8.69351e-15	0.404771	1	0.923	1.27186e-10
E9.0	e_b2	hepatoblast 1 (early)	Nrp1	1.44863e-14	0.649654	0.631	0.358	2.11934e-10
E9.0	e_b2	hepatoblast 1 (early)	Ngfrap1	1.47988e-14	0.257248	1	1	2.16507e-10
E9.0	e_b2	hepatoblast 1 (early)	Bex4	5.32924e-14	0.344187	1	0.998	7.79668e-10
E9.0	e_b2	hepatoblast 1 (early)	Notch1	1.10696e-13	0.327692	0.27	0.073	1.61949e-09
E9.0	e_b2	hepatoblast 1 (early)	Tgm2	1.26893e-13	0.322352	0.56	0.254	1.85644e-09
E9.0	e_b2	hepatoblast 1 (early)	Dnajc15	1.38654e-13	0.369013	0.936	0.775	2.02851e-09
E9.0	e_b2	hepatoblast 1 (early)	Ccnd1	1.91191e-13	0.381634	0.858	0.626	2.79713e-09
E9.0	e_b2	hepatoblast 1 (early)	Egfl7	4.50964e-13	0.361553	0.617	0.343	6.5976e-09
E9.0	e_b2	hepatoblast 1 (early)	Spink1	1.01805e-12	0.287398	0.915	0.656	1.4894e-08
E9.0	e_b2	hepatoblast 1 (early)	Lpl	3.63132e-11	0.269343	0.348	0.129	5.31262e-07
E9.0	e_b2	hepatoblast 1 (early)	Krt8	5.2785e-11	0.398933	0.993	0.902	7.72244e-07
E9.0	e_b2	hepatoblast 1 (early)	Ypel2	7.76639e-10	0.263516	0.291	0.11	1.13622e-05
E9.0	e_b2	hepatoblast 1 (early)	Psph	3.6033e-09	0.324746	0.688	0.468	5.27162e-05
E9.0	e_b2	hepatoblast 1 (early)	Foxa3	5.94252e-09	0.297103	0.447	0.225	8.69391e-05
E9.0	e_b2	hepatoblast 1 (early)	Smarcd3	6.06233e-09	0.292893	0.496	0.269	8.86919e-05
E9.0	e_b2	hepatoblast 1 (early)	Onecut2	7.37755e-09	0.315162	0.532	0.276	0.000107934
E9.0	e_b2	hepatoblast 1 (early)	Id3	8.13037e-09	0.260045	0.986	0.899	0.000118947
E9.0	e_b2	hepatoblast 1 (early)	Ppic	9.94755e-09	0.274446	0.539	0.313	0.000145533
E9.0	e_b2	hepatoblast 1 (early)	Tsc22d1	1.07197e-08	0.324254	0.965	0.895	0.000156829
E9.0	e_b2	hepatoblast 1 (early)	Enpp1	1.23601e-08	0.300968	0.426	0.215	0.000180829
E9.0	e_b2	hepatoblast 1 (early)	Oaf	2.87792e-08	0.316517	0.518	0.293	0.00042104
E9.0	e_b2	hepatoblast 1 (early)	Dap	4.32905e-08	0.270712	0.922	0.792	0.00063334
E9.0	e_b2	hepatoblast 1 (early)	Krt18	6.824e-07	0.34197	0.986	0.966	0.00998351
E9.0	e_b2	hepatoblast 1 (early)	Clic6	7.43641e-07	0.273687	0.652	0.443	0.0108795
E9.0	e_b3	pharynx	Tbx1	3.30452e-86	1.16548	0.737	0.088	4.83451e-82
E9.0	e_b3	pharynx	Hoxb1	3.06543e-79	1.17676	0.857	0.157	4.48472e-75
E9.0	e_b3	pharynx	Pax9	1.00332e-71	0.812404	0.692	0.088	1.46786e-67
E9.0	e_b3	pharynx	Prrx2	8.47328e-57	1.14278	0.925	0.368	1.23964e-52
E9.0	e_b3	pharynx	Irx1	1.57898e-54	0.88855	0.797	0.216	2.31005e-50
E9.0	e_b3	pharynx	Sp5	2.28815e-52	0.774061	0.609	0.095	3.34757e-48
E9.0	e_b3	pharynx	Gbx2	1.90966e-47	0.545243	0.504	0.068	2.79384e-43
E9.0	e_b3	pharynx	Fgf8	2.13129e-47	0.67477	0.398	0.036	3.11807e-43
E9.0	e_b3	pharynx	Ripply3	1.43366e-44	1.38909	0.782	0.258	2.09745e-40
E9.0	e_b3	pharynx	Hoxb2	2.54393e-43	0.68547	0.812	0.247	3.72178e-39
E9.0	e_b3	pharynx	Npm3	8.26628e-43	0.900285	0.97	0.833	1.20936e-38
E9.0	e_b3	pharynx	Crabp2	1.19017e-39	0.941454	0.97	0.632	1.74122e-35
E9.0	e_b3	pharynx	Hoxa1	1.67888e-39	0.841615	0.865	0.333	2.4562e-35
E9.0	e_b3	pharynx	Irx2	1.11793e-35	0.546256	0.594	0.14	1.63553e-31
E9.0	e_b3	pharynx	Irx3	6.82655e-35	0.59977	0.586	0.145	9.98724e-31
E9.0	e_b3	pharynx	Npm1	2.83972e-33	0.395906	1	1	4.15451e-29
E9.0	e_b3	pharynx	Vamp8	5.31389e-33	0.700812	0.977	0.867	7.77422e-29
E9.0	e_b3	pharynx	Dut	2.54536e-32	0.555327	1	0.961	3.72386e-28
E9.0	e_b3	pharynx	Ncl	5.08977e-32	0.596006	1	0.996	7.44634e-28
E9.0	e_b3	pharynx	Il17rd	9.0626e-30	0.398272	0.466	0.097	1.32586e-25
E9.0	e_b3	pharynx	Hotairm1	5.18721e-29	0.619849	0.729	0.275	7.58889e-25
E9.0	e_b3	pharynx	Gata3	1.80982e-28	0.596506	0.699	0.249	2.64777e-24
E9.0	e_b3	pharynx	Irx5	5.01253e-28	0.362166	0.398	0.074	7.33334e-24
E9.0	e_b3	pharynx	Ran	5.67191e-27	0.360314	1	1	8.298e-23
E9.0	e_b3	pharynx	Eif5a	8.58503e-27	0.329374	1	0.999	1.25599e-22
E9.0	e_b3	pharynx	Dusp6	1.14537e-26	0.374122	0.474	0.109	1.67568e-22
E9.0	e_b3	pharynx	Sall1	1.50231e-26	0.454607	0.549	0.16	2.19788e-22
E9.0	e_b3	pharynx	Set	3.63273e-26	0.388904	1	0.993	5.31469e-22
E9.0	e_b3	pharynx	Hspe1	3.77811e-26	0.335909	1	1	5.52737e-22
E9.0	e_b3	pharynx	Atoh8	2.04635e-25	0.435353	0.526	0.151	2.99381e-21
E9.0	e_b3	pharynx	Meis2	3.43861e-25	0.604753	0.955	0.729	5.03068e-21
E9.0	e_b3	pharynx	Prdm1	6.1267e-25	0.365539	0.436	0.104	8.96336e-21
E9.0	e_b3	pharynx	Tgfb2	2.89305e-24	0.420191	0.534	0.155	4.23253e-20
E9.0	e_b3	pharynx	Hoxb3os	7.04874e-24	0.391981	0.549	0.163	1.03123e-19
E9.0	e_b3	pharynx	H2afz	1.12526e-23	0.269054	1	1	1.64626e-19
E9.0	e_b3	pharynx	Socs2	8.77908e-23	0.453655	0.519	0.154	1.28438e-18
E9.0	e_b3	pharynx	Mycn	1.22069e-21	0.485697	0.737	0.313	1.78587e-17
E9.0	e_b3	pharynx	Arg1	2.12738e-21	0.678928	0.94	0.624	3.11236e-17
E9.0	e_b3	pharynx	Anp32b	3.7849e-21	0.364523	1	0.998	5.53731e-17
E9.0	e_b3	pharynx	Prex2	1.93857e-20	0.341727	0.346	0.078	2.83613e-16
E9.0	e_b3	pharynx	Nme1	6.22242e-20	0.317306	1	0.991	9.1034e-16
E9.0	e_b3	pharynx	Spry1	6.34553e-19	0.333926	0.421	0.12	9.28351e-15
E9.0	e_b3	pharynx	Etv5	2.3856e-18	0.394065	0.504	0.178	3.49013e-14
E9.0	e_b3	pharynx	Ranbp1	3.97728e-18	0.258338	1	0.999	5.81876e-14
E9.0	e_b3	pharynx	Dctpp1	4.48836e-18	0.322516	1	0.98	6.56646e-14
E9.0	e_b3	pharynx	Crabp1	5.74417e-18	0.65366	0.767	0.427	8.40372e-14
E9.0	e_b3	pharynx	Homer2	6.67941e-18	0.432646	0.609	0.257	9.77198e-14
E9.0	e_b3	pharynx	Rhou	1.10451e-17	0.446256	0.609	0.264	1.6159e-13
E9.0	e_b3	pharynx	Bcat1	1.71679e-17	0.303335	0.376	0.102	2.51167e-13
E9.0	e_b3	pharynx	Sox2	1.0554e-16	0.408734	0.684	0.293	1.54405e-12
E9.0	e_b3	pharynx	Hnrnpa2b1	1.70782e-16	0.25646	1	0.991	2.49854e-12
E9.0	e_b3	pharynx	Fabp5	1.73818e-16	0.294384	1	0.976	2.54295e-12
E9.0	e_b3	pharynx	Dnmt3b	2.99478e-16	0.381256	0.564	0.245	4.38136e-12
E9.0	e_b3	pharynx	Serbp1	8.71312e-16	0.270294	1	0.999	1.27473e-11
E9.0	e_b3	pharynx	Cox5a	1.60531e-15	0.298255	1	0.987	2.34857e-11
E9.0	e_b3	pharynx	Cycs	5.85727e-15	0.315754	0.992	0.963	8.56919e-11
E9.0	e_b3	pharynx	Uchl1	1.5672e-14	0.483495	0.812	0.534	2.29282e-10
E9.0	e_b3	pharynx	Hmgb1	1.62889e-14	0.278845	1	0.998	2.38307e-10
E9.0	e_b3	pharynx	Tshz1	1.74786e-14	0.33089	0.526	0.224	2.55712e-10
E9.0	e_b3	pharynx	Igfbp2	2.2082e-14	0.411682	0.955	0.787	3.2306e-10
E9.0	e_b3	pharynx	Meox1	4.15425e-14	0.269724	0.301	0.082	6.07766e-10
E9.0	e_b3	pharynx	Hsp90aa1	5.02231e-14	0.363542	1	1	7.34764e-10
E9.0	e_b3	pharynx	Nsg2	5.22092e-14	0.331799	0.414	0.148	7.6382e-10
E9.0	e_b3	pharynx	Rbms1	8.06276e-14	0.415977	0.857	0.628	1.17958e-09
E9.0	e_b3	pharynx	Snrpa1	1.94849e-13	0.361222	0.94	0.82	2.85064e-09
E9.0	e_b3	pharynx	Halr1	1.99385e-13	0.261789	0.278	0.074	2.917e-09
E9.0	e_b3	pharynx	Mest	2.82142e-13	0.282866	0.947	0.729	4.12774e-09
E9.0	e_b3	pharynx	Usp53	3.04908e-13	0.270259	0.301	0.09	4.4608e-09
E9.0	e_b3	pharynx	Sssca1	1.05262e-12	0.329568	0.94	0.686	1.53998e-08
E9.0	e_b3	pharynx	Spry2	1.77073e-12	0.274172	0.293	0.086	2.59058e-08
E9.0	e_b3	pharynx	Ddx21	6.64831e-12	0.382559	0.827	0.576	9.72648e-08
E9.0	e_b3	pharynx	Aldoa	7.62502e-12	0.287376	1	0.987	1.11554e-07
E9.0	e_b3	pharynx	Eif2s2	7.77901e-12	0.269403	0.992	0.973	1.13807e-07
E9.0	e_b3	pharynx	Hspd1	7.95304e-12	0.379461	0.992	0.953	1.16353e-07
E9.0	e_b3	pharynx	Eef1d	8.30043e-12	0.309221	0.992	0.966	1.21435e-07
E9.0	e_b3	pharynx	Ablim1	1.16337e-11	0.314459	0.541	0.269	1.70201e-07
E9.0	e_b3	pharynx	Psmb5	1.31321e-11	0.310946	0.985	0.917	1.92123e-07
E9.0	e_b3	pharynx	Prtg	1.77865e-11	0.365682	0.962	0.778	2.60216e-07
E9.0	e_b3	pharynx	Col2a1	1.91522e-11	0.351422	0.647	0.353	2.80197e-07
E9.0	e_b3	pharynx	Rbm8a	2.23786e-11	0.261183	1	0.953	3.27399e-07
E9.0	e_b3	pharynx	Rdx	2.33503e-11	0.282168	0.947	0.848	3.41614e-07
E9.0	e_b3	pharynx	Nip7	2.34376e-11	0.300906	0.872	0.61	3.42891e-07
E9.0	e_b3	pharynx	Dnajc8	2.3909e-11	0.297584	1	0.894	3.49788e-07
E9.0	e_b3	pharynx	Ldha	5.22416e-11	0.251998	1	1	7.64295e-07
E9.0	e_b3	pharynx	Nop56	5.47782e-11	0.305735	0.977	0.817	8.01405e-07
E9.0	e_b3	pharynx	Cct3	5.83672e-11	0.313835	0.992	0.909	8.53911e-07
E9.0	e_b3	pharynx	Eif4e	5.91284e-11	0.316748	0.947	0.832	8.65049e-07
E9.0	e_b3	pharynx	Srsf7	7.59717e-11	0.263595	0.985	0.96	1.11147e-06
E9.0	e_b3	pharynx	Psmb6	8.28436e-11	0.261399	1	0.985	1.212e-06
E9.0	e_b3	pharynx	Cldn9	1.07301e-10	0.312006	0.511	0.25	1.56981e-06
E9.0	e_b3	pharynx	Sh3glb1	1.64936e-10	0.334657	0.827	0.604	2.41301e-06
E9.0	e_b3	pharynx	Gspt1	1.85236e-10	0.33893	0.842	0.709	2.71001e-06
E9.0	e_b3	pharynx	Nhp2	2.06418e-10	0.265119	0.992	0.955	3.0199e-06
E9.0	e_b3	pharynx	Pa2g4	2.1782e-10	0.303654	0.955	0.816	3.18671e-06
E9.0	e_b3	pharynx	Bok	2.26461e-10	0.28288	0.406	0.179	3.31312e-06
E9.0	e_b3	pharynx	Gpatch4	2.98035e-10	0.332307	0.857	0.626	4.36024e-06
E9.0	e_b3	pharynx	Ssb	3.668e-10	0.332639	0.962	0.908	5.36628e-06
E9.0	e_b3	pharynx	Mns1	4.28581e-10	0.310725	0.677	0.391	6.27014e-06
E9.0	e_b3	pharynx	Skap2	4.34642e-10	0.282441	0.451	0.216	6.35881e-06
E9.0	e_b3	pharynx	Pdk3	5.79353e-10	0.268884	0.594	0.306	8.47594e-06
E9.0	e_b3	pharynx	Cacybp	5.90959e-10	0.321357	0.977	0.881	8.64573e-06
E9.0	e_b3	pharynx	Nasp	7.22172e-10	0.333087	1	0.949	1.05654e-05
E9.0	e_b3	pharynx	Uchl3	8.74459e-10	0.325986	0.955	0.742	1.27933e-05
E9.0	e_b3	pharynx	Prmt1	1.09522e-09	0.293305	0.985	0.941	1.60231e-05
E9.0	e_b3	pharynx	Cisd1	1.35013e-09	0.274797	0.895	0.704	1.97523e-05
E9.0	e_b3	pharynx	Igdcc3	1.41977e-09	0.309893	0.632	0.38	2.07713e-05
E9.0	e_b3	pharynx	Anp32e	1.4565e-09	0.28955	0.947	0.83	2.13086e-05
E9.0	e_b3	pharynx	Cyc1	1.61191e-09	0.303948	0.947	0.835	2.35823e-05
E9.0	e_b3	pharynx	Bola2	1.80131e-09	0.279254	0.932	0.812	2.63531e-05
E9.0	e_b3	pharynx	Pcbp4	1.83301e-09	0.25756	0.97	0.878	2.68169e-05
E9.0	e_b3	pharynx	Phb2	1.8469e-09	0.251159	1	0.965	2.70202e-05
E9.0	e_b3	pharynx	Srm	1.87813e-09	0.307108	0.917	0.707	2.74771e-05
E9.0	e_b3	pharynx	Hnrnpu	2.22586e-09	0.282757	0.977	0.907	3.25643e-05
E9.0	e_b3	pharynx	Gldc	2.3581e-09	0.276349	0.474	0.241	3.4499e-05
E9.0	e_b3	pharynx	Banf1	2.41851e-09	0.261224	1	0.9	3.53828e-05
E9.0	e_b3	pharynx	Odc1	3.76982e-09	0.268302	1	0.937	5.51525e-05
E9.0	e_b3	pharynx	Ebna1bp2	4.85588e-09	0.277301	0.917	0.748	7.10416e-05
E9.0	e_b3	pharynx	Mat2a	6.32363e-09	0.258574	0.97	0.825	9.25147e-05
E9.0	e_b3	pharynx	Aars	7.01084e-09	0.282245	0.902	0.788	0.000102569
E9.0	e_b3	pharynx	B930036N10Rik	1.01192e-08	0.533962	0.496	0.284	0.000148044
E9.0	e_b3	pharynx	Pyy	1.02437e-08	0.250031	0.609	0.346	0.000149865
E9.0	e_b3	pharynx	Ddx39b	1.07901e-08	0.291939	0.977	0.9	0.000157859
E9.0	e_b3	pharynx	U2af1	1.23382e-08	0.27289	0.992	0.949	0.000180507
E9.0	e_b3	pharynx	Pbdc1	1.2873e-08	0.280535	0.925	0.775	0.000188332
E9.0	e_b3	pharynx	Ccdc58	1.38328e-08	0.273697	0.902	0.727	0.000202374
E9.0	e_b3	pharynx	Slc25a5	1.74682e-08	0.28337	0.962	0.91	0.00025556
E9.0	e_b3	pharynx	Mrto4	2.05932e-08	0.293473	0.82	0.632	0.000301279
E9.0	e_b3	pharynx	Pfdn4	2.1744e-08	0.295665	0.91	0.729	0.000318114
E9.0	e_b3	pharynx	Tle1	2.34158e-08	0.281297	0.594	0.343	0.000342573
E9.0	e_b3	pharynx	Cdc14b	2.6682e-08	0.259083	0.586	0.338	0.000390357
E9.0	e_b3	pharynx	Espn	3.16108e-08	0.273585	0.805	0.59	0.000462466
E9.0	e_b3	pharynx	H2afx	4.44178e-08	0.277809	1	0.872	0.000649833
E9.0	e_b3	pharynx	Exosc7	4.54182e-08	0.287884	0.782	0.609	0.000664468
E9.0	e_b3	pharynx	Lyar	6.01227e-08	0.264349	0.962	0.879	0.000879595
E9.0	e_b3	pharynx	Ppa1	6.11731e-08	0.315079	0.947	0.805	0.000894962
E9.0	e_b3	pharynx	Rrm2	7.37366e-08	0.303951	0.887	0.75	0.00107877
E9.0	e_b3	pharynx	Grwd1	7.68401e-08	0.283437	0.662	0.417	0.00112417
E9.0	e_b3	pharynx	Psmb3	8.10335e-08	0.258337	0.97	0.93	0.00118552
E9.0	e_b3	pharynx	Smn1	9.83373e-08	0.279708	0.789	0.539	0.00143867
E9.0	e_b3	pharynx	Ybx3	9.92752e-08	0.263224	0.797	0.606	0.0014524
E9.0	e_b3	pharynx	Gnl3	1.25983e-07	0.252238	0.887	0.689	0.00184313
E9.0	e_b3	pharynx	Nop58	1.2635e-07	0.305701	0.85	0.686	0.0018485
E9.0	e_b3	pharynx	Cyb5a	1.28078e-07	0.251472	0.977	0.914	0.00187379
E9.0	e_b3	pharynx	Eif2s1	1.41661e-07	0.254342	0.932	0.766	0.00207249
E9.0	e_b3	pharynx	Adh5	1.88244e-07	0.316356	0.895	0.713	0.00275402
E9.0	e_b3	pharynx	Loxl2	2.07229e-07	0.364623	0.669	0.466	0.00303176
E9.0	e_b3	pharynx	Snrpb2	2.40081e-07	0.262678	0.91	0.787	0.00351239
E9.0	e_b3	pharynx	Mad2l1	2.65235e-07	0.273057	0.692	0.483	0.0038804
E9.0	e_b3	pharynx	Psma7	2.86097e-07	0.256796	1	0.987	0.0041856
E9.0	e_b3	pharynx	Psmc5	3.17109e-07	0.272963	0.887	0.694	0.0046393
E9.0	e_b3	pharynx	Sptssa	3.33265e-07	0.252215	0.872	0.726	0.00487567
E9.0	e_b3	pharynx	Eno3	3.79249e-07	0.28166	0.699	0.481	0.00554841
E9.0	e_b3	pharynx	Lap3	5.72991e-07	0.251245	0.729	0.483	0.00838285
E9.0	e_b3	pharynx	Zfp503	5.76472e-07	0.284287	0.511	0.3	0.00843379
E9.0	e_b3	pharynx	Fzd2	7.92027e-07	0.303412	0.722	0.516	0.0115874
E9.0	e_b3	pharynx	Eif4a3	7.97227e-07	0.286279	0.827	0.672	0.0116634
E9.0	e_b3	pharynx	Cdk1	8.99579e-07	0.258876	0.842	0.65	0.0131608
E9.0	e_b3	pharynx	Ddx39	9.14703e-07	0.265871	0.857	0.682	0.0133821
E9.0	e_b3	pharynx	Pigp	9.9738e-07	0.288159	0.774	0.614	0.0145917
E9.0	e_b4	ventral pharynx	Nkx2-3	1.26106e-121	1.70309	0.875	0.063	1.84493e-117
E9.0	e_b4	ventral pharynx	Foxe1	1.48349e-112	1.17516	0.644	0.018	2.17035e-108
E9.0	e_b4	ventral pharynx	Nkx2-5	5.94059e-90	1.5017	0.779	0.079	8.69108e-86
E9.0	e_b4	ventral pharynx	Gm12446	5.18704e-61	0.460937	0.365	0.011	7.58864e-57
E9.0	e_b4	ventral pharynx	Gm20467	1.71839e-58	0.413806	0.308	0.004	2.514e-54
E9.0	e_b4	ventral pharynx	Bmp4	3.8077e-45	0.729801	0.51	0.066	5.57066e-41
E9.0	e_b4	ventral pharynx	Nrxn3	9.90449e-45	0.309768	0.26	0.006	1.44903e-40
E9.0	e_b4	ventral pharynx	Mest	2.637e-43	1.2943	0.952	0.735	3.85794e-39
E9.0	e_b4	ventral pharynx	Tmsb4x	3.11347e-37	0.946378	1	0.985	4.55501e-33
E9.0	e_b4	ventral pharynx	Fhl1	2.61696e-34	0.938392	0.856	0.403	3.82861e-30
E9.0	e_b4	ventral pharynx	Id1	4.58045e-32	0.77769	1	0.831	6.7012e-28
E9.0	e_b4	ventral pharynx	Isl1	1.79544e-31	0.718761	0.76	0.268	2.62674e-27
E9.0	e_b4	ventral pharynx	Tbx3	7.12002e-31	0.698099	0.654	0.188	1.04166e-26
E9.0	e_b4	ventral pharynx	Igfbp5	7.82667e-31	1.07096	0.952	0.813	1.14504e-26
E9.0	e_b4	ventral pharynx	Pcdh7	1.04319e-30	0.473512	0.462	0.083	1.52619e-26
E9.0	e_b4	ventral pharynx	Frzb	3.12785e-30	0.488377	0.404	0.061	4.57604e-26
E9.0	e_b4	ventral pharynx	Dok5	3.21333e-30	0.483129	0.404	0.061	4.7011e-26
E9.0	e_b4	ventral pharynx	Nuak1	7.27006e-30	0.65886	0.644	0.189	1.06361e-25
E9.0	e_b4	ventral pharynx	Ptpre	8.06311e-29	0.255685	0.26	0.021	1.17963e-24
E9.0	e_b4	ventral pharynx	Unc5c	2.08364e-28	0.350733	0.288	0.03	3.04837e-24
E9.0	e_b4	ventral pharynx	Id3	3.49997e-28	0.772958	1	0.901	5.12046e-24
E9.0	e_b4	ventral pharynx	Shisa2	5.62236e-28	0.874058	0.606	0.186	8.22551e-24
E9.0	e_b4	ventral pharynx	Unc5b	1.67363e-26	0.631577	0.596	0.178	2.44852e-22
E9.0	e_b4	ventral pharynx	Tgfb2	1.16969e-22	0.521996	0.558	0.164	1.71126e-18
E9.0	e_b4	ventral pharynx	Dmrta2	1.1292e-21	0.33262	0.269	0.037	1.65201e-17
E9.0	e_b4	ventral pharynx	Aard	5.14643e-21	0.689354	0.298	0.05	7.52923e-17
E9.0	e_b4	ventral pharynx	Igf2	7.79743e-21	0.666168	0.942	0.691	1.14076e-16
E9.0	e_b4	ventral pharynx	Bambi	2.44789e-20	0.799318	0.865	0.594	3.58126e-16
E9.0	e_b4	ventral pharynx	H19	4.04274e-19	0.546276	1	0.96	5.91453e-15
E9.0	e_b4	ventral pharynx	Igfbp3	6.18286e-19	0.50516	0.356	0.083	9.04552e-15
E9.0	e_b4	ventral pharynx	Klk8	2.06561e-18	0.572873	0.779	0.443	3.02199e-14
E9.0	e_b4	ventral pharynx	Ngfrap1	2.57096e-18	0.406656	1	1	3.76131e-14
E9.0	e_b4	ventral pharynx	Socs2	5.68431e-18	0.589308	0.51	0.166	8.31615e-14
E9.0	e_b4	ventral pharynx	Efna1	1.70483e-17	0.59593	0.519	0.183	2.49417e-13
E9.0	e_b4	ventral pharynx	Mocs1	2.6614e-17	0.323903	0.269	0.049	3.89363e-13
E9.0	e_b4	ventral pharynx	Des	1.31889e-16	0.346957	0.298	0.062	1.92953e-12
E9.0	e_b4	ventral pharynx	Nkx2-6	2.74146e-16	0.494132	0.471	0.157	4.01075e-12
E9.0	e_b4	ventral pharynx	Gata3	3.6992e-16	0.513941	0.625	0.271	5.41192e-12
E9.0	e_b4	ventral pharynx	Frmd4b	3.36049e-15	0.4113	0.375	0.109	4.91639e-11
E9.0	e_b4	ventral pharynx	Pax9	3.95319e-15	0.416102	0.433	0.135	5.78351e-11
E9.0	e_b4	ventral pharynx	Spin2c	9.80378e-15	0.383845	0.385	0.116	1.43429e-10
E9.0	e_b4	ventral pharynx	Cystm1	1.51687e-14	0.644211	0.875	0.613	2.21918e-10
E9.0	e_b4	ventral pharynx	Dusp6	1.72622e-14	0.385124	0.404	0.128	2.52545e-10
E9.0	e_b4	ventral pharynx	Gpc3	6.00741e-14	0.528653	0.865	0.684	8.78884e-10
E9.0	e_b4	ventral pharynx	Bcam	2.27244e-13	0.468248	0.798	0.524	3.32458e-09
E9.0	e_b4	ventral pharynx	Csrp2	2.74355e-13	0.542589	0.99	0.938	4.01381e-09
E9.0	e_b4	ventral pharynx	Prrx2	4.81012e-13	0.521544	0.74	0.405	7.03721e-09
E9.0	e_b4	ventral pharynx	Cotl1	6.02554e-12	0.477767	0.875	0.667	8.81537e-08
E9.0	e_b4	ventral pharynx	Col2a1	1.03232e-11	0.409756	0.654	0.361	1.51029e-07
E9.0	e_b4	ventral pharynx	Msx1	1.58213e-11	0.311466	0.279	0.075	2.31465e-07
E9.0	e_b4	ventral pharynx	Atox1	1.89831e-11	0.371751	0.952	0.96	2.77723e-07
E9.0	e_b4	ventral pharynx	Il17rd	2.37864e-11	0.264653	0.365	0.12	3.47995e-07
E9.0	e_b4	ventral pharynx	Slit2	2.42499e-11	0.252125	0.279	0.078	3.54777e-07
E9.0	e_b4	ventral pharynx	Nnat	2.71866e-11	0.494263	0.875	0.751	3.97741e-07
E9.0	e_b4	ventral pharynx	Meis2	6.15006e-11	0.463217	0.904	0.742	8.99754e-07
E9.0	e_b4	ventral pharynx	Cldn3	6.72878e-11	0.335809	0.413	0.157	9.8442e-07
E9.0	e_b4	ventral pharynx	Pid1	1.16736e-10	0.338339	0.298	0.092	1.70784e-06
E9.0	e_b4	ventral pharynx	Pyy	1.43756e-10	0.842535	0.635	0.351	2.10315e-06
E9.0	e_b4	ventral pharynx	Ap1s2	1.83525e-10	0.304902	0.365	0.13	2.68497e-06
E9.0	e_b4	ventral pharynx	Tspan7	2.14586e-10	0.42595	0.654	0.362	3.1394e-06
E9.0	e_b4	ventral pharynx	Pdgfa	8.74911e-10	0.517418	0.663	0.458	1.27999e-05
E9.0	e_b4	ventral pharynx	Sall1	9.84333e-10	0.274708	0.433	0.185	1.44008e-05
E9.0	e_b4	ventral pharynx	Edn3	1.26217e-09	0.28644	0.317	0.109	1.84656e-05
E9.0	e_b4	ventral pharynx	Pim1	1.62311e-09	0.450192	0.548	0.285	2.37461e-05
E9.0	e_b4	ventral pharynx	Bcl2	1.63645e-09	0.468825	0.327	0.121	2.39413e-05
E9.0	e_b4	ventral pharynx	Cd24a	1.91173e-09	0.273459	1	0.996	2.79686e-05
E9.0	e_b4	ventral pharynx	Sox2	2.04109e-09	0.418131	0.596	0.314	2.98611e-05
E9.0	e_b4	ventral pharynx	Clip1	2.59049e-09	0.376755	0.519	0.274	3.78988e-05
E9.0	e_b4	ventral pharynx	Cdh3	5.01319e-09	0.269652	0.423	0.185	7.3343e-05
E9.0	e_b4	ventral pharynx	Homer2	6.43268e-09	0.513279	0.519	0.277	9.41101e-05
E9.0	e_b4	ventral pharynx	Piezo1	6.85034e-09	0.257828	0.356	0.144	0.00010022
E9.0	e_b4	ventral pharynx	Pmp22	7.47735e-09	0.412782	0.327	0.127	0.000109394
E9.0	e_b4	ventral pharynx	Rhou	9.25009e-09	0.323881	0.529	0.284	0.000135329
E9.0	e_b4	ventral pharynx	Col18a1	9.34262e-09	0.409202	0.817	0.661	0.000136682
E9.0	e_b4	ventral pharynx	Itga3	1.26744e-08	0.340001	0.433	0.202	0.000185427
E9.0	e_b4	ventral pharynx	Tmem54	1.79139e-08	0.318735	0.452	0.23	0.000262081
E9.0	e_b4	ventral pharynx	Crabp2	2.22626e-08	0.329006	0.894	0.651	0.000325702
E9.0	e_b4	ventral pharynx	Jarid2	3.18878e-08	0.438838	0.721	0.535	0.000466519
E9.0	e_b4	ventral pharynx	Arid3b	3.45179e-08	0.359629	0.625	0.399	0.000504997
E9.0	e_b4	ventral pharynx	Fbn2	3.84526e-08	0.368592	0.558	0.325	0.000562562
E9.0	e_b4	ventral pharynx	Tceal5	4.3333e-08	0.287278	0.49	0.252	0.000633961
E9.0	e_b4	ventral pharynx	Tmem88	4.81578e-08	0.327593	0.317	0.129	0.000704548
E9.0	e_b4	ventral pharynx	Rdx	6.6779e-08	0.291185	0.942	0.852	0.000976976
E9.0	e_b4	ventral pharynx	Ltbp1	1.43307e-07	0.321481	0.548	0.316	0.00209658
E9.0	e_b4	ventral pharynx	Capn6	1.46695e-07	0.370012	0.51	0.28	0.00214614
E9.0	e_b4	ventral pharynx	Podxl	1.7913e-07	0.326327	0.76	0.554	0.00262067
E9.0	e_b4	ventral pharynx	Ammecr1	1.86186e-07	0.327955	0.538	0.327	0.0027239
E9.0	e_b4	ventral pharynx	Tmem2	3.71191e-07	0.30862	0.481	0.261	0.00543053
E9.0	e_b4	ventral pharynx	H1fx	3.9173e-07	0.317716	0.952	0.866	0.00573101
E9.0	e_b4	ventral pharynx	Parm1	6.18235e-07	0.257239	0.337	0.15	0.00904478
E9.0	e_b4	ventral pharynx	Mbnl2	8.85666e-07	0.266419	0.548	0.311	0.0129573
E9.0	e_b4	ventral pharynx	Limch1	9.52048e-07	0.26661	0.558	0.328	0.0139285
E9.0	e_b5	hepatoblast 2 (late)	Paqr9	1.09919e-93	1.13308	0.911	0.087	1.60812e-89
E9.0	e_b5	hepatoblast 2 (late)	Itih2	9.46467e-87	0.908038	0.595	0.024	1.38468e-82
E9.0	e_b5	hepatoblast 2 (late)	Cebpa	3.92366e-82	0.873845	0.633	0.034	5.74031e-78
E9.0	e_b5	hepatoblast 2 (late)	Apoa2	1.9398e-79	2.33261	0.937	0.151	2.83792e-75
E9.0	e_b5	hepatoblast 2 (late)	Reln	2.97019e-65	1.39814	0.899	0.158	4.34538e-61
E9.0	e_b5	hepatoblast 2 (late)	Alb	7.21249e-65	0.517166	0.329	0.003	1.05519e-60
E9.0	e_b5	hepatoblast 2 (late)	Serpinf2	4.55548e-61	1.16266	0.785	0.115	6.66467e-57
E9.0	e_b5	hepatoblast 2 (late)	Fgb	8.27934e-54	1.22023	0.747	0.123	1.21127e-49
E9.0	e_b5	hepatoblast 2 (late)	D930028M14Rik	4.88515e-51	0.700342	0.557	0.055	7.14697e-47
E9.0	e_b5	hepatoblast 2 (late)	Dlk1	7.17502e-50	2.20136	1	0.621	1.04971e-45
E9.0	e_b5	hepatoblast 2 (late)	Afp	1.25597e-49	1.98549	0.873	0.227	1.83748e-45
E9.0	e_b5	hepatoblast 2 (late)	Ambp	6.39782e-48	1.31655	0.785	0.16	9.36001e-44
E9.0	e_b5	hepatoblast 2 (late)	Gap43	4.98344e-44	0.899639	0.646	0.105	7.29077e-40
E9.0	e_b5	hepatoblast 2 (late)	Bhmt	5.40588e-43	0.541689	0.38	0.026	7.90881e-39
E9.0	e_b5	hepatoblast 2 (late)	Prox1	1.25523e-40	0.899779	0.734	0.153	1.8364e-36
E9.0	e_b5	hepatoblast 2 (late)	Gstm1	2.92259e-40	1.16951	0.861	0.278	4.27575e-36
E9.0	e_b5	hepatoblast 2 (late)	Meg3	7.56538e-39	1.18182	1	0.981	1.10682e-34
E9.0	e_b5	hepatoblast 2 (late)	Cald1	2.17217e-38	1.26452	1	0.767	3.17788e-34
E9.0	e_b5	hepatoblast 2 (late)	Fabp5	4.7426e-38	0.960536	1	0.977	6.93842e-34
E9.0	e_b5	hepatoblast 2 (late)	Lpl	6.46723e-38	0.852784	0.633	0.12	9.46156e-34
E9.0	e_b5	hepatoblast 2 (late)	Fgg	8.36845e-38	0.599182	0.405	0.038	1.2243e-33
E9.0	e_b5	hepatoblast 2 (late)	Asb4	1.12098e-37	0.947974	0.848	0.254	1.63999e-33
E9.0	e_b5	hepatoblast 2 (late)	Gstt1	1.68874e-35	0.455763	0.354	0.029	2.47063e-31
E9.0	e_b5	hepatoblast 2 (late)	Ccnd1	2.8762e-33	1.06959	0.975	0.631	4.20789e-29
E9.0	e_b5	hepatoblast 2 (late)	Hhex	4.55459e-33	0.912949	0.899	0.257	6.66337e-29
E9.0	e_b5	hepatoblast 2 (late)	Cdkn1c	6.47803e-33	1.01094	1	0.899	9.47736e-29
E9.0	e_b5	hepatoblast 2 (late)	Pcsk9	1.05989e-32	0.771468	0.658	0.161	1.55062e-28
E9.0	e_b5	hepatoblast 2 (late)	F10	3.36375e-32	0.341344	0.278	0.018	4.92117e-28
E9.0	e_b5	hepatoblast 2 (late)	Raph1	1.16285e-31	0.960489	0.861	0.332	1.70124e-27
E9.0	e_b5	hepatoblast 2 (late)	Adssl1	2.53017e-30	0.498136	0.443	0.064	3.70164e-26
E9.0	e_b5	hepatoblast 2 (late)	Gamt	8.67345e-30	0.70015	0.557	0.111	1.26893e-25
E9.0	e_b5	hepatoblast 2 (late)	Pcolce2	1.16972e-29	0.541347	0.38	0.045	1.7113e-25
E9.0	e_b5	hepatoblast 2 (late)	Apoe	7.12369e-29	1.15856	0.975	0.581	1.0422e-24
E9.0	e_b5	hepatoblast 2 (late)	Fads6	1.6919e-28	0.352013	0.354	0.039	2.47525e-24
E9.0	e_b5	hepatoblast 2 (late)	Serpina1e	2.10484e-27	0.477277	0.367	0.045	3.07938e-23
E9.0	e_b5	hepatoblast 2 (late)	Tgm2	7.89255e-26	0.658419	0.785	0.256	1.15468e-21
E9.0	e_b5	hepatoblast 2 (late)	Heg1	1.20095e-24	0.527215	0.43	0.077	1.75699e-20
E9.0	e_b5	hepatoblast 2 (late)	Ddt	3.18324e-24	0.774124	0.962	0.896	4.65708e-20
E9.0	e_b5	hepatoblast 2 (late)	Onecut3	9.00788e-24	0.281842	0.266	0.026	1.31785e-19
E9.0	e_b5	hepatoblast 2 (late)	Itih5	1.40802e-23	0.537683	0.418	0.077	2.05993e-19
E9.0	e_b5	hepatoblast 2 (late)	Scd2	2.51095e-23	0.784942	0.987	0.756	3.67352e-19
E9.0	e_b5	hepatoblast 2 (late)	Aldh4a1	1.70442e-22	0.436203	0.456	0.094	2.49356e-18
E9.0	e_b5	hepatoblast 2 (late)	Nr5a2	5.46843e-22	0.447652	0.456	0.095	8.00031e-18
E9.0	e_b5	hepatoblast 2 (late)	Ldhb	6.14352e-22	0.860074	0.911	0.577	8.98797e-18
E9.0	e_b5	hepatoblast 2 (late)	Trf	9.61237e-22	0.707635	0.443	0.096	1.40629e-17
E9.0	e_b5	hepatoblast 2 (late)	Bex2	1.12138e-21	0.603164	1	0.946	1.64057e-17
E9.0	e_b5	hepatoblast 2 (late)	Serpina1b	1.38923e-21	0.793973	0.608	0.179	2.03244e-17
E9.0	e_b5	hepatoblast 2 (late)	Onecut2	7.87516e-21	0.693815	0.759	0.274	1.15214e-16
E9.0	e_b5	hepatoblast 2 (late)	Notch1	6.90742e-20	0.391195	0.392	0.075	1.01056e-15
E9.0	e_b5	hepatoblast 2 (late)	Lect2	1.3403e-19	0.351685	0.278	0.038	1.96086e-15
E9.0	e_b5	hepatoblast 2 (late)	Ankrd17	1.41923e-19	0.701163	0.911	0.606	2.07633e-15
E9.0	e_b5	hepatoblast 2 (late)	Msmo1	2.05697e-19	0.661647	0.722	0.291	3.00935e-15
E9.0	e_b5	hepatoblast 2 (late)	Phgdh	5.55005e-19	0.76396	0.937	0.786	8.11972e-15
E9.0	e_b5	hepatoblast 2 (late)	Hnf4a	1.44382e-18	0.380425	0.367	0.072	2.11231e-14
E9.0	e_b5	hepatoblast 2 (late)	Pfkfb3	3.10614e-18	0.441458	0.443	0.112	4.54428e-14
E9.0	e_b5	hepatoblast 2 (late)	Aes	3.21281e-18	0.619594	0.911	0.712	4.70034e-14
E9.0	e_b5	hepatoblast 2 (late)	Bche	3.44091e-18	0.297774	0.266	0.037	5.03405e-14
E9.0	e_b5	hepatoblast 2 (late)	Ppp4r4	4.39433e-18	0.26055	0.278	0.041	6.4289e-14
E9.0	e_b5	hepatoblast 2 (late)	Psph	1.09922e-17	0.678609	0.835	0.47	1.60816e-13
E9.0	e_b5	hepatoblast 2 (late)	Dnajc12	1.27023e-17	0.445944	0.392	0.088	1.85834e-13
E9.0	e_b5	hepatoblast 2 (late)	Dusp9	4.23077e-17	0.636199	0.924	0.771	6.18962e-13
E9.0	e_b5	hepatoblast 2 (late)	Chchd10	7.13461e-17	0.589146	0.937	0.713	1.04379e-12
E9.0	e_b5	hepatoblast 2 (late)	Cited1	9.9069e-17	0.772041	0.759	0.357	1.44938e-12
E9.0	e_b5	hepatoblast 2 (late)	Lss	1.02706e-16	0.394627	0.43	0.108	1.50258e-12
E9.0	e_b5	hepatoblast 2 (late)	Ttr	2.48311e-16	0.586644	0.987	0.733	3.63278e-12
E9.0	e_b5	hepatoblast 2 (late)	Cebpb	3.14203e-16	0.403413	0.304	0.059	4.59679e-12
E9.0	e_b5	hepatoblast 2 (late)	H19	5.90915e-16	0.521037	1	0.961	8.64508e-12
E9.0	e_b5	hepatoblast 2 (late)	Apoa1	7.27051e-16	0.389496	0.684	0.288	1.06368e-11
E9.0	e_b5	hepatoblast 2 (late)	Fign	3.13083e-15	0.483821	0.582	0.218	4.58041e-11
E9.0	e_b5	hepatoblast 2 (late)	Bex4	3.17585e-15	0.42085	1	0.998	4.64627e-11
E9.0	e_b5	hepatoblast 2 (late)	Sdf2l1	3.39619e-15	0.521054	0.671	0.316	4.96863e-11
E9.0	e_b5	hepatoblast 2 (late)	Gas6	4.73715e-15	0.326472	0.291	0.055	6.93045e-11
E9.0	e_b5	hepatoblast 2 (late)	Zfp706	8.97937e-15	0.460037	0.987	0.958	1.31368e-10
E9.0	e_b5	hepatoblast 2 (late)	Scd1	1.39686e-14	0.463034	0.342	0.085	2.04361e-10
E9.0	e_b5	hepatoblast 2 (late)	Hspe1	9.40864e-14	0.28145	1	1	1.37648e-09
E9.0	e_b5	hepatoblast 2 (late)	Igf2	1.11232e-13	0.509863	0.949	0.697	1.62733e-09
E9.0	e_b5	hepatoblast 2 (late)	Fdps	3.85455e-13	0.69389	0.747	0.488	5.63921e-09
E9.0	e_b5	hepatoblast 2 (late)	Idi1	7.95741e-13	0.437548	0.608	0.258	1.16417e-08
E9.0	e_b5	hepatoblast 2 (late)	Kitl	1.39013e-12	0.383697	0.456	0.158	2.03376e-08
E9.0	e_b5	hepatoblast 2 (late)	Mpc2	1.61006e-12	0.594185	0.772	0.565	2.35551e-08
E9.0	e_b5	hepatoblast 2 (late)	H2-Q7	1.92342e-12	0.291049	0.304	0.072	2.81397e-08
E9.0	e_b5	hepatoblast 2 (late)	Foxa3	2.62253e-12	0.433372	0.57	0.229	3.83676e-08
E9.0	e_b5	hepatoblast 2 (late)	Hmgcs1	2.9729e-12	0.499771	0.722	0.4	4.34935e-08
E9.0	e_b5	hepatoblast 2 (late)	Uqcc2	4.36683e-12	0.336103	0.987	0.939	6.38867e-08
E9.0	e_b5	hepatoblast 2 (late)	Rrbp1	7.89131e-12	0.476801	0.949	0.798	1.1545e-07
E9.0	e_b5	hepatoblast 2 (late)	Tbx3	8.39322e-12	0.358946	0.557	0.208	1.22793e-07
E9.0	e_b5	hepatoblast 2 (late)	Got2	8.73945e-12	0.457828	0.949	0.793	1.27858e-07
E9.0	e_b5	hepatoblast 2 (late)	Apoc1	8.75842e-12	0.333561	0.278	0.066	1.28136e-07
E9.0	e_b5	hepatoblast 2 (late)	Vtn	1.22964e-11	0.528173	0.658	0.328	1.79897e-07
E9.0	e_b5	hepatoblast 2 (late)	Taok3	2.62039e-11	0.36171	0.354	0.105	3.83363e-07
E9.0	e_b5	hepatoblast 2 (late)	Apom	3.30467e-11	0.393185	0.646	0.308	4.83473e-07
E9.0	e_b5	hepatoblast 2 (late)	Tpst1	4.77621e-11	0.440063	0.671	0.347	6.9876e-07
E9.0	e_b5	hepatoblast 2 (late)	Peg10	5.23884e-11	0.484648	0.595	0.288	7.66442e-07
E9.0	e_b5	hepatoblast 2 (late)	Cyp51	8.65728e-11	0.430546	0.557	0.26	1.26656e-06
E9.0	e_b5	hepatoblast 2 (late)	Ank2	1.14718e-10	0.481181	0.544	0.262	1.67833e-06
E9.0	e_b5	hepatoblast 2 (late)	Shmt1	1.15773e-10	0.492211	0.646	0.354	1.69376e-06
E9.0	e_b5	hepatoblast 2 (late)	Mirg	1.29795e-10	0.471392	0.595	0.31	1.8989e-06
E9.0	e_b5	hepatoblast 2 (late)	Tomm5	1.45288e-10	0.347179	0.987	0.951	2.12557e-06
E9.0	e_b5	hepatoblast 2 (late)	Id2	3.18706e-10	0.417466	1	0.928	4.66267e-06
E9.0	e_b5	hepatoblast 2 (late)	Psmb10	7.16216e-10	0.463695	0.696	0.429	1.04782e-05
E9.0	e_b5	hepatoblast 2 (late)	Serpina1a	9.90056e-10	0.483129	0.418	0.161	1.44845e-05
E9.0	e_b5	hepatoblast 2 (late)	Psat1	1.04428e-09	0.433139	0.899	0.672	1.52778e-05
E9.0	e_b5	hepatoblast 2 (late)	Cnbp	1.05046e-09	0.257536	0.987	0.992	1.53682e-05
E9.0	e_b5	hepatoblast 2 (late)	Dap	1.07145e-09	0.374305	0.886	0.803	1.56754e-05
E9.0	e_b5	hepatoblast 2 (late)	Slc22a23	1.10949e-09	0.36073	0.405	0.155	1.62318e-05
E9.0	e_b5	hepatoblast 2 (late)	Dbi	1.26592e-09	0.349883	1	0.973	1.85205e-05
E9.0	e_b5	hepatoblast 2 (late)	Csk	1.5154e-09	0.423897	0.696	0.413	2.21703e-05
E9.0	e_b5	hepatoblast 2 (late)	Timm9	1.62139e-09	0.415541	0.772	0.578	2.37209e-05
E9.0	e_b5	hepatoblast 2 (late)	Sqle	2.96218e-09	0.40947	0.633	0.344	4.33368e-05
E9.0	e_b5	hepatoblast 2 (late)	Mtfp1	3.51765e-09	0.270944	0.354	0.121	5.14632e-05
E9.0	e_b5	hepatoblast 2 (late)	Myc	4.2422e-09	0.273686	0.304	0.094	6.20634e-05
E9.0	e_b5	hepatoblast 2 (late)	Nme1	4.33188e-09	0.27118	1	0.992	6.33755e-05
E9.0	e_b5	hepatoblast 2 (late)	Nop10	4.34686e-09	0.304427	1	0.985	6.35945e-05
E9.0	e_b5	hepatoblast 2 (late)	Pla2g12a	5.00278e-09	0.441935	0.797	0.61	7.31907e-05
E9.0	e_b5	hepatoblast 2 (late)	Hmgcr	5.57733e-09	0.426753	0.57	0.295	8.15964e-05
E9.0	e_b5	hepatoblast 2 (late)	Akr1c19	8.61567e-09	0.351962	0.456	0.191	0.000126047
E9.0	e_b5	hepatoblast 2 (late)	Hspa5	8.83852e-09	0.446636	0.975	0.849	0.000129307
E9.0	e_b5	hepatoblast 2 (late)	Pgm2	1.02008e-08	0.36687	0.494	0.241	0.000149238
E9.0	e_b5	hepatoblast 2 (late)	Manf	1.4779e-08	0.440133	0.937	0.87	0.000216217
E9.0	e_b5	hepatoblast 2 (late)	Spc25	1.77812e-08	0.38732	0.924	0.746	0.000260138
E9.0	e_b5	hepatoblast 2 (late)	Sepp1	1.92449e-08	0.503808	0.443	0.207	0.000281552
E9.0	e_b5	hepatoblast 2 (late)	Pgp	2.45724e-08	0.377984	0.759	0.544	0.000359494
E9.0	e_b5	hepatoblast 2 (late)	Dhcr7	2.85997e-08	0.379133	0.456	0.207	0.000418413
E9.0	e_b5	hepatoblast 2 (late)	Tmem238	3.27139e-08	0.431637	0.405	0.192	0.000478604
E9.0	e_b5	hepatoblast 2 (late)	Glud1	3.27276e-08	0.408624	0.747	0.52	0.000478805
E9.0	e_b5	hepatoblast 2 (late)	Pla2g1b	3.56459e-08	0.298309	0.405	0.164	0.000521499
E9.0	e_b5	hepatoblast 2 (late)	Grb10	3.99436e-08	0.347734	0.962	0.902	0.000584374
E9.0	e_b5	hepatoblast 2 (late)	Acat2	5.40987e-08	0.398126	0.835	0.631	0.000791464
E9.0	e_b5	hepatoblast 2 (late)	Srm	5.77475e-08	0.432553	0.873	0.723	0.000844846
E9.0	e_b5	hepatoblast 2 (late)	Lyar	6.69923e-08	0.373773	0.949	0.885	0.000980097
E9.0	e_b5	hepatoblast 2 (late)	Idh1	7.24974e-08	0.354426	0.557	0.299	0.00106064
E9.0	e_b5	hepatoblast 2 (late)	H2-Q2	7.86824e-08	0.265084	0.316	0.111	0.00115112
E9.0	e_b5	hepatoblast 2 (late)	B830012L14Rik	1.69716e-07	0.301108	0.291	0.105	0.00248294
E9.0	e_b5	hepatoblast 2 (late)	Mvk	2.24892e-07	0.333173	0.456	0.227	0.00329017
E9.0	e_b5	hepatoblast 2 (late)	Igf2r	2.86125e-07	0.371096	0.709	0.482	0.00418601
E9.0	e_b5	hepatoblast 2 (late)	Bambi	3.03758e-07	0.287224	0.835	0.603	0.00444398
E9.0	e_b5	hepatoblast 2 (late)	Ndufa6	3.10153e-07	0.320323	0.962	0.893	0.00453753
E9.0	e_b5	hepatoblast 2 (late)	Il1r1	5.15753e-07	0.256932	0.266	0.093	0.00754547
E9.0	e_b5	hepatoblast 2 (late)	Hsp90b1	6.35963e-07	0.43009	0.987	0.845	0.00930413
E9.0	e_b5	hepatoblast 2 (late)	Fkbp11	6.46716e-07	0.381344	0.608	0.368	0.00946145
E9.0	e_b5	hepatoblast 2 (late)	Marcks	6.60493e-07	0.322804	0.975	0.939	0.00966301
E9.0	e_b5	hepatoblast 2 (late)	Uqcrq	6.7035e-07	0.33035	0.975	0.947	0.00980722
E9.0	e_b5	hepatoblast 2 (late)	Casp6	6.79525e-07	0.325589	0.608	0.36	0.00994146
E9.0	e_b5	hepatoblast 2 (late)	Cxcl12	7.06395e-07	0.263182	0.266	0.093	0.0103346
E9.0	e_b5	hepatoblast 2 (late)	Fads1	9.53048e-07	0.281306	0.494	0.27	0.0139431
E9.0	e_b6	dorsal pancreas/stomach	Clps	7.13259e-50	1.08802	0.452	0.031	1.0435e-45
E9.0	e_b6	dorsal pancreas/stomach	Nkx2-2	8.74923e-41	0.641931	0.274	0.009	1.28001e-36
E9.0	e_b6	dorsal pancreas/stomach	Mnx1	2.80412e-38	0.583679	0.466	0.05	4.10242e-34
E9.0	e_b6	dorsal pancreas/stomach	Irs4	2.51765e-37	0.999665	0.534	0.075	3.68332e-33
E9.0	e_b6	dorsal pancreas/stomach	Ghrl	4.36177e-32	2.48849	0.493	0.074	6.38128e-28
E9.0	e_b6	dorsal pancreas/stomach	Lbh	8.80168e-30	0.728629	0.575	0.113	1.28769e-25
E9.0	e_b6	dorsal pancreas/stomach	Slc38a5	6.55474e-29	2.19498	0.301	0.026	9.58958e-25
E9.0	e_b6	dorsal pancreas/stomach	Igf1	3.21194e-28	0.627506	0.342	0.037	4.69907e-24
E9.0	e_b6	dorsal pancreas/stomach	Smoc1	9.716e-28	0.785742	0.671	0.185	1.42145e-23
E9.0	e_b6	dorsal pancreas/stomach	A830018L16Rik	2.51327e-27	0.511797	0.384	0.049	3.67691e-23
E9.0	e_b6	dorsal pancreas/stomach	Halr1	4.46335e-26	0.469417	0.452	0.074	6.52988e-22
E9.0	e_b6	dorsal pancreas/stomach	Krt15	2.18249e-25	0.3702	0.315	0.034	3.19299e-21
E9.0	e_b6	dorsal pancreas/stomach	Krt7	2.2652e-25	1.16926	0.918	0.538	3.31399e-21
E9.0	e_b6	dorsal pancreas/stomach	Gpx2	6.42822e-25	0.774016	0.562	0.133	9.40449e-21
E9.0	e_b6	dorsal pancreas/stomach	Ero1lb	5.57219e-24	0.456445	0.356	0.049	8.15212e-20
E9.0	e_b6	dorsal pancreas/stomach	Fam174b	7.43999e-24	0.485075	0.507	0.102	1.08847e-19
E9.0	e_b6	dorsal pancreas/stomach	Smoc2	6.3212e-21	0.509148	0.452	0.093	9.24791e-17
E9.0	e_b6	dorsal pancreas/stomach	Gch1	4.4661e-20	1.13497	0.425	0.089	6.53391e-16
E9.0	e_b6	dorsal pancreas/stomach	Ckb	1.91547e-17	1.05154	0.685	0.293	2.80234e-13
E9.0	e_b6	dorsal pancreas/stomach	Rtn1	2.20213e-16	0.793529	0.479	0.141	3.22172e-12
E9.0	e_b6	dorsal pancreas/stomach	Sox21	5.50424e-16	0.268106	0.301	0.052	8.05271e-12
E9.0	e_b6	dorsal pancreas/stomach	Lpar3	6.03645e-16	0.569728	0.493	0.153	8.83133e-12
E9.0	e_b6	dorsal pancreas/stomach	Glrx	7.6404e-16	0.548713	0.726	0.307	1.11779e-11
E9.0	e_b6	dorsal pancreas/stomach	Cd34	1.48674e-15	0.321934	0.301	0.055	2.1751e-11
E9.0	e_b6	dorsal pancreas/stomach	Prnp	3.78972e-15	0.424279	0.26	0.043	5.54435e-11
E9.0	e_b6	dorsal pancreas/stomach	Hmgn3	6.71414e-14	0.868173	0.959	0.766	9.82278e-10
E9.0	e_b6	dorsal pancreas/stomach	Rph3al	8.64078e-14	0.449758	0.26	0.047	1.26415e-09
E9.0	e_b6	dorsal pancreas/stomach	Calm1	9.78178e-14	0.502368	1	0.994	1.43108e-09
E9.0	e_b6	dorsal pancreas/stomach	Rap1gap2	1.92436e-13	0.499222	0.411	0.118	2.81533e-09
E9.0	e_b6	dorsal pancreas/stomach	Col4a2	3.51828e-13	0.675728	0.904	0.611	5.14725e-09
E9.0	e_b6	dorsal pancreas/stomach	Bnip3l	1.0244e-12	0.482476	0.986	0.91	1.49869e-08
E9.0	e_b6	dorsal pancreas/stomach	Fhl2	2.55691e-12	0.446033	0.616	0.263	3.74076e-08
E9.0	e_b6	dorsal pancreas/stomach	Bsg	4.23922e-12	0.423514	1	0.989	6.20198e-08
E9.0	e_b6	dorsal pancreas/stomach	Sesn3	5.16691e-12	0.598319	0.822	0.561	7.55919e-08
E9.0	e_b6	dorsal pancreas/stomach	Cacna2d1	6.25485e-12	0.456077	0.274	0.059	9.15084e-08
E9.0	e_b6	dorsal pancreas/stomach	Mt1	7.1981e-12	1.16588	0.74	0.445	1.05308e-07
E9.0	e_b6	dorsal pancreas/stomach	Emp1	1.21469e-11	0.388602	0.342	0.096	1.7771e-07
E9.0	e_b6	dorsal pancreas/stomach	Fam134b	1.75296e-11	0.32068	0.342	0.09	2.56458e-07
E9.0	e_b6	dorsal pancreas/stomach	Nkx6-2	2.6196e-11	0.670117	0.274	0.065	3.83248e-07
E9.0	e_b6	dorsal pancreas/stomach	Igfbp5	7.16982e-11	0.627204	0.918	0.82	1.04895e-06
E9.0	e_b6	dorsal pancreas/stomach	Btg2	1.25194e-10	0.589826	0.384	0.125	1.83159e-06
E9.0	e_b6	dorsal pancreas/stomach	Pam	1.33228e-10	0.347975	0.384	0.12	1.94912e-06
E9.0	e_b6	dorsal pancreas/stomach	Espn	1.33388e-10	0.568055	0.822	0.601	1.95147e-06
E9.0	e_b6	dorsal pancreas/stomach	Fxyd6	2.10962e-10	0.572932	0.836	0.656	3.08637e-06
E9.0	e_b6	dorsal pancreas/stomach	Cald1	6.38755e-10	0.45335	0.945	0.773	9.34498e-06
E9.0	e_b6	dorsal pancreas/stomach	Csrp1	8.42007e-10	0.529381	0.699	0.42	1.23186e-05
E9.0	e_b6	dorsal pancreas/stomach	Klc3	1.44267e-09	0.314699	0.342	0.105	2.11062e-05
E9.0	e_b6	dorsal pancreas/stomach	Tmem59	2.15909e-09	0.481967	0.863	0.676	3.15874e-05
E9.0	e_b6	dorsal pancreas/stomach	Rbp1	3.91497e-09	0.568041	0.932	0.939	5.72761e-05
E9.0	e_b6	dorsal pancreas/stomach	Vtn	7.71059e-09	0.524596	0.63	0.332	0.000112806
E9.0	e_b6	dorsal pancreas/stomach	Sparc	9.44193e-09	0.28411	0.89	0.644	0.000138135
E9.0	e_b6	dorsal pancreas/stomach	Tril	1.20246e-08	0.318671	0.288	0.084	0.000175921
E9.0	e_b6	dorsal pancreas/stomach	Peg3	1.40006e-08	0.415727	0.986	0.988	0.000204829
E9.0	e_b6	dorsal pancreas/stomach	Tmsb4x	1.64274e-08	0.417642	1	0.986	0.000240333
E9.0	e_b6	dorsal pancreas/stomach	Edn3	1.70826e-08	0.289942	0.342	0.114	0.000249919
E9.0	e_b6	dorsal pancreas/stomach	Myl6	2.74061e-08	0.36384	0.986	0.981	0.000400951
E9.0	e_b6	dorsal pancreas/stomach	Epcam	2.79021e-08	0.400347	0.945	0.936	0.000408207
E9.0	e_b6	dorsal pancreas/stomach	Map1b	2.83149e-08	0.75818	0.767	0.482	0.000414247
E9.0	e_b6	dorsal pancreas/stomach	Tox3	3.41525e-08	0.634213	0.589	0.31	0.00049965
E9.0	e_b6	dorsal pancreas/stomach	Spint2	5.46827e-08	0.335325	0.973	0.914	0.000800008
E9.0	e_b6	dorsal pancreas/stomach	Mpzl1	1.16713e-07	0.500948	0.781	0.605	0.00170752
E9.0	e_b6	dorsal pancreas/stomach	St6galnac2	1.4593e-07	0.262537	0.288	0.094	0.00213496
E9.0	e_b6	dorsal pancreas/stomach	Irx2	1.54383e-07	0.483665	0.411	0.181	0.00225863
E9.0	e_b6	dorsal pancreas/stomach	Cdkn1a	1.85431e-07	0.894544	0.74	0.513	0.00271286
E9.0	e_b6	dorsal pancreas/stomach	Nudt11	2.95168e-07	0.588361	0.575	0.364	0.00431831
E9.0	e_b6	dorsal pancreas/stomach	Sox9	2.95455e-07	0.715967	0.493	0.264	0.00432251
E9.0	e_b6	dorsal pancreas/stomach	Cadm1	3.30757e-07	0.504838	0.712	0.549	0.00483897
E9.0	e_b6	dorsal pancreas/stomach	Nrep	4.85272e-07	0.445223	0.74	0.634	0.00709954
E9.0	e_b6	dorsal pancreas/stomach	Gabarap	5.46326e-07	0.293128	0.973	0.96	0.00799274
E9.0	e_b6	dorsal pancreas/stomach	Foxa2	5.54759e-07	0.397265	0.767	0.602	0.00811612
E9.0	e_b6	dorsal pancreas/stomach	Gpx3	5.92228e-07	0.325171	0.904	0.786	0.00866429
E9.0	e_b6	dorsal pancreas/stomach	Krt19	6.70281e-07	0.56707	0.767	0.529	0.00980621
E9.0	e_b6	dorsal pancreas/stomach	Rcn1	7.15932e-07	0.31721	0.767	0.541	0.0104741
E9.0	e_b6	dorsal pancreas/stomach	Lurap1l	7.20328e-07	0.301578	0.411	0.183	0.0105384
E9.0	e_b6	dorsal pancreas/stomach	Abcd3	7.28206e-07	0.446764	0.521	0.289	0.0106536
E9.0	e_b6	dorsal pancreas/stomach	Tagln2	7.89847e-07	0.365047	0.932	0.812	0.0115555
E9.0	e_b6	dorsal pancreas/stomach	Pkib	8.84873e-07	0.575775	0.315	0.123	0.0129457
E9.0	e_b6	dorsal pancreas/stomach	Rgs17	9.50512e-07	0.628261	0.356	0.154	0.013906
E9.0	e_b7	hepatopancreatic progenitor	Pdx1	8.75587e-52	1.01436	0.667	0.048	1.28098e-47
E9.0	e_b7	hepatopancreatic progenitor	Ptpn5	3.66787e-36	0.483168	0.256	0.006	5.36609e-32
E9.0	e_b7	hepatopancreatic progenitor	Sox17	8.31581e-27	0.84316	0.641	0.097	1.2166e-22
E9.0	e_b7	hepatopancreatic progenitor	Nkx6-2	4.3788e-25	0.739184	0.513	0.062	6.40619e-21
E9.0	e_b7	hepatopancreatic progenitor	Irs4	4.01308e-23	0.698448	0.59	0.088	5.87113e-19
E9.0	e_b7	hepatopancreatic progenitor	Sfrp5	6.49253e-21	1.05246	0.949	0.32	9.49856e-17
E9.0	e_b7	hepatopancreatic progenitor	Ly6h	9.24445e-21	1.15811	0.795	0.221	1.35246e-16
E9.0	e_b7	hepatopancreatic progenitor	Epas1	7.65256e-20	0.539255	0.385	0.045	1.11957e-15
E9.0	e_b7	hepatopancreatic progenitor	Hhex	1.80619e-19	1.05484	0.923	0.281	2.64245e-15
E9.0	e_b7	hepatopancreatic progenitor	Rbp4	1.8916e-19	1.84726	0.974	0.589	2.76741e-15
E9.0	e_b7	hepatopancreatic progenitor	Ttr	2.18457e-19	1.43047	1	0.743	3.19603e-15
E9.0	e_b7	hepatopancreatic progenitor	Reln	4.90686e-18	0.785693	0.769	0.192	7.17874e-14
E9.0	e_b7	hepatopancreatic progenitor	Cdkn1a	2.49685e-16	0.900113	1	0.511	3.6529e-12
E9.0	e_b7	hepatopancreatic progenitor	Flt1	3.55539e-16	0.397916	0.385	0.054	5.20154e-12
E9.0	e_b7	hepatopancreatic progenitor	Onecut2	5.21261e-16	0.844925	0.846	0.29	7.62605e-12
E9.0	e_b7	hepatopancreatic progenitor	Flrt2	1.49901e-15	0.775028	0.744	0.236	2.19306e-11
E9.0	e_b7	hepatopancreatic progenitor	Sparc	3.43584e-15	1.08049	0.949	0.65	5.02663e-11
E9.0	e_b7	hepatopancreatic progenitor	Emb	9.9548e-15	0.686493	1	0.955	1.45639e-10
E9.0	e_b7	hepatopancreatic progenitor	Stx7	2.87587e-14	0.81192	0.846	0.372	4.2074e-10
E9.0	e_b7	hepatopancreatic progenitor	Gch1	9.17844e-14	0.350536	0.487	0.098	1.34281e-09
E9.0	e_b7	hepatopancreatic progenitor	Sptssb	3.70079e-13	0.531955	0.462	0.101	5.41426e-09
E9.0	e_b7	hepatopancreatic progenitor	Card19	4.12033e-13	0.812001	0.744	0.309	6.02804e-09
E9.0	e_b7	hepatopancreatic progenitor	Ambp	4.78395e-13	0.601087	0.667	0.189	6.99892e-09
E9.0	e_b7	hepatopancreatic progenitor	Ramp2	5.13947e-13	0.692918	0.692	0.249	7.51904e-09
E9.0	e_b7	hepatopancreatic progenitor	Ociad2	1.71481e-12	0.74767	0.897	0.476	2.50877e-08
E9.0	e_b7	hepatopancreatic progenitor	Apom	2.0287e-12	0.786394	0.795	0.316	2.96799e-08
E9.0	e_b7	hepatopancreatic progenitor	Plac8	3.4869e-12	1.18972	0.667	0.259	5.10134e-08
E9.0	e_b7	hepatopancreatic progenitor	Nrp1	9.07344e-12	0.749912	0.821	0.378	1.32744e-07
E9.0	e_b7	hepatopancreatic progenitor	Pla2g1b	1.74966e-11	0.479673	0.59	0.166	2.55976e-07
E9.0	e_b7	hepatopancreatic progenitor	Hmga2	4.54072e-11	0.523141	1	0.973	6.64307e-07
E9.0	e_b7	hepatopancreatic progenitor	Steap2	4.62665e-11	0.60409	0.564	0.185	6.76879e-07
E9.0	e_b7	hepatopancreatic progenitor	Flrt3	4.65044e-11	0.638168	0.795	0.362	6.80359e-07
E9.0	e_b7	hepatopancreatic progenitor	Cdkn1c	4.80522e-11	0.711145	1	0.903	7.03003e-07
E9.0	e_b7	hepatopancreatic progenitor	P2rx4	6.33573e-11	0.45218	0.385	0.083	9.26918e-07
E9.0	e_b7	hepatopancreatic progenitor	1810058I24Rik	1.48515e-10	0.606942	0.974	0.945	2.17277e-06
E9.0	e_b7	hepatopancreatic progenitor	Fam213a	2.66087e-10	0.692524	0.846	0.486	3.89285e-06
E9.0	e_b7	hepatopancreatic progenitor	Bex2	3.99242e-10	0.495904	1	0.949	5.84091e-06
E9.0	e_b7	hepatopancreatic progenitor	Wbp5	6.04299e-10	0.392513	1	1	8.8409e-06
E9.0	e_b7	hepatopancreatic progenitor	Plk2	6.54431e-10	0.415989	0.436	0.112	9.57433e-06
E9.0	e_b7	hepatopancreatic progenitor	Alcam	8.68212e-10	0.383438	0.462	0.127	1.27019e-05
E9.0	e_b7	hepatopancreatic progenitor	Ddt	9.41458e-10	0.594561	0.974	0.898	1.37735e-05
E9.0	e_b7	hepatopancreatic progenitor	Dpp4	2.07396e-09	0.50636	0.513	0.155	3.03421e-05
E9.0	e_b7	hepatopancreatic progenitor	Aprt	2.24486e-09	0.459352	1	0.95	3.28422e-05
E9.0	e_b7	hepatopancreatic progenitor	Fam43a	2.27421e-09	0.402653	0.359	0.085	3.32717e-05
E9.0	e_b7	hepatopancreatic progenitor	Me1	2.3947e-09	0.397851	0.359	0.084	3.50345e-05
E9.0	e_b7	hepatopancreatic progenitor	Akr1c19	3.73091e-09	0.494174	0.564	0.197	5.45832e-05
E9.0	e_b7	hepatopancreatic progenitor	Rrbp1	4.45676e-09	0.549066	0.974	0.803	6.52023e-05
E9.0	e_b7	hepatopancreatic progenitor	Serpinh1	4.99835e-09	0.519675	1	0.955	7.31259e-05
E9.0	e_b7	hepatopancreatic progenitor	Sipa1l1	6.3441e-09	0.576559	0.769	0.437	9.28142e-05
E9.0	e_b7	hepatopancreatic progenitor	Apoe	6.75729e-09	0.771961	0.897	0.6	9.88592e-05
E9.0	e_b7	hepatopancreatic progenitor	Urah	8.03002e-09	0.356784	0.385	0.097	0.000117479
E9.0	e_b7	hepatopancreatic progenitor	Bex4	1.02621e-08	0.390705	1	0.998	0.000150134
E9.0	e_b7	hepatopancreatic progenitor	Ctsl	1.29524e-08	0.697316	0.949	0.737	0.000189493
E9.0	e_b7	hepatopancreatic progenitor	Clic6	1.56648e-08	0.580075	0.846	0.456	0.000229176
E9.0	e_b7	hepatopancreatic progenitor	Ppic	4.9629e-08	0.473821	0.692	0.33	0.000726072
E9.0	e_b7	hepatopancreatic progenitor	Zfp811	6.12778e-08	0.334362	0.385	0.107	0.000896495
E9.0	e_b7	hepatopancreatic progenitor	Psph	7.06141e-08	0.465297	0.821	0.485	0.00103308
E9.0	e_b7	hepatopancreatic progenitor	Cald1	1.36529e-07	0.521093	0.974	0.777	0.00199741
E9.0	e_b7	hepatopancreatic progenitor	Rcan2	1.59084e-07	0.509257	0.692	0.36	0.0023274
E9.0	e_b7	hepatopancreatic progenitor	Hapln3	1.74117e-07	0.311223	0.256	0.055	0.00254734
E9.0	e_b7	hepatopancreatic progenitor	Tmem108	1.74761e-07	0.535825	0.615	0.263	0.00255676
E9.0	e_b7	hepatopancreatic progenitor	Meg3	1.79158e-07	0.511529	1	0.982	0.00262109
E9.0	e_b7	hepatopancreatic progenitor	Slc40a1	2.20446e-07	0.306369	0.333	0.089	0.00322513
E9.0	e_b7	hepatopancreatic progenitor	Cdo1	2.7282e-07	0.405916	0.487	0.175	0.00399136
E9.0	e_b7	hepatopancreatic progenitor	Krt20	3.09927e-07	0.36888	0.487	0.177	0.00453423
E9.0	e_b7	hepatopancreatic progenitor	Tenm4	3.70138e-07	0.337245	0.487	0.181	0.00541511
E9.0	e_b7	hepatopancreatic progenitor	Sox9	4.49296e-07	0.582417	0.59	0.268	0.0065732
E9.0	e_b7	hepatopancreatic progenitor	Creb3l2	4.73785e-07	0.419145	0.487	0.182	0.00693148
E9.0	e_b7	hepatopancreatic progenitor	Snx3	9.3865e-07	0.366515	0.974	0.842	0.0137324
E9.0	e_b7	hepatopancreatic progenitor	Serpina1b	9.40234e-07	0.351545	0.538	0.199	0.0137556
E9.0	e_b7	hepatopancreatic progenitor	Ddah1	9.77576e-07	0.518217	0.667	0.383	0.0143019
E9.5-posterior	e_c0	duodenum	Cdx2	0	1.46544	0.879	0.046	0
E9.5-posterior	e_c0	duodenum	Lgals2	7.77017e-288	1.19237	0.719	0.04	1.24672e-283
E9.5-posterior	e_c0	duodenum	Tdh	3.70534e-287	0.975781	0.749	0.048	5.94522e-283
E9.5-posterior	e_c0	duodenum	Nepn	2.73546e-271	1.87172	0.965	0.151	4.38905e-267
E9.5-posterior	e_c0	duodenum	Pitx2	4.30256e-267	1.05701	0.751	0.059	6.90347e-263
E9.5-posterior	e_c0	duodenum	Dpp4	1.28434e-260	1.07663	0.776	0.078	2.06073e-256
E9.5-posterior	e_c0	duodenum	Folr1	2.51675e-252	0.722699	0.558	0.013	4.03812e-248
E9.5-posterior	e_c0	duodenum	Tff3	1.27989e-235	1.35909	0.638	0.044	2.05358e-231
E9.5-posterior	e_c0	duodenum	Spink1	3.99045e-211	1.86059	0.917	0.222	6.40268e-207
E9.5-posterior	e_c0	duodenum	Rbp4	1.27838e-196	2.30686	0.987	0.383	2.05117e-192
E9.5-posterior	e_c0	duodenum	Tspan8	6.54972e-193	0.564695	0.477	0.018	1.0509e-188
E9.5-posterior	e_c0	duodenum	Pth1r	5.80234e-183	0.991861	0.714	0.119	9.30986e-179
E9.5-posterior	e_c0	duodenum	Tfcp2l1	4.74261e-175	0.528185	0.425	0.015	7.60952e-171
E9.5-posterior	e_c0	duodenum	Dio3	1.28992e-170	0.738581	0.503	0.037	2.06968e-166
E9.5-posterior	e_c0	duodenum	Gpx3	1.78546e-159	1.36695	0.987	0.574	2.86477e-155
E9.5-posterior	e_c0	duodenum	Gsn	2.38059e-156	0.609783	0.51	0.049	3.81966e-152
E9.5-posterior	e_c0	duodenum	Ociad2	5.09464e-155	1.04043	0.947	0.409	8.17435e-151
E9.5-posterior	e_c0	duodenum	S100g	9.73306e-154	0.821214	0.513	0.052	1.56167e-149
E9.5-posterior	e_c0	duodenum	2610528A11Rik	1.88783e-151	0.566168	0.337	0.006	3.02902e-147
E9.5-posterior	e_c0	duodenum	Bsg	3.27043e-144	0.731832	0.997	0.989	5.24741e-140
E9.5-posterior	e_c0	duodenum	Smim14	2.74525e-139	1.00382	0.927	0.469	4.40475e-135
E9.5-posterior	e_c0	duodenum	Myo6	2.10654e-138	0.627557	0.611	0.104	3.37995e-134
E9.5-posterior	e_c0	duodenum	Tpm1	1.35289e-135	0.916063	1	0.912	2.17071e-131
E9.5-posterior	e_c0	duodenum	Slc2a1	1.90402e-134	0.956953	0.937	0.492	3.055e-130
E9.5-posterior	e_c0	duodenum	Nrn1	1.13258e-132	0.39023	0.312	0.008	1.81723e-128
E9.5-posterior	e_c0	duodenum	Pkm	2.00466e-132	0.585133	1	0.999	3.21648e-128
E9.5-posterior	e_c0	duodenum	Nrp2	5.83581e-131	0.76104	0.661	0.131	9.36356e-127
E9.5-posterior	e_c0	duodenum	Klhl13	6.0986e-131	0.681858	0.676	0.148	9.7852e-127
E9.5-posterior	e_c0	duodenum	Fabp1	3.48419e-125	0.723443	0.284	0.006	5.59038e-121
E9.5-posterior	e_c0	duodenum	Rbbp7	1.67247e-124	0.850947	0.992	0.887	2.68348e-120
E9.5-posterior	e_c0	duodenum	Clu	9.51527e-124	0.906218	0.673	0.162	1.52673e-119
E9.5-posterior	e_c0	duodenum	Palm3	9.93576e-123	0.761816	0.756	0.215	1.59419e-118
E9.5-posterior	e_c0	duodenum	Apob	9.01695e-120	0.549518	0.42	0.043	1.44677e-115
E9.5-posterior	e_c0	duodenum	Krt18	9.02125e-118	0.742386	1	0.98	1.44746e-113
E9.5-posterior	e_c0	duodenum	Krt8	1.02615e-117	0.725812	0.997	0.947	1.64647e-113
E9.5-posterior	e_c0	duodenum	Sycn	2.60719e-117	0.399555	0.299	0.012	4.18324e-113
E9.5-posterior	e_c0	duodenum	Gpc3	1.35854e-116	0.968819	0.98	0.782	2.17977e-112
E9.5-posterior	e_c0	duodenum	Dab2	3.35669e-116	0.802522	0.686	0.17	5.38581e-112
E9.5-posterior	e_c0	duodenum	Rgn	1.74562e-115	0.835621	0.573	0.114	2.80085e-111
E9.5-posterior	e_c0	duodenum	Upk1a	3.87401e-113	0.422192	0.389	0.036	6.21585e-109
E9.5-posterior	e_c0	duodenum	Rnf128	1.07743e-111	0.719202	0.729	0.216	1.72874e-107
E9.5-posterior	e_c0	duodenum	Oprk1	4.40178e-108	0.318637	0.256	0.007	7.06266e-104
E9.5-posterior	e_c0	duodenum	Rnase4	5.30749e-105	0.699195	0.711	0.217	8.51587e-101
E9.5-posterior	e_c0	duodenum	Gm21814	5.97748e-103	0.48184	0.467	0.073	9.59087e-99
E9.5-posterior	e_c0	duodenum	Lrpap1	4.39003e-102	0.947753	0.927	0.615	7.0438e-98
E9.5-posterior	e_c0	duodenum	Ldha	1.61377e-97	0.590434	1	0.996	2.5893e-93
E9.5-posterior	e_c0	duodenum	Pfkl	2.90929e-97	0.729293	0.967	0.724	4.66795e-93
E9.5-posterior	e_c0	duodenum	Bnip3	2.52135e-96	0.801348	0.95	0.653	4.04551e-92
E9.5-posterior	e_c0	duodenum	Ezr	2.53464e-96	0.702908	0.962	0.593	4.06684e-92
E9.5-posterior	e_c0	duodenum	Mylip	2.55595e-93	0.438611	0.422	0.063	4.10103e-89
E9.5-posterior	e_c0	duodenum	F2rl1	3.8998e-93	0.491831	0.523	0.107	6.25723e-89
E9.5-posterior	e_c0	duodenum	Serpina1b	1.53877e-92	0.708315	0.729	0.217	2.46896e-88
E9.5-posterior	e_c0	duodenum	Nudt11	4.58992e-92	0.587092	0.711	0.222	7.36453e-88
E9.5-posterior	e_c0	duodenum	Dact2	1.92811e-89	0.496672	0.603	0.16	3.09365e-85
E9.5-posterior	e_c0	duodenum	Tubb6	6.98761e-89	0.704599	0.822	0.365	1.12116e-84
E9.5-posterior	e_c0	duodenum	Lamp1	4.25099e-88	0.63586	0.965	0.798	6.82071e-84
E9.5-posterior	e_c0	duodenum	Upp1	1.24816e-87	0.670791	0.533	0.129	2.00267e-83
E9.5-posterior	e_c0	duodenum	Ctsl	9.40801e-86	0.723179	0.987	0.751	1.50951e-81
E9.5-posterior	e_c0	duodenum	Isx	1.15468e-85	0.265261	0.261	0.018	1.85269e-81
E9.5-posterior	e_c0	duodenum	Krt19	2.57187e-85	0.925716	0.854	0.463	4.12656e-81
E9.5-posterior	e_c0	duodenum	Me2	3.5495e-85	0.624679	0.781	0.333	5.69517e-81
E9.5-posterior	e_c0	duodenum	Emb	1.53713e-84	0.736902	0.995	0.87	2.46633e-80
E9.5-posterior	e_c0	duodenum	Ttr	3.15082e-84	0.77347	0.98	0.446	5.05549e-80
E9.5-posterior	e_c0	duodenum	Cst3	1.20756e-83	0.731853	0.98	0.87	1.93753e-79
E9.5-posterior	e_c0	duodenum	Peg3	1.93416e-83	0.604765	0.995	0.948	3.10336e-79
E9.5-posterior	e_c0	duodenum	Tmsb15b2	2.98193e-83	0.390738	0.447	0.084	4.78451e-79
E9.5-posterior	e_c0	duodenum	Slc16a1	1.03809e-82	0.695059	0.781	0.359	1.66562e-78
E9.5-posterior	e_c0	duodenum	Tmprss2	2.2758e-82	0.604435	0.721	0.258	3.65152e-78
E9.5-posterior	e_c0	duodenum	Clic6	3.67016e-82	0.598494	0.824	0.342	5.88877e-78
E9.5-posterior	e_c0	duodenum	Gapdh	5.16208e-81	0.339665	1	1	8.28256e-77
E9.5-posterior	e_c0	duodenum	Prdx4	8.9127e-80	0.621385	0.987	0.832	1.43004e-75
E9.5-posterior	e_c0	duodenum	Fam183b	3.61438e-79	0.727337	0.894	0.47	5.79927e-75
E9.5-posterior	e_c0	duodenum	Aldoa	2.58506e-78	0.493252	1	0.985	4.14773e-74
E9.5-posterior	e_c0	duodenum	Robo2	1.88061e-76	0.542426	0.628	0.203	3.01743e-72
E9.5-posterior	e_c0	duodenum	Apoa1	4.72822e-76	1.293	0.641	0.215	7.58643e-72
E9.5-posterior	e_c0	duodenum	Slc2a3	3.01506e-75	0.67531	0.967	0.664	4.83767e-71
E9.5-posterior	e_c0	duodenum	Phlda1	3.9778e-75	0.684813	0.93	0.596	6.38238e-71
E9.5-posterior	e_c0	duodenum	Fbln1	3.62085e-73	0.621953	0.884	0.519	5.80965e-69
E9.5-posterior	e_c0	duodenum	Laptm4a	9.69191e-73	0.547765	0.98	0.848	1.55507e-68
E9.5-posterior	e_c0	duodenum	Plod2	1.22107e-72	0.624989	0.754	0.326	1.95921e-68
E9.5-posterior	e_c0	duodenum	Clmn	1.40563e-72	0.383086	0.417	0.084	2.25533e-68
E9.5-posterior	e_c0	duodenum	Fam162b	3.1322e-72	0.373061	0.402	0.077	5.02561e-68
E9.5-posterior	e_c0	duodenum	Pgk1	6.47088e-72	0.603709	0.794	0.355	1.03825e-67
E9.5-posterior	e_c0	duodenum	S100a10	1.80912e-71	0.666308	0.899	0.605	2.90273e-67
E9.5-posterior	e_c0	duodenum	Rcn3	2.35195e-71	0.629466	0.93	0.617	3.7737e-67
E9.5-posterior	e_c0	duodenum	Ctsd	7.41653e-71	0.653619	0.92	0.621	1.18998e-66
E9.5-posterior	e_c0	duodenum	Ihh	1.34563e-68	0.423714	0.588	0.171	2.15906e-64
E9.5-posterior	e_c0	duodenum	F11r	1.06405e-67	0.628043	0.837	0.491	1.70727e-63
E9.5-posterior	e_c0	duodenum	Vil1	1.54547e-67	0.262081	0.251	0.026	2.4797e-63
E9.5-posterior	e_c0	duodenum	P4ha3	2.09286e-67	0.286872	0.329	0.051	3.35799e-63
E9.5-posterior	e_c0	duodenum	Eno1	3.25072e-67	0.406798	1	0.992	5.21578e-63
E9.5-posterior	e_c0	duodenum	Fn1	6.40268e-66	0.625643	0.92	0.656	1.02731e-61
E9.5-posterior	e_c0	duodenum	Pla2g7	3.42335e-65	0.386222	0.369	0.072	5.49277e-61
E9.5-posterior	e_c0	duodenum	Sparc	8.88814e-65	0.864267	0.927	0.66	1.4261e-60
E9.5-posterior	e_c0	duodenum	Sh3kbp1	2.15618e-64	0.344784	0.357	0.067	3.45959e-60
E9.5-posterior	e_c0	duodenum	Serpinh1	1.03255e-63	0.53549	0.992	0.965	1.65673e-59
E9.5-posterior	e_c0	duodenum	Anxa3	1.21811e-63	0.390268	0.41	0.09	1.95446e-59
E9.5-posterior	e_c0	duodenum	Zbtb16	4.71215e-63	0.376615	0.523	0.15	7.56065e-59
E9.5-posterior	e_c0	duodenum	Glul	8.39275e-63	0.577804	0.907	0.591	1.34662e-58
E9.5-posterior	e_c0	duodenum	Pkib	3.75975e-62	0.408425	0.354	0.069	6.03251e-58
E9.5-posterior	e_c0	duodenum	Psap	5.93243e-62	0.571229	0.912	0.617	9.51858e-58
E9.5-posterior	e_c0	duodenum	Kdelr3	2.28193e-61	0.303237	0.279	0.04	3.66136e-57
E9.5-posterior	e_c0	duodenum	Sfrp5	2.50958e-61	0.534575	0.52	0.147	4.02662e-57
E9.5-posterior	e_c0	duodenum	Gars	1.29185e-60	0.517722	0.899	0.608	2.07278e-56
E9.5-posterior	e_c0	duodenum	Map1b	1.69641e-60	0.672762	0.837	0.52	2.72189e-56
E9.5-posterior	e_c0	duodenum	Sdc4	2.02485e-60	0.536489	0.683	0.29	3.24888e-56
E9.5-posterior	e_c0	duodenum	Cd81	2.18896e-60	0.468728	0.985	0.941	3.51219e-56
E9.5-posterior	e_c0	duodenum	Anxa6	2.8675e-60	0.446929	0.636	0.245	4.60091e-56
E9.5-posterior	e_c0	duodenum	Pttg1ip	4.98037e-60	0.549901	0.779	0.386	7.99101e-56
E9.5-posterior	e_c0	duodenum	Kcnk2	2.08401e-59	0.371133	0.42	0.102	3.34379e-55
E9.5-posterior	e_c0	duodenum	Gjb1	2.77143e-59	0.316062	0.261	0.036	4.44676e-55
E9.5-posterior	e_c0	duodenum	Elmo1	3.45719e-59	0.25517	0.296	0.048	5.54706e-55
E9.5-posterior	e_c0	duodenum	Crot	3.46877e-59	0.431703	0.525	0.17	5.56565e-55
E9.5-posterior	e_c0	duodenum	Cldn7	3.47764e-59	0.501895	0.932	0.73	5.57987e-55
E9.5-posterior	e_c0	duodenum	Pir	1.51087e-58	0.372633	0.452	0.124	2.4242e-54
E9.5-posterior	e_c0	duodenum	Ctsz	2.28076e-58	0.487692	0.92	0.617	3.65948e-54
E9.5-posterior	e_c0	duodenum	Laptm4b	1.48354e-57	0.583285	0.734	0.391	2.38033e-53
E9.5-posterior	e_c0	duodenum	Ifitm1	7.55534e-56	0.615503	0.899	0.593	1.21225e-51
E9.5-posterior	e_c0	duodenum	Aldh3a2	9.90009e-56	0.309196	0.377	0.087	1.58847e-51
E9.5-posterior	e_c0	duodenum	Pdpn	1.63637e-55	0.517402	0.696	0.315	2.62555e-51
E9.5-posterior	e_c0	duodenum	1700017B05Rik	7.56539e-55	0.376473	0.475	0.143	1.21387e-50
E9.5-posterior	e_c0	duodenum	Anxa5	1.07601e-53	0.585475	0.812	0.509	1.72646e-49
E9.5-posterior	e_c0	duodenum	Gata4	1.46185e-53	0.422732	0.555	0.187	2.34555e-49
E9.5-posterior	e_c0	duodenum	Hacd2	6.83205e-53	0.48052	0.688	0.33	1.0962e-48
E9.5-posterior	e_c0	duodenum	Actr3	8.31186e-53	0.43829	0.982	0.82	1.33364e-48
E9.5-posterior	e_c0	duodenum	Ffar4	1.17396e-52	0.368218	0.472	0.143	1.88362e-48
E9.5-posterior	e_c0	duodenum	Serpina1a	3.71703e-52	0.530881	0.497	0.16	5.96398e-48
E9.5-posterior	e_c0	duodenum	Ddost	1.01592e-51	0.437861	0.96	0.76	1.63004e-47
E9.5-posterior	e_c0	duodenum	Cap1	1.13992e-51	0.383789	0.55	0.203	1.829e-47
E9.5-posterior	e_c0	duodenum	Gipc2	2.41404e-51	0.378593	0.52	0.179	3.87333e-47
E9.5-posterior	e_c0	duodenum	Loxl2	4.31252e-51	0.433041	0.744	0.357	6.91944e-47
E9.5-posterior	e_c0	duodenum	Cd63	6.63791e-51	0.478071	0.977	0.849	1.06505e-46
E9.5-posterior	e_c0	duodenum	Tmem59	8.15173e-51	0.452942	0.962	0.831	1.30795e-46
E9.5-posterior	e_c0	duodenum	Atp1a1	4.4144e-50	0.525874	0.857	0.556	7.08291e-46
E9.5-posterior	e_c0	duodenum	Tpi1	2.83542e-49	0.372552	1	0.992	4.54942e-45
E9.5-posterior	e_c0	duodenum	Tpm3-rs7	4.0292e-49	0.462472	0.553	0.209	6.46485e-45
E9.5-posterior	e_c0	duodenum	Mogat2	4.46026e-49	0.332165	0.432	0.127	7.15648e-45
E9.5-posterior	e_c0	duodenum	Abcg2	8.1978e-49	0.494963	0.603	0.263	1.31534e-44
E9.5-posterior	e_c0	duodenum	Lipa	1.76404e-48	0.436492	0.528	0.201	2.8304e-44
E9.5-posterior	e_c0	duodenum	Pdia3	8.26819e-48	0.430296	0.982	0.808	1.32663e-43
E9.5-posterior	e_c0	duodenum	Cyp2s1	1.12452e-47	0.281853	0.317	0.068	1.80429e-43
E9.5-posterior	e_c0	duodenum	Dhrs7	3.38363e-47	0.31799	0.349	0.089	5.42903e-43
E9.5-posterior	e_c0	duodenum	Lpar3	4.58194e-46	0.314138	0.369	0.099	7.35172e-42
E9.5-posterior	e_c0	duodenum	Mmp14	5.40161e-46	0.514418	0.794	0.49	8.66688e-42
E9.5-posterior	e_c0	duodenum	Gde1	6.40774e-46	0.513744	0.796	0.503	1.02812e-41
E9.5-posterior	e_c0	duodenum	Myl3	7.31876e-46	0.485837	0.389	0.114	1.17429e-41
E9.5-posterior	e_c0	duodenum	Ergic3	1.78467e-45	0.43742	0.937	0.716	2.8635e-41
E9.5-posterior	e_c0	duodenum	Acot9	3.23857e-45	0.27726	0.367	0.099	5.19628e-41
E9.5-posterior	e_c0	duodenum	Tagln2	3.39154e-45	0.451482	0.922	0.697	5.44173e-41
E9.5-posterior	e_c0	duodenum	Slc16a3	4.76432e-45	0.481584	0.837	0.526	7.64436e-41
E9.5-posterior	e_c0	duodenum	Gpi1	1.72918e-44	0.408755	0.965	0.81	2.77447e-40
E9.5-posterior	e_c0	duodenum	Car4	1.77506e-44	0.901897	0.847	0.525	2.84808e-40
E9.5-posterior	e_c0	duodenum	P4ha1	9.70704e-44	0.394629	0.58	0.25	1.55749e-39
E9.5-posterior	e_c0	duodenum	Hkdc1	3.96331e-43	0.291216	0.389	0.117	6.35913e-39
E9.5-posterior	e_c0	duodenum	Actn1	5.99316e-43	0.419706	0.824	0.519	9.61603e-39
E9.5-posterior	e_c0	duodenum	Rab3ip	9.61194e-43	0.430149	0.739	0.418	1.54224e-38
E9.5-posterior	e_c0	duodenum	Palld	1.45129e-42	0.358167	0.475	0.176	2.32859e-38
E9.5-posterior	e_c0	duodenum	Spp2	2.0522e-42	0.479589	0.377	0.116	3.29275e-38
E9.5-posterior	e_c0	duodenum	Serpina1c	2.94781e-42	0.331097	0.342	0.092	4.72976e-38
E9.5-posterior	e_c0	duodenum	Sgk3	4.09933e-42	0.264343	0.372	0.11	6.57737e-38
E9.5-posterior	e_c0	duodenum	Slc39a8	6.65245e-42	0.32949	0.43	0.146	1.06739e-37
E9.5-posterior	e_c0	duodenum	Grn	9.6906e-42	0.410364	0.739	0.398	1.55486e-37
E9.5-posterior	e_c0	duodenum	Cox7c	2.23507e-41	0.255603	1	0.999	3.58617e-37
E9.5-posterior	e_c0	duodenum	Pdlim1	3.06001e-41	0.459342	0.854	0.579	4.90979e-37
E9.5-posterior	e_c0	duodenum	Ugp2	4.9518e-41	0.373258	0.663	0.331	7.94517e-37
E9.5-posterior	e_c0	duodenum	Reep5	5.13679e-41	0.404484	0.681	0.348	8.24197e-37
E9.5-posterior	e_c0	duodenum	Slc40a1	6.45794e-41	0.253636	0.359	0.101	1.03618e-36
E9.5-posterior	e_c0	duodenum	Habp2	1.33058e-40	0.304854	0.425	0.146	2.13492e-36
E9.5-posterior	e_c0	duodenum	Erp29	2.70906e-40	0.430453	0.94	0.77	4.34668e-36
E9.5-posterior	e_c0	duodenum	Mpzl1	5.12748e-40	0.414316	0.819	0.519	8.22705e-36
E9.5-posterior	e_c0	duodenum	Pdgfc	1.38498e-39	0.354529	0.611	0.267	2.22219e-35
E9.5-posterior	e_c0	duodenum	Slc9a3r1	1.93783e-39	0.412324	0.912	0.675	3.10925e-35
E9.5-posterior	e_c0	duodenum	Mmp11	2.38923e-39	0.456045	0.822	0.52	3.83352e-35
E9.5-posterior	e_c0	duodenum	Tmbim6	3.18143e-39	0.398878	0.957	0.788	5.10461e-35
E9.5-posterior	e_c0	duodenum	Kalrn	9.04175e-39	0.308133	0.47	0.173	1.45075e-34
E9.5-posterior	e_c0	duodenum	Pdia6	1.29313e-38	0.324907	0.99	0.948	2.07483e-34
E9.5-posterior	e_c0	duodenum	Hk2	1.50024e-38	0.411153	0.749	0.451	2.40714e-34
E9.5-posterior	e_c0	duodenum	Cldn6	2.59992e-38	0.315658	0.995	0.955	4.17157e-34
E9.5-posterior	e_c0	duodenum	Nek1	2.84652e-38	0.328251	0.5	0.199	4.56724e-34
E9.5-posterior	e_c0	duodenum	Ppme1	4.5626e-38	0.380009	0.618	0.302	7.32069e-34
E9.5-posterior	e_c0	duodenum	Bcl2	4.82593e-38	0.372443	0.347	0.108	7.7432e-34
E9.5-posterior	e_c0	duodenum	Igfbp4	5.50164e-38	0.423632	0.837	0.585	8.82738e-34
E9.5-posterior	e_c0	duodenum	Tbrg1	6.07665e-38	0.416293	0.915	0.729	9.74999e-34
E9.5-posterior	e_c0	duodenum	Rasl11a	1.61627e-37	0.335982	0.475	0.188	2.59331e-33
E9.5-posterior	e_c0	duodenum	Fam46a	1.72026e-37	0.336481	0.402	0.138	2.76016e-33
E9.5-posterior	e_c0	duodenum	Tm9sf3	1.97661e-37	0.366797	0.91	0.67	3.17146e-33
E9.5-posterior	e_c0	duodenum	Foxa3	3.08452e-37	0.338871	0.608	0.262	4.94911e-33
E9.5-posterior	e_c0	duodenum	Ddt	8.51322e-37	0.357883	0.962	0.758	1.36595e-32
E9.5-posterior	e_c0	duodenum	Glmp	1.01262e-36	0.391928	0.721	0.411	1.62476e-32
E9.5-posterior	e_c0	duodenum	Itga6	1.08689e-36	0.382313	0.726	0.387	1.74392e-32
E9.5-posterior	e_c0	duodenum	Lbh	1.12153e-36	0.252798	0.342	0.101	1.7995e-32
E9.5-posterior	e_c0	duodenum	Morf4l1	9.28625e-36	0.251068	1	0.99	1.48998e-31
E9.5-posterior	e_c0	duodenum	Lxn	1.32193e-35	0.358858	0.661	0.328	2.12103e-31
E9.5-posterior	e_c0	duodenum	Rab11a	1.52998e-35	0.374908	0.907	0.738	2.45485e-31
E9.5-posterior	e_c0	duodenum	Aplp2	2.41637e-35	0.446236	0.897	0.662	3.87706e-31
E9.5-posterior	e_c0	duodenum	Agpat4	3.00999e-35	0.372017	0.641	0.333	4.82953e-31
E9.5-posterior	e_c0	duodenum	Atp6ap2	3.07721e-35	0.37521	0.706	0.398	4.93738e-31
E9.5-posterior	e_c0	duodenum	S100a11	3.25545e-35	0.38515	0.932	0.717	5.22337e-31
E9.5-posterior	e_c0	duodenum	Maged1	3.58913e-35	0.372154	0.97	0.877	5.75876e-31
E9.5-posterior	e_c0	duodenum	Fermt1	5.57663e-35	0.342918	0.628	0.319	8.9477e-31
E9.5-posterior	e_c0	duodenum	Rpn2	7.73846e-35	0.381516	0.917	0.705	1.24164e-30
E9.5-posterior	e_c0	duodenum	Cdkn1a	1.02241e-34	0.373624	0.852	0.543	1.64046e-30
E9.5-posterior	e_c0	duodenum	Prtg	1.29763e-34	0.399002	0.809	0.536	2.08205e-30
E9.5-posterior	e_c0	duodenum	Itm2b	1.37377e-34	0.364948	0.962	0.838	2.20422e-30
E9.5-posterior	e_c0	duodenum	Sdcbp	1.46046e-34	0.357854	0.877	0.665	2.3433e-30
E9.5-posterior	e_c0	duodenum	Tspan7	3.07277e-34	0.283459	0.528	0.222	4.93025e-30
E9.5-posterior	e_c0	duodenum	Ncstn	3.68376e-34	0.316624	0.555	0.256	5.91059e-30
E9.5-posterior	e_c0	duodenum	Rcn1	3.84102e-34	0.368821	0.894	0.65	6.16291e-30
E9.5-posterior	e_c0	duodenum	Clic1	7.52789e-34	0.325979	0.965	0.795	1.20785e-29
E9.5-posterior	e_c0	duodenum	Stt3a	7.81937e-34	0.377126	0.789	0.493	1.25462e-29
E9.5-posterior	e_c0	duodenum	Gng12	8.80752e-34	0.354645	0.533	0.237	1.41317e-29
E9.5-posterior	e_c0	duodenum	Glud1	1.2366e-33	0.406115	0.842	0.55	1.98412e-29
E9.5-posterior	e_c0	duodenum	Epcam	1.68321e-33	0.319998	1	0.947	2.70071e-29
E9.5-posterior	e_c0	duodenum	Krt20	2.13525e-33	0.28907	0.53	0.232	3.42601e-29
E9.5-posterior	e_c0	duodenum	Cnn3	3.84731e-33	0.304747	0.985	0.935	6.17302e-29
E9.5-posterior	e_c0	duodenum	Pdlim5	7.5019e-33	0.286907	0.415	0.156	1.20368e-28
E9.5-posterior	e_c0	duodenum	Dcbld1	8.1751e-33	0.324205	0.59	0.289	1.31169e-28
E9.5-posterior	e_c0	duodenum	Jund	9.54807e-33	0.422173	0.905	0.7	1.53199e-28
E9.5-posterior	e_c0	duodenum	Podxl	1.17581e-32	0.317994	0.601	0.297	1.88658e-28
E9.5-posterior	e_c0	duodenum	Spint1	1.27941e-32	0.355355	0.719	0.426	2.05281e-28
E9.5-posterior	e_c0	duodenum	Slc27a3	2.46862e-32	0.318924	0.608	0.303	3.96089e-28
E9.5-posterior	e_c0	duodenum	Hexb	3.34758e-32	0.259807	0.389	0.141	5.37119e-28
E9.5-posterior	e_c0	duodenum	Stard4	4.11453e-32	0.292381	0.518	0.23	6.60177e-28
E9.5-posterior	e_c0	duodenum	Scpep1	6.0576e-32	0.304284	0.57	0.274	9.71942e-28
E9.5-posterior	e_c0	duodenum	Gdi2	6.61999e-32	0.313445	0.98	0.899	1.06218e-27
E9.5-posterior	e_c0	duodenum	Spon2	1.3088e-31	0.255908	0.289	0.086	2.09998e-27
E9.5-posterior	e_c0	duodenum	Hsp90b1	2.88542e-31	0.332396	0.985	0.912	4.62965e-27
E9.5-posterior	e_c0	duodenum	Jak1	4.76417e-31	0.276808	0.5	0.219	7.64411e-27
E9.5-posterior	e_c0	duodenum	Pvrl2	5.88848e-31	0.369622	0.899	0.691	9.44807e-27
E9.5-posterior	e_c0	duodenum	Epb41l3	8.12558e-31	0.350407	0.661	0.368	1.30375e-26
E9.5-posterior	e_c0	duodenum	Anp32a	1.08977e-30	0.289525	0.987	0.949	1.74854e-26
E9.5-posterior	e_c0	duodenum	Tcn2	1.96562e-30	0.258282	0.394	0.151	3.15383e-26
E9.5-posterior	e_c0	duodenum	Gstp1	3.39337e-30	0.257263	0.58	0.268	5.44465e-26
E9.5-posterior	e_c0	duodenum	Capn2	3.86275e-30	0.26982	0.543	0.25	6.19779e-26
E9.5-posterior	e_c0	duodenum	Ppib	4.64708e-30	0.312149	0.992	0.919	7.45624e-26
E9.5-posterior	e_c0	duodenum	Ocln	5.88063e-30	0.25939	0.442	0.181	9.43547e-26
E9.5-posterior	e_c0	duodenum	Glg1	8.25106e-30	0.348617	0.734	0.47	1.32388e-25
E9.5-posterior	e_c0	duodenum	Card19	1.203e-29	0.334791	0.573	0.292	1.93021e-25
E9.5-posterior	e_c0	duodenum	Pls3	1.94552e-29	0.316606	0.505	0.235	3.12159e-25
E9.5-posterior	e_c0	duodenum	Ctsb	3.91904e-29	0.349861	0.867	0.64	6.2881e-25
E9.5-posterior	e_c0	duodenum	Tmc4	4.59397e-29	0.272177	0.495	0.22	7.37102e-25
E9.5-posterior	e_c0	duodenum	Dtnbp1	4.65968e-29	0.274726	0.515	0.237	7.47646e-25
E9.5-posterior	e_c0	duodenum	Bicc1	4.86204e-29	0.257758	0.43	0.177	7.80115e-25
E9.5-posterior	e_c0	duodenum	Stx7	7.68048e-29	0.406256	0.578	0.318	1.23233e-24
E9.5-posterior	e_c0	duodenum	Ckap4	2.36163e-28	0.352577	0.832	0.593	3.78924e-24
E9.5-posterior	e_c0	duodenum	Nudt10	2.83236e-28	0.272423	0.417	0.173	4.54453e-24
E9.5-posterior	e_c0	duodenum	1810058I24Rik	5.07007e-28	0.341342	0.967	0.905	8.13493e-24
E9.5-posterior	e_c0	duodenum	Onecut2	6.31729e-28	0.321063	0.52	0.252	1.01361e-23
E9.5-posterior	e_c0	duodenum	Pigs	6.84635e-28	0.31925	0.678	0.399	1.0985e-23
E9.5-posterior	e_c0	duodenum	Actb	1.03544e-27	0.262176	1	0.998	1.66136e-23
E9.5-posterior	e_c0	duodenum	Lamp2	1.07956e-27	0.325259	0.663	0.385	1.73216e-23
E9.5-posterior	e_c0	duodenum	Pdia5	1.44231e-27	0.289711	0.432	0.191	2.31418e-23
E9.5-posterior	e_c0	duodenum	Fam107b	2.66904e-27	0.281464	0.467	0.213	4.28247e-23
E9.5-posterior	e_c0	duodenum	Nrp1	2.75778e-27	0.346143	0.5	0.236	4.42486e-23
E9.5-posterior	e_c0	duodenum	Ifitm3	3.28839e-27	0.587312	0.661	0.403	5.27622e-23
E9.5-posterior	e_c0	duodenum	Pgm2	1.10534e-26	0.329185	0.663	0.379	1.77352e-22
E9.5-posterior	e_c0	duodenum	Uba52	1.15213e-26	0.265238	0.985	0.916	1.84859e-22
E9.5-posterior	e_c0	duodenum	Efnb1	1.72825e-26	0.285746	0.47	0.217	2.77298e-22
E9.5-posterior	e_c0	duodenum	Pld3	1.82299e-26	0.29268	0.457	0.215	2.92498e-22
E9.5-posterior	e_c0	duodenum	Plac8	2.02747e-26	0.468454	0.402	0.169	3.25307e-22
E9.5-posterior	e_c0	duodenum	Cd320	2.03179e-26	0.344962	0.766	0.523	3.26e-22
E9.5-posterior	e_c0	duodenum	Cited2	3.46355e-26	0.414013	0.867	0.645	5.55727e-22
E9.5-posterior	e_c0	duodenum	Rcbtb2	4.93723e-26	0.316205	0.814	0.585	7.92178e-22
E9.5-posterior	e_c0	duodenum	Flnb	5.48426e-26	0.283306	0.467	0.221	8.79949e-22
E9.5-posterior	e_c0	duodenum	Rdh10	5.92935e-26	0.287426	0.48	0.221	9.51364e-22
E9.5-posterior	e_c0	duodenum	Rab4a	8.16386e-26	0.271151	0.535	0.267	1.30989e-21
E9.5-posterior	e_c0	duodenum	Smarcc1	1.31305e-25	0.306257	0.972	0.863	2.10678e-21
E9.5-posterior	e_c0	duodenum	Phldb2	1.47701e-25	0.321103	0.709	0.434	2.36986e-21
E9.5-posterior	e_c0	duodenum	Copb1	1.48141e-25	0.302592	0.671	0.394	2.37692e-21
E9.5-posterior	e_c0	duodenum	Copg1	1.52591e-25	0.304365	0.759	0.476	2.44833e-21
E9.5-posterior	e_c0	duodenum	Flrt2	1.73393e-25	0.273309	0.384	0.159	2.78209e-21
E9.5-posterior	e_c0	duodenum	Sugt1	1.86689e-25	0.289984	0.882	0.696	2.99542e-21
E9.5-posterior	e_c0	duodenum	Myl6	1.98863e-25	0.258762	0.997	0.991	3.19075e-21
E9.5-posterior	e_c0	duodenum	Bnip3l	2.01191e-25	0.284687	0.982	0.941	3.22811e-21
E9.5-posterior	e_c0	duodenum	Trappc6a	2.07792e-25	0.294988	0.905	0.739	3.33403e-21
E9.5-posterior	e_c0	duodenum	Ctsa	3.03621e-25	0.325992	0.668	0.404	4.8716e-21
E9.5-posterior	e_c0	duodenum	Copb2	3.7153e-25	0.337175	0.769	0.547	5.9612e-21
E9.5-posterior	e_c0	duodenum	App	4.45802e-25	0.313004	0.744	0.463	7.15289e-21
E9.5-posterior	e_c0	duodenum	Lrrc42	4.86831e-25	0.313091	0.771	0.508	7.81121e-21
E9.5-posterior	e_c0	duodenum	Vim	6.29604e-25	0.399056	0.653	0.404	1.0102e-20
E9.5-posterior	e_c0	duodenum	Nt5c2	7.30356e-25	0.299048	0.618	0.356	1.17186e-20
E9.5-posterior	e_c0	duodenum	Cadm1	9.00866e-25	0.334358	0.832	0.615	1.44544e-20
E9.5-posterior	e_c0	duodenum	Fam20c	2.61616e-24	0.264034	0.457	0.219	4.19762e-20
E9.5-posterior	e_c0	duodenum	Hexa	2.6181e-24	0.265919	0.51	0.257	4.20074e-20
E9.5-posterior	e_c0	duodenum	Fkbp9	6.09346e-24	0.273329	0.714	0.435	9.77695e-20
E9.5-posterior	e_c0	duodenum	Rcan2	6.96266e-24	0.281004	0.676	0.412	1.11716e-19
E9.5-posterior	e_c0	duodenum	Wls	1.00873e-23	0.302029	0.734	0.451	1.61851e-19
E9.5-posterior	e_c0	duodenum	Ugdh	1.12657e-23	0.288333	0.583	0.331	1.80758e-19
E9.5-posterior	e_c0	duodenum	Tln2	1.56462e-23	0.295039	0.661	0.399	2.51044e-19
E9.5-posterior	e_c0	duodenum	Gsta4	2.09235e-23	0.325531	0.852	0.658	3.35718e-19
E9.5-posterior	e_c0	duodenum	Pgrmc2	2.88155e-23	0.314216	0.648	0.399	4.62344e-19
E9.5-posterior	e_c0	duodenum	Clptm1	4.62671e-23	0.294844	0.676	0.42	7.42356e-19
E9.5-posterior	e_c0	duodenum	Itgb1	5.87083e-23	0.292648	0.842	0.636	9.41975e-19
E9.5-posterior	e_c0	duodenum	G3bp2	1.03466e-22	0.270306	0.957	0.84	1.66011e-18
E9.5-posterior	e_c0	duodenum	Fblim1	1.82724e-22	0.29728	0.651	0.396	2.93181e-18
E9.5-posterior	e_c0	duodenum	Atp6ap1	1.96399e-22	0.307654	0.668	0.421	3.15121e-18
E9.5-posterior	e_c0	duodenum	Lman1	2.21578e-22	0.292244	0.794	0.581	3.55523e-18
E9.5-posterior	e_c0	duodenum	Tpgs1	3.62635e-22	0.294091	0.676	0.428	5.81848e-18
E9.5-posterior	e_c0	duodenum	Col4a2	3.74571e-22	0.354309	0.668	0.397	6.01e-18
E9.5-posterior	e_c0	duodenum	Itgb5	3.93799e-22	0.260893	0.447	0.221	6.3185e-18
E9.5-posterior	e_c0	duodenum	Nav2	4.31265e-22	0.286324	0.686	0.419	6.91965e-18
E9.5-posterior	e_c0	duodenum	Dnpep	4.70805e-22	0.281714	0.827	0.625	7.55406e-18
E9.5-posterior	e_c0	duodenum	Pdia4	5.38045e-22	0.326006	0.749	0.506	8.63293e-18
E9.5-posterior	e_c0	duodenum	Vkorc1	5.51239e-22	0.286011	0.613	0.369	8.84463e-18
E9.5-posterior	e_c0	duodenum	Heatr6	7.11656e-22	0.287728	0.513	0.288	1.14185e-17
E9.5-posterior	e_c0	duodenum	Lpar6	1.82846e-21	0.259196	0.673	0.414	2.93377e-17
E9.5-posterior	e_c0	duodenum	Amot	3.53449e-21	0.253602	0.538	0.298	5.67109e-17
E9.5-posterior	e_c0	duodenum	Nradd	4.24519e-21	0.2605	0.565	0.323	6.81142e-17
E9.5-posterior	e_c0	duodenum	Krt7	5.32873e-21	0.321431	0.884	0.689	8.54994e-17
E9.5-posterior	e_c0	duodenum	Bbx	6.34333e-21	0.284548	0.668	0.429	1.01779e-16
E9.5-posterior	e_c0	duodenum	Gsto1	1.16287e-20	0.310068	0.872	0.678	1.86582e-16
E9.5-posterior	e_c0	duodenum	Dhx40	1.25465e-20	0.276603	0.686	0.45	2.01308e-16
E9.5-posterior	e_c0	duodenum	Cd9	2.0934e-20	0.286357	0.656	0.403	3.35887e-16
E9.5-posterior	e_c0	duodenum	Notch2	4.11175e-20	0.26835	0.312	0.131	6.59731e-16
E9.5-posterior	e_c0	duodenum	Fam162a	1.47868e-19	0.318829	0.945	0.905	2.37253e-15
E9.5-posterior	e_c0	duodenum	Igf2bp3	1.79961e-19	0.263689	0.894	0.773	2.88747e-15
E9.5-posterior	e_c0	duodenum	Vcan	2.89924e-19	0.321919	0.681	0.465	4.65183e-15
E9.5-posterior	e_c0	duodenum	Oaf	3.29911e-19	0.263482	0.485	0.265	5.29343e-15
E9.5-posterior	e_c0	duodenum	Col4a1	4.4729e-19	0.322506	0.598	0.377	7.17677e-15
E9.5-posterior	e_c0	duodenum	Uba1	5.18135e-19	0.250455	0.837	0.621	8.31348e-15
E9.5-posterior	e_c0	duodenum	Vamp8	5.75326e-19	0.278863	0.884	0.742	9.2311e-15
E9.5-posterior	e_c0	duodenum	Prss8	5.98554e-19	0.268734	0.721	0.5	9.6038e-15
E9.5-posterior	e_c0	duodenum	Lgmn	1.12297e-18	0.270258	0.492	0.272	1.80181e-14
E9.5-posterior	e_c0	duodenum	Gabarapl1	1.21692e-18	0.273042	0.475	0.259	1.95255e-14
E9.5-posterior	e_c0	duodenum	Nucb1	1.60208e-18	0.250556	0.598	0.368	2.57053e-14
E9.5-posterior	e_c0	duodenum	Txndc12	1.76663e-18	0.281918	0.852	0.667	2.83456e-14
E9.5-posterior	e_c0	duodenum	Fam114a2	1.96588e-18	0.251689	0.774	0.55	3.15426e-14
E9.5-posterior	e_c0	duodenum	Psmd1	2.4946e-18	0.279005	0.847	0.657	4.00259e-14
E9.5-posterior	e_c0	duodenum	Cat	7.0212e-18	0.284294	0.628	0.409	1.12655e-13
E9.5-posterior	e_c0	duodenum	Appbp2	6.02246e-17	0.25154	0.739	0.508	9.66304e-13
E9.5-posterior	e_c0	duodenum	Ubqln2	9.00165e-17	0.263593	0.814	0.6	1.44431e-12
E9.5-posterior	e_c0	duodenum	P4hb	9.8041e-17	0.276971	0.925	0.817	1.57307e-12
E9.5-posterior	e_c0	duodenum	Suclg2	1.41067e-16	0.270371	0.731	0.518	2.26343e-12
E9.5-posterior	e_c0	duodenum	Cmtm7	1.11271e-15	0.261531	0.548	0.346	1.78535e-11
E9.5-posterior	e_c0	duodenum	Kdm5b	1.89179e-14	0.252527	0.809	0.672	3.03538e-10
E9.5-posterior	e_c0	duodenum	Atp1b1	5.74198e-14	0.321462	0.513	0.327	9.21301e-10
E9.5-posterior	e_c0	duodenum	Hif1a	2.92291e-13	0.302601	0.656	0.486	4.68982e-09
E9.5-posterior	e_c0	duodenum	Mt2	1.76351e-12	0.38336	0.706	0.554	2.82955e-08
E9.5-posterior	e_c0	duodenum	Cnn2	6.19648e-11	0.276587	0.558	0.394	9.94226e-07
E9.5-posterior	e_c0	duodenum	Arl6ip1	1.51262e-10	0.399935	0.972	0.919	2.42701e-06
E9.5-posterior	e_c0	duodenum	Mt1	1.20114e-09	0.323372	0.832	0.735	1.92722e-05
E9.5-posterior	e_c0	duodenum	Kpna2	2.91602e-08	0.362762	0.583	0.47	0.000467875
E9.5-posterior	e_c0	duodenum	Hist1h2ap	3.37356e-08	0.408984	0.585	0.464	0.000541287
E9.5-posterior	e_c1	hepatoblast	Hhex	0	1.54507	0.971	0.109	0
E9.5-posterior	e_c1	hepatoblast	Prox1	0	1.49757	0.935	0.112	0
E9.5-posterior	e_c1	hepatoblast	Fgb	1.05228e-293	1.68379	0.88	0.089	1.68838e-289
E9.5-posterior	e_c1	hepatoblast	Itih2	8.03677e-292	1.18267	0.89	0.088	1.2895e-287
E9.5-posterior	e_c1	hepatoblast	Apoa2	5.57026e-279	1.48067	0.924	0.12	8.93749e-275
E9.5-posterior	e_c1	hepatoblast	Reln	1.71772e-259	1.07254	0.791	0.071	2.75608e-255
E9.5-posterior	e_c1	hepatoblast	Bhmt	6.21594e-244	0.804144	0.657	0.039	9.97348e-240
E9.5-posterior	e_c1	hepatoblast	Prox1os	2.83184e-241	0.643375	0.649	0.038	4.54369e-237
E9.5-posterior	e_c1	hepatoblast	Paqr9	7.75765e-236	0.892024	0.736	0.064	1.24472e-231
E9.5-posterior	e_c1	hepatoblast	Serpinf2	1.01985e-221	1.22017	0.893	0.155	1.63634e-217
E9.5-posterior	e_c1	hepatoblast	Asb4	1.71507e-217	1.11796	0.895	0.174	2.75183e-213
E9.5-posterior	e_c1	hepatoblast	Apoe	3.03565e-203	1.63824	0.992	0.391	4.87071e-199
E9.5-posterior	e_c1	hepatoblast	Dlk1	4.18546e-200	1.80073	1	0.533	6.71558e-196
E9.5-posterior	e_c1	hepatoblast	Afp	4.28595e-194	1.67428	0.945	0.25	6.87681e-190
E9.5-posterior	e_c1	hepatoblast	Cald1	5.00478e-188	1.39676	0.997	0.65	8.03016e-184
E9.5-posterior	e_c1	hepatoblast	Lpl	3.39866e-170	0.785156	0.762	0.131	5.45315e-166
E9.5-posterior	e_c1	hepatoblast	Ttr	1.98492e-167	1.49676	1	0.446	3.1848e-163
E9.5-posterior	e_c1	hepatoblast	Peg10	1.7031e-163	0.800317	0.796	0.17	2.73263e-159
E9.5-posterior	e_c1	hepatoblast	Cebpa	6.14523e-160	0.530273	0.584	0.062	9.86003e-156
E9.5-posterior	e_c1	hepatoblast	Ambp	1.41882e-159	1.27055	0.895	0.284	2.27649e-155
E9.5-posterior	e_c1	hepatoblast	Dusp9	3.02737e-156	1.00486	1	0.698	4.85741e-152
E9.5-posterior	e_c1	hepatoblast	Gap43	3.72949e-151	0.824395	0.704	0.132	5.98396e-147
E9.5-posterior	e_c1	hepatoblast	Ccnd1	7.65258e-150	1.06012	0.971	0.544	1.22786e-145
E9.5-posterior	e_c1	hepatoblast	Cdkn1c	8.48299e-150	1.0202	1	0.971	1.3611e-145
E9.5-posterior	e_c1	hepatoblast	Hspd1	2.76478e-144	0.839303	0.997	0.97	4.43609e-140
E9.5-posterior	e_c1	hepatoblast	Itih5	7.88429e-143	0.547247	0.589	0.08	1.26503e-138
E9.5-posterior	e_c1	hepatoblast	Foxa3	9.90097e-143	0.762628	0.848	0.223	1.58861e-138
E9.5-posterior	e_c1	hepatoblast	Npm1	1.14581e-142	0.444894	1	1	1.83845e-138
E9.5-posterior	e_c1	hepatoblast	Ncl	2.3058e-138	0.673277	1	0.994	3.69965e-134
E9.5-posterior	e_c1	hepatoblast	Psph	5.22202e-137	0.854394	0.906	0.356	8.37873e-133
E9.5-posterior	e_c1	hepatoblast	Gstm1	1.17312e-135	0.957018	0.89	0.326	1.88227e-131
E9.5-posterior	e_c1	hepatoblast	Fabp5	2.89567e-127	0.686903	1	0.96	4.6461e-123
E9.5-posterior	e_c1	hepatoblast	Fgg	5.96609e-125	0.603568	0.51	0.065	9.57259e-121
E9.5-posterior	e_c1	hepatoblast	Hsp90aa1	2.63282e-123	0.504204	1	0.999	4.22436e-119
E9.5-posterior	e_c1	hepatoblast	Slc25a5	2.12395e-122	0.672582	1	0.959	3.40788e-118
E9.5-posterior	e_c1	hepatoblast	Trf	6.65344e-121	0.832911	0.631	0.124	1.06754e-116
E9.5-posterior	e_c1	hepatoblast	Gstp1	2.78239e-120	0.671129	0.798	0.232	4.46435e-116
E9.5-posterior	e_c1	hepatoblast	Psat1	2.43972e-119	0.763801	0.95	0.489	3.91453e-115
E9.5-posterior	e_c1	hepatoblast	Myc	2.32717e-117	0.421665	0.505	0.07	3.73394e-113
E9.5-posterior	e_c1	hepatoblast	Apoa1	5.69911e-117	0.404961	0.785	0.193	9.14422e-113
E9.5-posterior	e_c1	hepatoblast	Gamt	8.95994e-117	0.586388	0.673	0.146	1.43762e-112
E9.5-posterior	e_c1	hepatoblast	Pcsk9	1.25931e-115	0.651837	0.691	0.169	2.02056e-111
E9.5-posterior	e_c1	hepatoblast	Raph1	5.59211e-115	0.752355	0.767	0.228	8.97254e-111
E9.5-posterior	e_c1	hepatoblast	Pcolce2	1.57324e-114	0.428324	0.445	0.051	2.52426e-110
E9.5-posterior	e_c1	hepatoblast	Tgm2	2.81419e-112	0.623353	0.741	0.2	4.51536e-108
E9.5-posterior	e_c1	hepatoblast	Hspe1	1.12713e-111	0.479088	1	0.999	1.80848e-107
E9.5-posterior	e_c1	hepatoblast	Phgdh	2.09911e-110	0.789611	0.987	0.849	3.36801e-106
E9.5-posterior	e_c1	hepatoblast	F10	2.11205e-110	0.354649	0.372	0.032	3.38878e-106
E9.5-posterior	e_c1	hepatoblast	Ddt	1.86457e-109	0.755695	0.995	0.754	2.99171e-105
E9.5-posterior	e_c1	hepatoblast	Srm	3.20476e-109	0.812174	0.969	0.622	5.14203e-105
E9.5-posterior	e_c1	hepatoblast	Apom	4.27878e-109	0.470719	0.634	0.128	6.86531e-105
E9.5-posterior	e_c1	hepatoblast	Lect2	5.43154e-107	0.410465	0.335	0.024	8.7149e-103
E9.5-posterior	e_c1	hepatoblast	Alb	1.85328e-105	0.557345	0.364	0.032	2.97359e-101
E9.5-posterior	e_c1	hepatoblast	Pa2g4	1.98222e-105	0.678508	0.992	0.849	3.18048e-101
E9.5-posterior	e_c1	hepatoblast	Tbx3	3.57641e-105	0.451532	0.55	0.097	5.73834e-101
E9.5-posterior	e_c1	hepatoblast	Nr5a2	1.73483e-104	0.427114	0.49	0.076	2.78353e-100
E9.5-posterior	e_c1	hepatoblast	Meg3	9.08472e-103	1.04734	0.953	0.919	1.45764e-98
E9.5-posterior	e_c1	hepatoblast	Serpina1e	1.2011e-102	0.575531	0.458	0.068	1.92717e-98
E9.5-posterior	e_c1	hepatoblast	Serpina1a	1.36901e-102	0.724395	0.626	0.14	2.19658e-98
E9.5-posterior	e_c1	hepatoblast	Serpinf1	2.47801e-102	0.634591	0.751	0.229	3.97597e-98
E9.5-posterior	e_c1	hepatoblast	Lyar	1.72403e-101	0.690199	0.99	0.822	2.76621e-97
E9.5-posterior	e_c1	hepatoblast	Serpinc1	9.4272e-101	0.343536	0.359	0.033	1.51259e-96
E9.5-posterior	e_c1	hepatoblast	Serpina1b	1.87247e-100	0.842039	0.743	0.218	3.00438e-96
E9.5-posterior	e_c1	hepatoblast	Ppp4r4	2.7052e-100	0.318556	0.374	0.04	4.34049e-96
E9.5-posterior	e_c1	hepatoblast	Cited1	1.14935e-99	0.738372	0.77	0.251	1.84413e-95
E9.5-posterior	e_c1	hepatoblast	Apof	5.45953e-99	0.254779	0.267	0.012	8.75982e-95
E9.5-posterior	e_c1	hepatoblast	Vtn	8.63732e-95	0.711381	0.935	0.489	1.38586e-90
E9.5-posterior	e_c1	hepatoblast	Cct8	1.01511e-93	0.534702	1	0.942	1.62874e-89
E9.5-posterior	e_c1	hepatoblast	Bche	7.33324e-92	0.290878	0.346	0.036	1.17662e-87
E9.5-posterior	e_c1	hepatoblast	Bex4	5.53912e-90	0.474281	1	0.994	8.88752e-86
E9.5-posterior	e_c1	hepatoblast	Heg1	2.07826e-83	0.277565	0.361	0.047	3.33457e-79
E9.5-posterior	e_c1	hepatoblast	Nop58	3.15983e-83	0.579898	0.995	0.804	5.06995e-79
E9.5-posterior	e_c1	hepatoblast	Fdps	4.00185e-83	0.762026	0.958	0.718	6.42097e-79
E9.5-posterior	e_c1	hepatoblast	C1qbp	2.3538e-82	0.556164	0.992	0.875	3.77667e-78
E9.5-posterior	e_c1	hepatoblast	Ldhb	7.80019e-82	0.72505	0.982	0.813	1.25154e-77
E9.5-posterior	e_c1	hepatoblast	Kitl	1.05931e-81	0.441799	0.602	0.158	1.69966e-77
E9.5-posterior	e_c1	hepatoblast	Cacybp	1.86953e-79	0.546415	1	0.893	2.99966e-75
E9.5-posterior	e_c1	hepatoblast	Phlda2	6.49702e-79	0.626235	0.56	0.141	1.04245e-74
E9.5-posterior	e_c1	hepatoblast	Gas6	2.24153e-78	0.330638	0.327	0.04	3.59653e-74
E9.5-posterior	e_c1	hepatoblast	D930028M14Rik	1.45196e-75	0.331772	0.411	0.072	2.32967e-71
E9.5-posterior	e_c1	hepatoblast	Maob	3.4724e-75	0.347387	0.547	0.135	5.57147e-71
E9.5-posterior	e_c1	hepatoblast	Gnl3	1.14475e-74	0.588111	0.958	0.643	1.83675e-70
E9.5-posterior	e_c1	hepatoblast	Taok3	2.47279e-74	0.391179	0.526	0.125	3.96759e-70
E9.5-posterior	e_c1	hepatoblast	Dkc1	6.66258e-74	0.567546	0.95	0.624	1.06901e-69
E9.5-posterior	e_c1	hepatoblast	Ccne1	1.13387e-72	0.618085	0.817	0.358	1.8193e-68
E9.5-posterior	e_c1	hepatoblast	Got2	4.15235e-71	0.495117	0.976	0.774	6.66245e-67
E9.5-posterior	e_c1	hepatoblast	Pla2g12a	5.62045e-69	0.572651	0.929	0.591	9.01802e-65
E9.5-posterior	e_c1	hepatoblast	Il1r1	7.46798e-68	0.262278	0.348	0.057	1.19824e-63
E9.5-posterior	e_c1	hepatoblast	Fbl	1.18766e-67	0.487845	0.995	0.855	1.9056e-63
E9.5-posterior	e_c1	hepatoblast	Hsp90b1	2.31689e-66	0.564968	0.976	0.914	3.71744e-62
E9.5-posterior	e_c1	hepatoblast	Msmo1	4.75145e-66	0.681587	0.819	0.429	7.62371e-62
E9.5-posterior	e_c1	hepatoblast	Bex2	1.93401e-65	0.493208	0.997	0.893	3.10311e-61
E9.5-posterior	e_c1	hepatoblast	Tmem86a	2.57873e-63	0.269914	0.39	0.076	4.13757e-59
E9.5-posterior	e_c1	hepatoblast	Id2	3.32481e-63	0.481259	1	0.909	5.33465e-59
E9.5-posterior	e_c1	hepatoblast	Cct5	4.67443e-63	0.394156	0.995	0.967	7.50012e-59
E9.5-posterior	e_c1	hepatoblast	Dnajc12	7.26293e-63	0.343619	0.466	0.113	1.16534e-58
E9.5-posterior	e_c1	hepatoblast	Anp32b	1.72808e-62	0.354439	1	0.99	2.7727e-58
E9.5-posterior	e_c1	hepatoblast	Tmem97	2.84299e-62	0.50073	0.814	0.388	4.56158e-58
E9.5-posterior	e_c1	hepatoblast	Ssb	4.14866e-62	0.423369	0.99	0.944	6.65652e-58
E9.5-posterior	e_c1	hepatoblast	Adssl1	5.77445e-62	0.352335	0.474	0.12	9.26511e-58
E9.5-posterior	e_c1	hepatoblast	Cct7	2.79852e-60	0.427436	0.995	0.936	4.49023e-56
E9.5-posterior	e_c1	hepatoblast	Shmt1	5.0341e-59	0.462669	0.775	0.369	8.07721e-55
E9.5-posterior	e_c1	hepatoblast	Uba52	1.12288e-58	0.407582	0.997	0.915	1.80165e-54
E9.5-posterior	e_c1	hepatoblast	Rsl1d1	2.401e-58	0.438338	0.982	0.886	3.85241e-54
E9.5-posterior	e_c1	hepatoblast	Psmb10	2.57255e-57	0.383846	0.644	0.231	4.12766e-53
E9.5-posterior	e_c1	hepatoblast	Pfkfb3	2.75099e-57	0.265788	0.398	0.09	4.41396e-53
E9.5-posterior	e_c1	hepatoblast	Ydjc	2.79706e-57	0.320016	0.38	0.083	4.48788e-53
E9.5-posterior	e_c1	hepatoblast	Cct3	5.67499e-56	0.375028	0.995	0.939	9.10553e-52
E9.5-posterior	e_c1	hepatoblast	Pgp	8.26479e-56	0.488589	0.851	0.459	1.32609e-51
E9.5-posterior	e_c1	hepatoblast	Gtpbp4	8.88485e-55	0.448012	0.958	0.696	1.42557e-50
E9.5-posterior	e_c1	hepatoblast	Atp5b	1.0982e-54	0.308536	1	0.998	1.76206e-50
E9.5-posterior	e_c1	hepatoblast	Phb	2.44287e-54	0.449774	0.953	0.682	3.91958e-50
E9.5-posterior	e_c1	hepatoblast	Dgat2	3.13208e-54	0.317957	0.421	0.108	5.02542e-50
E9.5-posterior	e_c1	hepatoblast	Nolc1	4.55386e-54	0.480664	0.94	0.681	7.30666e-50
E9.5-posterior	e_c1	hepatoblast	Ssrp1	7.13461e-54	0.385735	0.995	0.911	1.14475e-49
E9.5-posterior	e_c1	hepatoblast	Psmd7	9.17578e-54	0.40665	0.987	0.88	1.47225e-49
E9.5-posterior	e_c1	hepatoblast	Wdr43	3.01286e-53	0.467436	0.903	0.583	4.83414e-49
E9.5-posterior	e_c1	hepatoblast	Mphosph10	2.583e-52	0.451605	0.801	0.419	4.14443e-48
E9.5-posterior	e_c1	hepatoblast	Pyy	4.46259e-52	0.382414	0.359	0.079	7.16023e-48
E9.5-posterior	e_c1	hepatoblast	Hspa8	5.03195e-52	0.330348	1	1	8.07377e-48
E9.5-posterior	e_c1	hepatoblast	Atp5c1	5.43636e-52	0.336076	1	0.976	8.72264e-48
E9.5-posterior	e_c1	hepatoblast	Idi1	1.11696e-51	0.488748	0.772	0.386	1.79216e-47
E9.5-posterior	e_c1	hepatoblast	Egfl7	2.56989e-51	0.389918	0.681	0.283	4.12338e-47
E9.5-posterior	e_c1	hepatoblast	Hspa5	2.77169e-51	0.420913	0.992	0.951	4.44717e-47
E9.5-posterior	e_c1	hepatoblast	Cycs	3.82949e-51	0.355558	0.995	0.962	6.14442e-47
E9.5-posterior	e_c1	hepatoblast	Ddah1	3.3234e-50	0.405272	0.704	0.309	5.33239e-46
E9.5-posterior	e_c1	hepatoblast	Ppid	5.32495e-50	0.424865	0.953	0.757	8.54388e-46
E9.5-posterior	e_c1	hepatoblast	Eif4a1	8.1824e-50	0.285454	1	1	1.31287e-45
E9.5-posterior	e_c1	hepatoblast	Tmem158	9.96507e-50	0.364696	0.584	0.205	1.5989e-45
E9.5-posterior	e_c1	hepatoblast	Nme1	1.15042e-49	0.298154	1	0.995	1.84585e-45
E9.5-posterior	e_c1	hepatoblast	Cebpb	2.92008e-49	0.304504	0.385	0.095	4.68527e-45
E9.5-posterior	e_c1	hepatoblast	Ldha	2.98638e-49	0.360462	1	0.996	4.79164e-45
E9.5-posterior	e_c1	hepatoblast	Nadk2	3.75926e-49	0.381188	0.686	0.297	6.03173e-45
E9.5-posterior	e_c1	hepatoblast	Gspt1	6.4519e-49	0.421051	0.945	0.669	1.03521e-44
E9.5-posterior	e_c1	hepatoblast	Nasp	1.15604e-48	0.397319	0.992	0.935	1.85486e-44
E9.5-posterior	e_c1	hepatoblast	Cct4	1.25643e-48	0.370584	0.997	0.926	2.01594e-44
E9.5-posterior	e_c1	hepatoblast	Cd59a	1.55538e-48	0.348925	0.424	0.121	2.49561e-44
E9.5-posterior	e_c1	hepatoblast	Eif3j2	1.5841e-48	0.264848	0.411	0.111	2.54169e-44
E9.5-posterior	e_c1	hepatoblast	Fign	4.25852e-48	0.36653	0.597	0.235	6.83279e-44
E9.5-posterior	e_c1	hepatoblast	Serpina1c	8.37153e-48	0.434953	0.361	0.09	1.34321e-43
E9.5-posterior	e_c1	hepatoblast	Bex1	1.04029e-47	0.292314	1	0.999	1.66915e-43
E9.5-posterior	e_c1	hepatoblast	Atic	2.89032e-47	0.427158	0.783	0.423	4.63751e-43
E9.5-posterior	e_c1	hepatoblast	Zfp706	3.57228e-47	0.333717	0.995	0.961	5.73173e-43
E9.5-posterior	e_c1	hepatoblast	Psip1	5.41218e-47	0.387861	0.974	0.886	8.68385e-43
E9.5-posterior	e_c1	hepatoblast	Hspa9	9.9708e-47	0.386797	0.982	0.825	1.59981e-42
E9.5-posterior	e_c1	hepatoblast	Set	2.28853e-46	0.305628	1	0.996	3.67194e-42
E9.5-posterior	e_c1	hepatoblast	Cirh1a	3.11978e-46	0.356937	0.67	0.289	5.00569e-42
E9.5-posterior	e_c1	hepatoblast	Isyna1	1.03532e-45	0.474039	0.921	0.68	1.66117e-41
E9.5-posterior	e_c1	hepatoblast	Pgk1	1.89703e-45	0.364078	0.783	0.36	3.04378e-41
E9.5-posterior	e_c1	hepatoblast	Glud1	3.82937e-45	0.430947	0.874	0.546	6.14422e-41
E9.5-posterior	e_c1	hepatoblast	Nop10	5.43187e-45	0.29898	1	0.98	8.71544e-41
E9.5-posterior	e_c1	hepatoblast	Impdh2	1.01907e-44	0.358997	0.976	0.846	1.6351e-40
E9.5-posterior	e_c1	hepatoblast	Eif2s2	1.08095e-44	0.325044	1	0.986	1.73439e-40
E9.5-posterior	e_c1	hepatoblast	Tkt	1.54037e-44	0.398221	0.969	0.786	2.47152e-40
E9.5-posterior	e_c1	hepatoblast	Hist1h2ap	2.34657e-44	0.771399	0.751	0.436	3.76507e-40
E9.5-posterior	e_c1	hepatoblast	Rrm2	4.08105e-44	0.488053	0.966	0.734	6.54804e-40
E9.5-posterior	e_c1	hepatoblast	Hspa4	1.26955e-43	0.431658	0.942	0.705	2.037e-39
E9.5-posterior	e_c1	hepatoblast	Prmt1	1.34873e-43	0.283966	1	0.981	2.16405e-39
E9.5-posterior	e_c1	hepatoblast	Hmgcs1	1.9966e-43	0.503265	0.872	0.579	3.20354e-39
E9.5-posterior	e_c1	hepatoblast	Nsun2	2.17028e-43	0.404304	0.916	0.624	3.48222e-39
E9.5-posterior	e_c1	hepatoblast	Eprs	8.60843e-43	0.401555	0.942	0.715	1.38122e-38
E9.5-posterior	e_c1	hepatoblast	Ddx39	1.74924e-42	0.422686	0.953	0.748	2.80666e-38
E9.5-posterior	e_c1	hepatoblast	Nme2	3.38945e-42	0.370176	0.914	0.611	5.43838e-38
E9.5-posterior	e_c1	hepatoblast	Igf2	1.88177e-41	0.38875	0.982	0.756	3.01929e-37
E9.5-posterior	e_c1	hepatoblast	Ruvbl2	4.13721e-41	0.387441	0.916	0.638	6.63815e-37
E9.5-posterior	e_c1	hepatoblast	Supt16	6.19953e-41	0.422369	0.908	0.593	9.94714e-37
E9.5-posterior	e_c1	hepatoblast	Tomm40	7.21562e-41	0.355683	0.958	0.797	1.15775e-36
E9.5-posterior	e_c1	hepatoblast	Sqle	8.51889e-41	0.421871	0.853	0.513	1.36686e-36
E9.5-posterior	e_c1	hepatoblast	Psmd6	1.23743e-40	0.368334	0.942	0.719	1.98546e-36
E9.5-posterior	e_c1	hepatoblast	Brix1	1.63382e-40	0.395167	0.914	0.661	2.62146e-36
E9.5-posterior	e_c1	hepatoblast	Eif3c	1.80662e-40	0.33665	0.987	0.881	2.89872e-36
E9.5-posterior	e_c1	hepatoblast	Oaf	4.36569e-40	0.321517	0.599	0.247	7.00476e-36
E9.5-posterior	e_c1	hepatoblast	Robo2	6.31983e-40	0.339849	0.558	0.218	1.01402e-35
E9.5-posterior	e_c1	hepatoblast	Fkbp4	7.92086e-40	0.26168	1	0.993	1.2709e-35
E9.5-posterior	e_c1	hepatoblast	Mybbp1a	9.79062e-40	0.404418	0.843	0.545	1.5709e-35
E9.5-posterior	e_c1	hepatoblast	Chchd10	3.13651e-39	0.408725	0.895	0.614	5.03253e-35
E9.5-posterior	e_c1	hepatoblast	Ctps2	4.36546e-39	0.331226	0.644	0.29	7.00437e-35
E9.5-posterior	e_c1	hepatoblast	Psmd12	7.13939e-39	0.341414	0.942	0.743	1.14552e-34
E9.5-posterior	e_c1	hepatoblast	Mthfd2	2.17376e-38	0.319531	0.628	0.278	3.4878e-34
E9.5-posterior	e_c1	hepatoblast	Tcp1	4.25538e-38	0.289635	0.997	0.958	6.82776e-34
E9.5-posterior	e_c1	hepatoblast	Insig1	5.91026e-38	0.310603	0.518	0.201	9.48301e-34
E9.5-posterior	e_c1	hepatoblast	Psmd2	6.1037e-38	0.362707	0.953	0.769	9.79338e-34
E9.5-posterior	e_c1	hepatoblast	Rcl1	1.3605e-37	0.321516	0.73	0.358	2.18293e-33
E9.5-posterior	e_c1	hepatoblast	Skp2	1.55243e-37	0.365382	0.84	0.49	2.49088e-33
E9.5-posterior	e_c1	hepatoblast	Ankrd17	2.69036e-37	0.415823	0.846	0.575	4.31668e-33
E9.5-posterior	e_c1	hepatoblast	Rpf2	2.71575e-37	0.377326	0.832	0.522	4.35742e-33
E9.5-posterior	e_c1	hepatoblast	Mrto4	3.35089e-37	0.369331	0.898	0.609	5.37651e-33
E9.5-posterior	e_c1	hepatoblast	AU020206	4.56694e-37	0.272431	0.571	0.229	7.32765e-33
E9.5-posterior	e_c1	hepatoblast	Wdr12	4.75048e-37	0.339559	0.725	0.373	7.62214e-33
E9.5-posterior	e_c1	hepatoblast	Nop14	5.5528e-37	0.353153	0.762	0.405	8.90947e-33
E9.5-posterior	e_c1	hepatoblast	Slc25a10	6.69621e-37	0.256514	0.466	0.166	1.07441e-32
E9.5-posterior	e_c1	hepatoblast	Cyp51	1.11932e-36	0.381878	0.712	0.368	1.79594e-32
E9.5-posterior	e_c1	hepatoblast	Ppat	1.91818e-36	0.347192	0.688	0.347	3.07772e-32
E9.5-posterior	e_c1	hepatoblast	Fdft1	4.28109e-36	0.387638	0.848	0.511	6.86901e-32
E9.5-posterior	e_c1	hepatoblast	Hpn	5.37952e-36	0.25514	0.461	0.164	8.63143e-32
E9.5-posterior	e_c1	hepatoblast	Gm10073	5.41554e-36	0.340544	0.777	0.425	8.68923e-32
E9.5-posterior	e_c1	hepatoblast	Fkbp11	5.91625e-36	0.313251	0.594	0.256	9.49262e-32
E9.5-posterior	e_c1	hepatoblast	Stip1	8.56175e-36	0.331994	0.945	0.759	1.37373e-31
E9.5-posterior	e_c1	hepatoblast	Ddx24	1.70942e-35	0.35317	0.937	0.739	2.74277e-31
E9.5-posterior	e_c1	hepatoblast	Eef1d	3.63188e-35	0.272495	0.992	0.971	5.82735e-31
E9.5-posterior	e_c1	hepatoblast	Bzw2	4.11317e-35	0.320416	0.966	0.853	6.59957e-31
E9.5-posterior	e_c1	hepatoblast	Psma4	6.3259e-35	0.27252	0.987	0.937	1.01499e-30
E9.5-posterior	e_c1	hepatoblast	Bambi	6.54623e-35	0.324708	0.835	0.51	1.05034e-30
E9.5-posterior	e_c1	hepatoblast	Eif2s1	6.91483e-35	0.33926	0.971	0.818	1.10948e-30
E9.5-posterior	e_c1	hepatoblast	Smarca5	2.91194e-34	0.341206	0.963	0.805	4.67221e-30
E9.5-posterior	e_c1	hepatoblast	Uchl3	3.91268e-34	0.33826	0.935	0.762	6.27789e-30
E9.5-posterior	e_c1	hepatoblast	Apela	5.81722e-34	0.39532	0.775	0.423	9.33372e-30
E9.5-posterior	e_c1	hepatoblast	Farsb	7.05125e-34	0.334816	0.812	0.496	1.13137e-29
E9.5-posterior	e_c1	hepatoblast	Phb2	1.19881e-33	0.267429	0.992	0.958	1.9235e-29
E9.5-posterior	e_c1	hepatoblast	Pum3	1.22551e-33	0.345205	0.793	0.454	1.96633e-29
E9.5-posterior	e_c1	hepatoblast	Ddx39b	1.28859e-33	0.291889	0.992	0.944	2.06754e-29
E9.5-posterior	e_c1	hepatoblast	Hist1h2ae	2.74352e-33	0.45409	0.61	0.305	4.40198e-29
E9.5-posterior	e_c1	hepatoblast	Acat2	3.70425e-33	0.348837	0.969	0.82	5.94347e-29
E9.5-posterior	e_c1	hepatoblast	Rrp1b	4.72991e-33	0.354032	0.751	0.422	7.58914e-29
E9.5-posterior	e_c1	hepatoblast	Dhcr7	5.77617e-33	0.278592	0.61	0.279	9.26786e-29
E9.5-posterior	e_c1	hepatoblast	Nop56	7.32625e-33	0.319472	0.979	0.867	1.1755e-28
E9.5-posterior	e_c1	hepatoblast	Apex1	7.47385e-33	0.287228	0.982	0.915	1.19918e-28
E9.5-posterior	e_c1	hepatoblast	Pdia3	9.57085e-33	0.327227	0.961	0.813	1.53564e-28
E9.5-posterior	e_c1	hepatoblast	Smc3	1.96886e-32	0.32401	0.942	0.777	3.15904e-28
E9.5-posterior	e_c1	hepatoblast	Snrpa1	3.08874e-32	0.29962	0.974	0.875	4.95588e-28
E9.5-posterior	e_c1	hepatoblast	Idh3a	3.68986e-32	0.336216	0.733	0.407	5.92038e-28
E9.5-posterior	e_c1	hepatoblast	Casp6	5.14305e-32	0.332688	0.864	0.565	8.25202e-28
E9.5-posterior	e_c1	hepatoblast	Psmd1	6.1215e-32	0.343826	0.898	0.65	9.82195e-28
E9.5-posterior	e_c1	hepatoblast	Nipsnap1	1.4799e-31	0.319111	0.908	0.629	2.3745e-27
E9.5-posterior	e_c1	hepatoblast	Tpst1	1.58845e-31	0.300973	0.649	0.311	2.54867e-27
E9.5-posterior	e_c1	hepatoblast	Pttg1	1.82343e-31	0.340924	0.822	0.486	2.9257e-27
E9.5-posterior	e_c1	hepatoblast	Nip7	2.1827e-31	0.339083	0.898	0.641	3.50214e-27
E9.5-posterior	e_c1	hepatoblast	U2surp	8.04034e-31	0.313829	0.945	0.763	1.29007e-26
E9.5-posterior	e_c1	hepatoblast	Ddx21	8.93916e-31	0.325795	0.791	0.446	1.43429e-26
E9.5-posterior	e_c1	hepatoblast	Tex30	1.31437e-30	0.316606	0.796	0.469	2.10891e-26
E9.5-posterior	e_c1	hepatoblast	Cited2	1.68209e-30	0.324558	0.911	0.639	2.69892e-26
E9.5-posterior	e_c1	hepatoblast	Eif3b	1.82842e-30	0.322123	0.927	0.7	2.9337e-26
E9.5-posterior	e_c1	hepatoblast	Ftsj3	2.11956e-30	0.324938	0.743	0.428	3.40083e-26
E9.5-posterior	e_c1	hepatoblast	Eif3i	3.93552e-30	0.270058	0.982	0.923	6.31454e-26
E9.5-posterior	e_c1	hepatoblast	Hprt	7.71889e-30	0.330338	0.822	0.53	1.2385e-25
E9.5-posterior	e_c1	hepatoblast	Exosc7	8.00605e-30	0.31033	0.937	0.71	1.28457e-25
E9.5-posterior	e_c1	hepatoblast	Sigmar1	8.55714e-30	0.329949	0.788	0.497	1.37299e-25
E9.5-posterior	e_c1	hepatoblast	Dnajc2	9.31666e-30	0.303596	0.95	0.78	1.49486e-25
E9.5-posterior	e_c1	hepatoblast	Gcsh	1.18593e-29	0.306554	0.935	0.755	1.90283e-25
E9.5-posterior	e_c1	hepatoblast	Nup85	1.24232e-29	0.284481	0.662	0.335	1.9933e-25
E9.5-posterior	e_c1	hepatoblast	Gar1	1.31518e-29	0.315299	0.948	0.734	2.1102e-25
E9.5-posterior	e_c1	hepatoblast	Prmt3	1.44418e-29	0.288175	0.691	0.357	2.31719e-25
E9.5-posterior	e_c1	hepatoblast	Adh5	1.47169e-29	0.308512	0.958	0.795	2.36133e-25
E9.5-posterior	e_c1	hepatoblast	Ddx18	2.83444e-29	0.319381	0.908	0.679	4.54787e-25
E9.5-posterior	e_c1	hepatoblast	Nmd3	3.76604e-29	0.30354	0.72	0.39	6.04261e-25
E9.5-posterior	e_c1	hepatoblast	Atxn10	4.84419e-29	0.309096	0.982	0.83	7.7725e-25
E9.5-posterior	e_c1	hepatoblast	Bzw1	5.43716e-29	0.280222	0.99	0.886	8.72393e-25
E9.5-posterior	e_c1	hepatoblast	Sssca1	6.32716e-29	0.3406	0.927	0.725	1.01519e-24
E9.5-posterior	e_c1	hepatoblast	Ruvbl1	7.1706e-29	0.321732	0.906	0.633	1.15052e-24
E9.5-posterior	e_c1	hepatoblast	Trip13	7.73223e-29	0.293322	0.623	0.322	1.24064e-24
E9.5-posterior	e_c1	hepatoblast	Nhp2	9.23873e-29	0.268726	1	0.935	1.48235e-24
E9.5-posterior	e_c1	hepatoblast	Fh1	9.72423e-29	0.299494	0.817	0.516	1.56025e-24
E9.5-posterior	e_c1	hepatoblast	Mvd	1.15084e-28	0.307456	0.571	0.269	1.84652e-24
E9.5-posterior	e_c1	hepatoblast	Gata6	1.59306e-28	0.287814	0.785	0.442	2.55606e-24
E9.5-posterior	e_c1	hepatoblast	Eif2b3	1.64952e-28	0.252829	0.573	0.264	2.64666e-24
E9.5-posterior	e_c1	hepatoblast	Chchd4	1.84509e-28	0.323288	0.819	0.531	2.96045e-24
E9.5-posterior	e_c1	hepatoblast	Mdh2	1.91331e-28	0.264451	0.984	0.926	3.0699e-24
E9.5-posterior	e_c1	hepatoblast	Mpc2	4.68789e-28	0.293015	0.846	0.542	7.52173e-24
E9.5-posterior	e_c1	hepatoblast	Gpatch4	5.64271e-28	0.296144	0.835	0.511	9.05373e-24
E9.5-posterior	e_c1	hepatoblast	Asl	6.03824e-28	0.301562	0.649	0.336	9.68836e-24
E9.5-posterior	e_c1	hepatoblast	Rexo2	6.85527e-28	0.313364	0.77	0.474	1.09993e-23
E9.5-posterior	e_c1	hepatoblast	Nudc	8.06287e-28	0.268867	0.976	0.908	1.29369e-23
E9.5-posterior	e_c1	hepatoblast	Tceal8	8.94068e-28	0.26753	1	0.972	1.43453e-23
E9.5-posterior	e_c1	hepatoblast	Ndufaf2	9.07522e-28	0.321894	0.832	0.546	1.45612e-23
E9.5-posterior	e_c1	hepatoblast	Psmg2	1.06165e-27	0.296977	0.767	0.456	1.70342e-23
E9.5-posterior	e_c1	hepatoblast	Uqcrq	1.13335e-27	0.266277	1	0.935	1.81846e-23
E9.5-posterior	e_c1	hepatoblast	Hmga1	1.27196e-27	0.254714	0.641	0.324	2.04087e-23
E9.5-posterior	e_c1	hepatoblast	Ppm1g	1.30808e-27	0.293211	0.908	0.684	2.09882e-23
E9.5-posterior	e_c1	hepatoblast	Trmt6	1.39016e-27	0.302416	0.78	0.478	2.23051e-23
E9.5-posterior	e_c1	hepatoblast	Nup37	1.50141e-27	0.317264	0.72	0.408	2.409e-23
E9.5-posterior	e_c1	hepatoblast	Aifm1	1.86224e-27	0.263208	0.675	0.355	2.98797e-23
E9.5-posterior	e_c1	hepatoblast	Spc25	1.88937e-27	0.371283	0.861	0.59	3.03149e-23
E9.5-posterior	e_c1	hepatoblast	Slc16a3	2.03977e-27	0.35417	0.825	0.53	3.27282e-23
E9.5-posterior	e_c1	hepatoblast	Thop1	3.30633e-27	0.276719	0.686	0.361	5.30501e-23
E9.5-posterior	e_c1	hepatoblast	Cct2	3.37499e-27	0.253568	0.995	0.919	5.41517e-23
E9.5-posterior	e_c1	hepatoblast	Tk1	3.6997e-27	0.294736	0.767	0.466	5.93617e-23
E9.5-posterior	e_c1	hepatoblast	Utp18	5.20964e-27	0.287049	0.691	0.376	8.35887e-23
E9.5-posterior	e_c1	hepatoblast	Prpf40a	5.35263e-27	0.282419	0.958	0.835	8.58829e-23
E9.5-posterior	e_c1	hepatoblast	Gart	5.4885e-27	0.302083	0.832	0.539	8.8063e-23
E9.5-posterior	e_c1	hepatoblast	Nsdhl	5.59849e-27	0.272547	0.55	0.262	8.98278e-23
E9.5-posterior	e_c1	hepatoblast	Syncrip	8.66939e-27	0.302349	0.937	0.747	1.391e-22
E9.5-posterior	e_c1	hepatoblast	Tbl3	1.08489e-26	0.266976	0.66	0.346	1.7407e-22
E9.5-posterior	e_c1	hepatoblast	Gcat	1.50637e-26	0.308793	0.791	0.487	2.41698e-22
E9.5-posterior	e_c1	hepatoblast	Wdr18	2.42418e-26	0.292053	0.898	0.669	3.8896e-22
E9.5-posterior	e_c1	hepatoblast	Polr2l	2.59959e-26	0.28185	0.788	0.484	4.17104e-22
E9.5-posterior	e_c1	hepatoblast	Atad3a	3.72923e-26	0.312128	0.772	0.471	5.98355e-22
E9.5-posterior	e_c1	hepatoblast	Gmps	4.46285e-26	0.297616	0.924	0.72	7.16064e-22
E9.5-posterior	e_c1	hepatoblast	Smu1	4.92914e-26	0.296148	0.895	0.633	7.90881e-22
E9.5-posterior	e_c1	hepatoblast	Pgm2	5.00639e-26	0.297173	0.675	0.379	8.03276e-22
E9.5-posterior	e_c1	hepatoblast	Gbas	6.45558e-26	0.286513	0.793	0.454	1.0358e-21
E9.5-posterior	e_c1	hepatoblast	Pak1ip1	6.71027e-26	0.280808	0.767	0.455	1.07666e-21
E9.5-posterior	e_c1	hepatoblast	Rars	8.0892e-26	0.280303	0.819	0.504	1.29791e-21
E9.5-posterior	e_c1	hepatoblast	Plaa	1.01554e-25	0.281557	0.733	0.429	1.62943e-21
E9.5-posterior	e_c1	hepatoblast	Sdad1	1.33487e-25	0.258299	0.552	0.268	2.1418e-21
E9.5-posterior	e_c1	hepatoblast	Sepp1	2.2266e-25	0.288369	0.55	0.271	3.57258e-21
E9.5-posterior	e_c1	hepatoblast	Wdr75	2.5347e-25	0.250139	0.615	0.313	4.06692e-21
E9.5-posterior	e_c1	hepatoblast	Mcm7	2.68093e-25	0.315773	0.935	0.721	4.30154e-21
E9.5-posterior	e_c1	hepatoblast	Mak16	2.92624e-25	0.285944	0.764	0.472	4.69515e-21
E9.5-posterior	e_c1	hepatoblast	Sephs2	3.8879e-25	0.335709	0.874	0.637	6.23814e-21
E9.5-posterior	e_c1	hepatoblast	Psmg1	4.59289e-25	0.270541	0.767	0.444	7.36929e-21
E9.5-posterior	e_c1	hepatoblast	Nop16	9.32827e-25	0.266124	0.77	0.458	1.49672e-20
E9.5-posterior	e_c1	hepatoblast	Tyms	9.93268e-25	0.283843	0.935	0.71	1.5937e-20
E9.5-posterior	e_c1	hepatoblast	Ahsa1	1.63571e-24	0.268466	0.945	0.795	2.6245e-20
E9.5-posterior	e_c1	hepatoblast	Adrm1	1.92403e-24	0.279762	0.853	0.589	3.0871e-20
E9.5-posterior	e_c1	hepatoblast	Hspa14	2.61528e-24	0.276611	0.791	0.489	4.19622e-20
E9.5-posterior	e_c1	hepatoblast	Tomm70a	3.3948e-24	0.288438	0.762	0.486	5.44696e-20
E9.5-posterior	e_c1	hepatoblast	Aars	4.01626e-24	0.269265	0.948	0.738	6.44409e-20
E9.5-posterior	e_c1	hepatoblast	Gps1	4.85503e-24	0.281839	0.869	0.624	7.78989e-20
E9.5-posterior	e_c1	hepatoblast	Taldo1	6.159e-24	0.285788	0.955	0.751	9.88212e-20
E9.5-posterior	e_c1	hepatoblast	Rrm1	7.03285e-24	0.275165	0.895	0.624	1.12842e-19
E9.5-posterior	e_c1	hepatoblast	Sod2	8.31195e-24	0.268588	0.846	0.57	1.33365e-19
E9.5-posterior	e_c1	hepatoblast	Marcks	9.18339e-24	0.265019	0.979	0.911	1.47347e-19
E9.5-posterior	e_c1	hepatoblast	Uba2	1.70809e-23	0.283086	0.921	0.705	2.74064e-19
E9.5-posterior	e_c1	hepatoblast	Uchl5	2.18349e-23	0.272679	0.822	0.547	3.5034e-19
E9.5-posterior	e_c1	hepatoblast	Etf1	3.23935e-23	0.276266	0.911	0.673	5.19753e-19
E9.5-posterior	e_c1	hepatoblast	Eif3a	3.89029e-23	0.250197	0.987	0.938	6.24197e-19
E9.5-posterior	e_c1	hepatoblast	Cnot1	4.42487e-23	0.262218	0.801	0.522	7.0997e-19
E9.5-posterior	e_c1	hepatoblast	Grhpr	5.04353e-23	0.269899	0.764	0.463	8.09234e-19
E9.5-posterior	e_c1	hepatoblast	Rangap1	5.10018e-23	0.297573	0.819	0.562	8.18323e-19
E9.5-posterior	e_c1	hepatoblast	Psmc5	9.42688e-23	0.259973	0.971	0.821	1.51254e-18
E9.5-posterior	e_c1	hepatoblast	Srp72	1.15232e-22	0.280607	0.856	0.598	1.8489e-18
E9.5-posterior	e_c1	hepatoblast	Dnttip2	1.19008e-22	0.30327	0.806	0.555	1.90948e-18
E9.5-posterior	e_c1	hepatoblast	Tuba4a	2.24095e-22	0.250223	0.618	0.325	3.59561e-18
E9.5-posterior	e_c1	hepatoblast	Kras	2.52296e-22	0.290735	0.835	0.563	4.04809e-18
E9.5-posterior	e_c1	hepatoblast	Hmgcr	2.7943e-22	0.266834	0.565	0.298	4.48345e-18
E9.5-posterior	e_c1	hepatoblast	Ccna2	3.24332e-22	0.272951	0.838	0.528	5.20391e-18
E9.5-posterior	e_c1	hepatoblast	Immt	3.80206e-22	0.265578	0.914	0.698	6.10041e-18
E9.5-posterior	e_c1	hepatoblast	Ola1	3.98427e-22	0.287647	0.887	0.672	6.39276e-18
E9.5-posterior	e_c1	hepatoblast	Flrt3	8.16149e-22	0.327463	0.482	0.236	1.30951e-17
E9.5-posterior	e_c1	hepatoblast	Vars	1.87899e-21	0.259571	0.699	0.422	3.01484e-17
E9.5-posterior	e_c1	hepatoblast	Gusb	2.17793e-21	0.25741	0.73	0.446	3.49449e-17
E9.5-posterior	e_c1	hepatoblast	Eif4a3	2.78006e-21	0.256886	0.932	0.775	4.4606e-17
E9.5-posterior	e_c1	hepatoblast	Ppa1	3.53001e-21	0.252002	0.963	0.85	5.6639e-17
E9.5-posterior	e_c1	hepatoblast	Abce1	7.26108e-21	0.261031	0.73	0.451	1.16504e-16
E9.5-posterior	e_c1	hepatoblast	Hmgn5	7.56813e-21	0.268815	0.806	0.54	1.21431e-16
E9.5-posterior	e_c1	hepatoblast	Igf2r	7.61293e-21	0.270488	0.723	0.452	1.22149e-16
E9.5-posterior	e_c1	hepatoblast	Tfrc	1.25436e-20	0.255529	0.613	0.339	2.01262e-16
E9.5-posterior	e_c1	hepatoblast	Rap1a	1.68084e-20	0.259714	0.869	0.628	2.69691e-16
E9.5-posterior	e_c1	hepatoblast	Wdr74	2.20785e-20	0.266765	0.733	0.477	3.5425e-16
E9.5-posterior	e_c1	hepatoblast	Cops3	2.70441e-20	0.254258	0.859	0.617	4.33923e-16
E9.5-posterior	e_c1	hepatoblast	Umps	4.65708e-20	0.261978	0.825	0.57	7.47229e-16
E9.5-posterior	e_c1	hepatoblast	Exosc8	6.4018e-20	0.259785	0.898	0.71	1.02717e-15
E9.5-posterior	e_c1	hepatoblast	Naa15	8.1611e-20	0.257098	0.872	0.654	1.30945e-15
E9.5-posterior	e_c1	hepatoblast	Psmc2	1.28972e-19	0.254901	0.924	0.741	2.06936e-15
E9.5-posterior	e_c1	hepatoblast	Hat1	2.0082e-19	0.253358	0.856	0.617	3.22216e-15
E9.5-posterior	e_c1	hepatoblast	Ipo5	2.22288e-19	0.258128	0.835	0.549	3.56661e-15
E9.5-posterior	e_c1	hepatoblast	Akr1b3	5.13457e-19	0.252425	0.853	0.6	8.23842e-15
E9.5-posterior	e_c1	hepatoblast	Kars	1.90108e-18	0.258391	0.843	0.589	3.05028e-14
E9.5-posterior	e_c1	hepatoblast	Pcna	6.8545e-18	0.254064	0.908	0.731	1.0998e-13
E9.5-anterior	e_c2	anterior dorsal stomach	Ly6h	1.35923e-70	0.763906	0.779	0.3	2.18088e-66
E9.5-anterior	e_c2	anterior dorsal stomach	Sox2	1.94784e-66	0.704213	0.833	0.352	3.1253e-62
E9.5-anterior	e_c2	anterior dorsal stomach	Mnx1	2.21197e-60	0.418961	0.348	0.059	3.54911e-56
E9.5-anterior	e_c2	anterior dorsal stomach	Mecom	8.07154e-60	0.62804	0.779	0.346	1.29508e-55
E9.5-anterior	e_c2	anterior dorsal stomach	Wfdc2	6.90482e-55	0.603083	0.987	0.906	1.10788e-50
E9.5-anterior	e_c2	anterior dorsal stomach	1700011H14Rik	2.3725e-53	0.591214	0.679	0.283	3.80668e-49
E9.5-anterior	e_c2	anterior dorsal stomach	Ppp2r2b	2.94864e-52	0.546192	0.465	0.131	4.73109e-48
E9.5-anterior	e_c2	anterior dorsal stomach	Lurap1l	6.36761e-49	0.540379	0.666	0.283	1.02168e-44
E9.5-anterior	e_c2	anterior dorsal stomach	Osr1	1.35359e-45	0.618675	0.666	0.287	2.17183e-41
E9.5-anterior	e_c2	anterior dorsal stomach	Klf5	3.27724e-43	0.500602	0.572	0.228	5.25832e-39
E9.5-anterior	e_c2	anterior dorsal stomach	Ntn1	5.07923e-41	0.302179	0.274	0.052	8.14962e-37
E9.5-anterior	e_c2	anterior dorsal stomach	Stmn1	1.09919e-40	0.30341	1	0.999	1.76365e-36
E9.5-anterior	e_c2	anterior dorsal stomach	Top2a	3.84031e-40	0.593434	0.893	0.636	6.16178e-36
E9.5-anterior	e_c2	anterior dorsal stomach	Sox21	1.70831e-36	0.2989	0.314	0.077	2.74099e-32
E9.5-anterior	e_c2	anterior dorsal stomach	Hmgb2	2.49285e-36	0.369999	1	0.986	3.99978e-32
E9.5-anterior	e_c2	anterior dorsal stomach	H2afv	4.9754e-36	0.26786	1	1	7.98302e-32
E9.5-anterior	e_c2	anterior dorsal stomach	Bcl11a	1.92501e-34	0.269173	0.291	0.068	3.08868e-30
E9.5-anterior	e_c2	anterior dorsal stomach	Hn1	1.0318e-32	0.400447	0.997	0.968	1.65553e-28
E9.5-anterior	e_c2	anterior dorsal stomach	Dek	9.67852e-32	0.377108	0.997	0.937	1.55292e-27
E9.5-anterior	e_c2	anterior dorsal stomach	H2afx	6.26712e-31	0.487507	0.943	0.834	1.00556e-26
E9.5-anterior	e_c2	anterior dorsal stomach	Rbm39	6.91574e-31	0.291734	1	0.989	1.10963e-26
E9.5-anterior	e_c2	anterior dorsal stomach	Foxa1	7.96146e-31	0.420678	0.88	0.701	1.27742e-26
E9.5-anterior	e_c2	anterior dorsal stomach	Srsf2	1.79009e-30	0.295121	1	0.991	2.8722e-26
E9.5-anterior	e_c2	anterior dorsal stomach	Sox11	4.2326e-30	0.397089	0.987	0.955	6.79121e-26
E9.5-anterior	e_c2	anterior dorsal stomach	Srsf3	5.56078e-30	0.278886	1	0.997	8.92226e-26
E9.5-anterior	e_c2	anterior dorsal stomach	Pitx1	2.60969e-29	0.439146	0.314	0.096	4.18725e-25
E9.5-anterior	e_c2	anterior dorsal stomach	Malat1	2.29698e-27	0.327213	1	0.995	3.68551e-23
E9.5-anterior	e_c2	anterior dorsal stomach	Rprm	3.80931e-27	0.363569	0.458	0.192	6.11204e-23
E9.5-anterior	e_c2	anterior dorsal stomach	Sepw1	4.95267e-27	0.286483	0.997	0.989	7.94656e-23
E9.5-anterior	e_c2	anterior dorsal stomach	Fxyd6	1.03166e-26	0.493559	0.836	0.655	1.65529e-22
E9.5-anterior	e_c2	anterior dorsal stomach	Auts2	1.45896e-26	0.439052	0.726	0.523	2.3409e-22
E9.5-anterior	e_c2	anterior dorsal stomach	Glrx	6.53377e-26	0.370373	0.719	0.43	1.04834e-21
E9.5-anterior	e_c2	anterior dorsal stomach	Dleu7	3.41753e-25	0.376385	0.528	0.263	5.48342e-21
E9.5-anterior	e_c2	anterior dorsal stomach	Nr2f2	8.53903e-25	0.358939	0.89	0.691	1.37009e-20
E9.5-anterior	e_c2	anterior dorsal stomach	Mt1	3.12383e-24	0.537045	0.89	0.732	5.01219e-20
E9.5-anterior	e_c2	anterior dorsal stomach	Igfbp2	5.55378e-24	0.31957	0.98	0.879	8.91104e-20
E9.5-anterior	e_c2	anterior dorsal stomach	Cpm	2.68841e-23	0.361183	0.87	0.687	4.31355e-19
E9.5-anterior	e_c2	anterior dorsal stomach	Aurkb	3.15643e-23	0.351413	0.659	0.384	5.06449e-19
E9.5-anterior	e_c2	anterior dorsal stomach	Frem2	6.38635e-23	0.391383	0.629	0.375	1.02469e-18
E9.5-anterior	e_c2	anterior dorsal stomach	E030030I06Rik	1.13474e-22	0.407889	0.535	0.277	1.82068e-18
E9.5-anterior	e_c2	anterior dorsal stomach	2810417H13Rik	2.0811e-22	0.401635	0.973	0.891	3.33912e-18
E9.5-anterior	e_c2	anterior dorsal stomach	Lypd6b	5.17547e-22	0.271935	0.308	0.113	8.30405e-18
E9.5-anterior	e_c2	anterior dorsal stomach	Foxa2	7.3451e-22	0.418855	0.786	0.617	1.17852e-17
E9.5-anterior	e_c2	anterior dorsal stomach	Hist1h1b	5.61546e-21	0.34139	0.569	0.316	9.01001e-17
E9.5-anterior	e_c2	anterior dorsal stomach	Zfp36l1	1.03791e-20	0.399812	0.843	0.727	1.66533e-16
E9.5-anterior	e_c2	anterior dorsal stomach	Cks2	2.05975e-20	0.425339	0.943	0.851	3.30487e-16
E9.5-anterior	e_c2	anterior dorsal stomach	Mt2	2.25526e-20	0.614066	0.773	0.552	3.61856e-16
E9.5-anterior	e_c2	anterior dorsal stomach	Klf4	3.50578e-19	0.276232	0.298	0.115	5.62502e-15
E9.5-anterior	e_c2	anterior dorsal stomach	Pink1	6.16074e-19	0.265709	0.458	0.232	9.88491e-15
E9.5-anterior	e_c2	anterior dorsal stomach	Pbx1	1.8903e-18	0.334083	0.856	0.714	3.03298e-14
[truncated: 1,382 more rows]

## Sheet: Markers_All_Mesodermal_Clusters
Han et al. Supplementary Data 1b. Splanchnic Mesdoerm cell clusters annotation by top distinguishing transcripts.
* bold transcripts used for cluster annotaiton based on MGI database expression images
Stage	cluster	annotation	gene*	p_val	avg_logFC	pct.1	pct.2	p_val_adj
E8.5	m_a0	lateral plate mesoderm 1	Aldh1a2	1.73e-102	1.11766	0.853	0.264	2.39e-98
E8.5	m_a0	lateral plate mesoderm 1	Osr1	1.82e-79	0.7907	0.71	0.173	2.51e-75
E8.5	m_a0	lateral plate mesoderm 1	Arg1	1.45e-73	0.866126	0.914	0.449	2e-69
E8.5	m_a0	lateral plate mesoderm 1	Mdk	1.04e-55	0.333947	1	1	1.43e-51
E8.5	m_a0	lateral plate mesoderm 1	Hotairm1	4.77e-53	0.534852	0.609	0.184	6.58e-49
E8.5	m_a0	lateral plate mesoderm 1	Crabp1	1.86e-48	0.617893	0.968	0.875	2.57e-44
E8.5	m_a0	lateral plate mesoderm 1	Hoxa1	3.11e-47	0.617999	0.656	0.264	4.29e-43
E8.5	m_a0	lateral plate mesoderm 1	Nr2f1	5.19e-46	0.390102	0.33	0.044	7.16e-42
E8.5	m_a0	lateral plate mesoderm 1	Sfrp1	5.26e-46	0.574011	0.889	0.605	7.26e-42
E8.5	m_a0	lateral plate mesoderm 1	Alx1	4.72e-42	0.499324	0.545	0.176	6.52e-38
E8.5	m_a0	lateral plate mesoderm 1	Nr2f2	2.73e-39	0.517552	0.545	0.187	3.77e-35
E8.5	m_a0	lateral plate mesoderm 1	Hoxb1	2.11e-32	0.439871	0.674	0.297	2.91e-28
E8.5	m_a0	lateral plate mesoderm 1	Abhd11os	8.63e-31	0.405205	0.613	0.277	1.19e-26
E8.5	m_a0	lateral plate mesoderm 1	Epha7	3.11e-28	0.32334	0.33	0.085	4.29e-24
E8.5	m_a0	lateral plate mesoderm 1	Zfhx4	2.61e-27	0.253691	0.251	0.048	3.6e-23
E8.5	m_a0	lateral plate mesoderm 1	Lhx1os	2.94e-27	0.349527	0.427	0.15	4.06e-23
E8.5	m_a0	lateral plate mesoderm 1	Hoxa2	9.95e-27	0.273502	0.287	0.067	1.37e-22
E8.5	m_a0	lateral plate mesoderm 1	Meox1	1.46e-25	0.36158	0.337	0.096	2.02e-21
E8.5	m_a0	lateral plate mesoderm 1	Alpl	4.86e-24	0.275745	0.315	0.091	6.71e-20
E8.5	m_a0	lateral plate mesoderm 1	Bex2	8.47e-24	0.367166	0.993	0.925	1.17e-19
E8.5	m_a0	lateral plate mesoderm 1	Rbp1	2.97e-23	0.40259	0.778	0.556	4.11e-19
E8.5	m_a0	lateral plate mesoderm 1	Foxf1	5.68e-21	0.394385	0.613	0.338	7.83e-17
E8.5	m_a0	lateral plate mesoderm 1	Nrp1	5.23e-19	0.284736	0.746	0.443	7.22e-15
E8.5	m_a0	lateral plate mesoderm 1	Rdh10	5.56e-19	0.304818	0.462	0.223	7.68e-15
E8.5	m_a0	lateral plate mesoderm 1	Ptges	1.15e-18	0.284111	0.384	0.155	1.59e-14
E8.5	m_a0	lateral plate mesoderm 1	Robo2	2.22e-17	0.265447	0.362	0.149	3.06e-13
E8.5	m_a0	lateral plate mesoderm 1	Skap2	4.39e-17	0.305283	0.466	0.235	6.07e-13
E8.5	m_a0	lateral plate mesoderm 1	H1fx	1.73e-15	0.297871	0.939	0.865	2.38e-11
E8.5	m_a0	lateral plate mesoderm 1	Smarcd3	1.26e-14	0.253769	0.86	0.646	1.73e-10
E8.5	m_a0	lateral plate mesoderm 1	Cadm1	2.19e-14	0.312508	0.685	0.484	3.02e-10
E8.5	m_a0	lateral plate mesoderm 1	Tmem119	5.96e-14	0.29905	0.398	0.207	8.23e-10
E8.5	m_a0	lateral plate mesoderm 1	Ptch1	6.28e-14	0.307784	0.566	0.36	8.68e-10
E8.5	m_a0	lateral plate mesoderm 1	Meis1	4.84e-13	0.259001	0.892	0.757	6.69e-09
E8.5	m_a0	lateral plate mesoderm 1	Meis3	7.71e-13	0.253289	0.548	0.361	1.06e-08
E8.5	m_a0	lateral plate mesoderm 1	Hoxb3os	8.99e-13	0.28623	0.577	0.391	1.24e-08
E8.5	m_a0	lateral plate mesoderm 1	Metrn	9.77e-13	0.283623	0.584	0.406	1.35e-08
E8.5	m_a0	lateral plate mesoderm 1	Arl4a	1.11e-07	0.290423	0.409	0.271	0.001527
E8.5	m_a1	foregut lip mesoderm 1	Mef2c	1.13e-37	0.691467	0.872	0.537	1.57e-33
E8.5	m_a1	foregut lip mesoderm 1	Igfbpl1	7.3e-36	0.557836	0.955	0.706	1.01e-31
E8.5	m_a1	foregut lip mesoderm 1	Nkx2-5	3.32e-32	0.608629	0.881	0.563	4.58e-28
E8.5	m_a1	foregut lip mesoderm 1	Rcsd1	1.96e-22	0.39057	0.634	0.325	2.71e-18
E8.5	m_a1	foregut lip mesoderm 1	Tpm1	1e-20	0.327334	0.996	0.958	1.39e-16
E8.5	m_a1	foregut lip mesoderm 1	Mpped2	4.03e-20	0.458189	0.778	0.563	5.57e-16
E8.5	m_a1	foregut lip mesoderm 1	Aplnr	5.84e-20	0.37396	0.794	0.524	8.07e-16
E8.5	m_a1	foregut lip mesoderm 1	Myl7	2.94e-17	0.658809	0.926	0.834	4.05e-13
E8.5	m_a1	foregut lip mesoderm 1	Bcat1	4.28e-16	0.312287	0.823	0.64	5.91e-12
E8.5	m_a1	foregut lip mesoderm 1	Ntng1	1.88e-15	0.296128	0.42	0.199	2.6e-11
E8.5	m_a1	foregut lip mesoderm 1	Map1b	7.13e-14	0.436035	0.831	0.701	9.85e-10
E8.5	m_a1	foregut lip mesoderm 1	Sfrp5	3.69e-13	0.482643	0.724	0.525	5.09e-09
E8.5	m_a1	foregut lip mesoderm 1	Gata6	1.8e-12	0.307057	0.831	0.643	2.48e-08
E8.5	m_a1	foregut lip mesoderm 1	Ociad2	1.07e-11	0.256544	0.407	0.214	1.47e-07
E8.5	m_a1	foregut lip mesoderm 1	Bex4	1.72e-10	0.285735	0.914	0.802	2.38e-06
E8.5	m_a1	foregut lip mesoderm 1	1010001N08Rik	2.03e-10	0.266455	0.387	0.208	2.8e-06
E8.5	m_a1	foregut lip mesoderm 1	Jag1	1.58e-09	0.25569	0.35	0.19	2.17e-05
E8.5	m_a1	foregut lip mesoderm 1	Cited2	4.83e-09	0.27425	0.922	0.879	6.66e-05
E8.5	m_a1	foregut lip mesoderm 1	Foxf1	9.47e-09	0.268826	0.564	0.357	0.000130767
E8.5	m_a1	foregut lip mesoderm 1	Hsd11b2	1.33e-08	0.250498	0.613	0.422	0.000183158
E8.5	m_a2	foregut lip mesoderm 2	Msx1	2.33e-129	1.46943	0.882	0.158	3.22e-125			f
E8.5	m_a2	foregut lip mesoderm 2	Msx2	1.69e-110	1.12205	0.793	0.13	2.34e-106
E8.5	m_a2	foregut lip mesoderm 2	Bmp4	2.03e-87	0.993537	0.813	0.204	2.8e-83
E8.5	m_a2	foregut lip mesoderm 2	Pmp22	2.42e-86	1.17554	0.862	0.252	3.34e-82
E8.5	m_a2	foregut lip mesoderm 2	Ccnd2	1.8e-84	1.20626	0.995	0.895	2.49e-80
E8.5	m_a2	foregut lip mesoderm 2	Hand1	1.83e-84	0.998038	0.517	0.048	2.52e-80
E8.5	m_a2	foregut lip mesoderm 2	Gyg	1.47e-81	1.21492	0.956	0.514	2.03e-77
E8.5	m_a2	foregut lip mesoderm 2	Acta2	1.71e-76	1.35805	0.759	0.19	2.36e-72
E8.5	m_a2	foregut lip mesoderm 2	Cdkn1c	2.58e-74	1.22666	0.995	0.828	3.57e-70
E8.5	m_a2	foregut lip mesoderm 2	Cryab	1.52e-69	0.72619	0.611	0.111	2.1e-65
E8.5	m_a2	foregut lip mesoderm 2	Klf6	1.02e-68	0.857266	0.768	0.236	1.41e-64
E8.5	m_a2	foregut lip mesoderm 2	Unc5c	1.68e-68	0.415082	0.399	0.031	2.32e-64
E8.5	m_a2	foregut lip mesoderm 2	Tnnt2	3.67e-68	1.17249	0.901	0.359	5.06e-64
E8.5	m_a2	foregut lip mesoderm 2	Ccdc80	8.92e-67	0.490923	0.458	0.052	1.23e-62
E8.5	m_a2	foregut lip mesoderm 2	Nkd1	2.87e-65	0.949515	0.768	0.258	3.96e-61
E8.5	m_a2	foregut lip mesoderm 2	Anxa2	5.56e-64	0.621785	0.596	0.117	7.68e-60
E8.5	m_a2	foregut lip mesoderm 2	Ngfrap1	7.1e-64	0.596605	1	1	9.81e-60
E8.5	m_a2	foregut lip mesoderm 2	Bves	1.09e-63	0.506834	0.468	0.06	1.5e-59
E8.5	m_a2	foregut lip mesoderm 2	Phlda2	2.07e-61	1.28314	0.975	0.825	2.86e-57
E8.5	m_a2	foregut lip mesoderm 2	Myl4	9.82e-57	1.09584	0.897	0.457	1.36e-52
E8.5	m_a2	foregut lip mesoderm 2	Stard8	1.06e-56	0.464087	0.483	0.077	1.46e-52
E8.5	m_a2	foregut lip mesoderm 2	Dok4	1.52e-56	0.615339	0.709	0.204	2.1e-52
E8.5	m_a2	foregut lip mesoderm 2	Tnnc1	1.05e-55	0.880364	0.586	0.135	1.44e-51
E8.5	m_a2	foregut lip mesoderm 2	Bex1	2.11e-54	0.90104	0.995	0.834	2.91e-50
E8.5	m_a2	foregut lip mesoderm 2	Wbp5	7.46e-54	0.616487	1	0.999	1.03e-49
E8.5	m_a2	foregut lip mesoderm 2	Pdlim3	7.46e-53	0.388689	0.399	0.05	1.03e-48
E8.5	m_a2	foregut lip mesoderm 2	Tmem88	2.78e-51	0.742403	0.857	0.381	3.83e-47
E8.5	m_a2	foregut lip mesoderm 2	Tagln	3.89e-51	0.548095	0.488	0.091	5.37e-47
E8.5	m_a2	foregut lip mesoderm 2	Car4	1.59e-50	0.813609	0.946	0.619	2.2e-46
E8.5	m_a2	foregut lip mesoderm 2	Nexn	3.36e-50	0.733575	0.69	0.216	4.65e-46
E8.5	m_a2	foregut lip mesoderm 2	Tmsb4x	1.74e-49	0.833674	1	0.925	2.41e-45
E8.5	m_a2	foregut lip mesoderm 2	Lbh	1.58e-48	0.353241	0.315	0.03	2.18e-44
E8.5	m_a2	foregut lip mesoderm 2	Tnni1	1.18e-47	0.873713	0.872	0.457	1.63e-43
E8.5	m_a2	foregut lip mesoderm 2	Fras1	1.25e-45	0.386948	0.433	0.077	1.72e-41
E8.5	m_a2	foregut lip mesoderm 2	Dlk1	2.25e-43	0.795146	0.645	0.221	3.1e-39
E8.5	m_a2	foregut lip mesoderm 2	Nrp1	4.4e-42	0.683928	0.887	0.438	6.08e-38
E8.5	m_a2	foregut lip mesoderm 2	Dpf3	1.08e-41	0.317398	0.35	0.05	1.49e-37
E8.5	m_a2	foregut lip mesoderm 2	Popdc2	2.28e-41	0.507737	0.719	0.259	3.15e-37
E8.5	m_a2	foregut lip mesoderm 2	Ttn	4.37e-41	0.53256	0.374	0.063	6.04e-37
E8.5	m_a2	foregut lip mesoderm 2	Tmem108	1.13e-40	0.52522	0.547	0.152	1.55e-36
E8.5	m_a2	foregut lip mesoderm 2	Meg3	6.17e-39	0.762497	0.995	0.853	8.52e-35
E8.5	m_a2	foregut lip mesoderm 2	Serpinh1	1.85e-37	0.399696	1	0.997	2.55e-33
E8.5	m_a2	foregut lip mesoderm 2	Unc45b	1.95e-37	0.300623	0.345	0.054	2.69e-33
E8.5	m_a2	foregut lip mesoderm 2	Asb4	3.01e-37	0.616242	0.709	0.309	4.16e-33
E8.5	m_a2	foregut lip mesoderm 2	Tpm1	4.16e-37	0.546878	1	0.958	5.74e-33
E8.5	m_a2	foregut lip mesoderm 2	Cnn2	7.65e-37	0.68578	0.862	0.565	1.06e-32
E8.5	m_a2	foregut lip mesoderm 2	Csrp3	9.4e-37	0.525224	0.374	0.07	1.3e-32
E8.5	m_a2	foregut lip mesoderm 2	Add3	2.44e-36	0.597016	0.744	0.351	3.37e-32
E8.5	m_a2	foregut lip mesoderm 2	Ccdc141	1.13e-35	0.477605	0.512	0.146	1.56e-31
E8.5	m_a2	foregut lip mesoderm 2	Nebl	1.35e-35	0.466793	0.512	0.143	1.86e-31
E8.5	m_a2	foregut lip mesoderm 2	Vim	1.18e-34	0.605305	0.906	0.591	1.62e-30
E8.5	m_a2	foregut lip mesoderm 2	Cdkn1a	8.44e-34	0.276881	0.251	0.029	1.16e-29
E8.5	m_a2	foregut lip mesoderm 2	Mtss1	1.82e-33	0.311589	0.389	0.084	2.52e-29
E8.5	m_a2	foregut lip mesoderm 2	Ahnak	7.6e-33	0.346058	0.35	0.07	1.05e-28
E8.5	m_a2	foregut lip mesoderm 2	Manf	3.54e-32	0.46024	1	0.955	4.89e-28
E8.5	m_a2	foregut lip mesoderm 2	Nabp1	1.01e-31	0.297731	0.335	0.065	1.39e-27
E8.5	m_a2	foregut lip mesoderm 2	Mest	1.52e-31	0.615505	0.995	0.915	2.1e-27
E8.5	m_a2	foregut lip mesoderm 2	Gpx3	2.56e-31	0.551585	0.961	0.744	3.54e-27
E8.5	m_a2	foregut lip mesoderm 2	Lef1	3.83e-31	0.536352	0.69	0.319	5.29e-27
E8.5	m_a2	foregut lip mesoderm 2	Foxo4	4.58e-31	0.367992	0.571	0.194	6.33e-27
E8.5	m_a2	foregut lip mesoderm 2	Tgfb1i1	5.29e-31	0.312475	0.384	0.086	7.31e-27
E8.5	m_a2	foregut lip mesoderm 2	S100a10	1.04e-30	0.559027	0.862	0.599	1.43e-26
E8.5	m_a2	foregut lip mesoderm 2	Twist1	1.38e-30	0.586942	0.744	0.367	1.9e-26
E8.5	m_a2	foregut lip mesoderm 2	Tceal8	4.64e-30	0.37884	0.995	0.989	6.41e-26
E8.5	m_a2	foregut lip mesoderm 2	Itm2a	8.08e-30	0.656976	0.68	0.341	1.12e-25
E8.5	m_a2	foregut lip mesoderm 2	Actb	2.32e-29	0.31677	1	1	3.2e-25
E8.5	m_a2	foregut lip mesoderm 2	3632451O06Rik	3.96e-29	0.492036	0.709	0.33	5.46e-25
E8.5	m_a2	foregut lip mesoderm 2	Ugdh	7.68e-29	0.579166	0.69	0.366	1.06e-24
E8.5	m_a2	foregut lip mesoderm 2	Myl6	1.35e-28	0.349204	1	0.992	1.86e-24
E8.5	m_a2	foregut lip mesoderm 2	Smarcd3	3.16e-27	0.530218	0.921	0.65	4.36e-23
E8.5	m_a2	foregut lip mesoderm 2	Glipr2	4.8e-27	0.396765	0.493	0.173	6.62e-23
E8.5	m_a2	foregut lip mesoderm 2	Dstn	1.63e-26	0.427004	0.99	0.959	2.25e-22
E8.5	m_a2	foregut lip mesoderm 2	Rnd3	4.79e-26	0.409157	0.537	0.211	6.62e-22
E8.5	m_a2	foregut lip mesoderm 2	Cgnl1	1.19e-25	0.431777	0.749	0.384	1.64e-21
E8.5	m_a2	foregut lip mesoderm 2	Homer2	3.22e-25	0.579927	0.754	0.423	4.44e-21
E8.5	m_a2	foregut lip mesoderm 2	Igf2r	3.88e-25	0.488242	0.69	0.364	5.35e-21
E8.5	m_a2	foregut lip mesoderm 2	Pcdh18	7.21e-25	0.271636	0.296	0.064	9.95e-21
E8.5	m_a2	foregut lip mesoderm 2	Tuba1a	1.23e-24	0.386372	1	0.99	1.7e-20
E8.5	m_a2	foregut lip mesoderm 2	Krt8	1.94e-24	0.430482	0.975	0.78	2.68e-20
E8.5	m_a2	foregut lip mesoderm 2	Bambi	2.13e-24	0.470475	0.897	0.651	2.94e-20
E8.5	m_a2	foregut lip mesoderm 2	Smyd1	3.53e-24	0.268233	0.281	0.06	4.88e-20
E8.5	m_a2	foregut lip mesoderm 2	Myl9	2.03e-23	0.607082	0.493	0.196	2.8e-19
E8.5	m_a2	foregut lip mesoderm 2	Ccdc109b	2.67e-23	0.285876	0.365	0.1	3.68e-19
E8.5	m_a2	foregut lip mesoderm 2	Cited1	3.43e-23	0.490242	0.645	0.326	4.73e-19
E8.5	m_a2	foregut lip mesoderm 2	Crip2	1.09e-22	0.433018	0.517	0.212	1.5e-18
E8.5	m_a2	foregut lip mesoderm 2	Podxl	1.18e-22	0.416831	0.65	0.335	1.62e-18
E8.5	m_a2	foregut lip mesoderm 2	Id2	3.97e-22	0.394116	0.99	0.944	5.48e-18
E8.5	m_a2	foregut lip mesoderm 2	Mns1	8.48e-22	0.38566	0.867	0.62	1.17e-17
E8.5	m_a2	foregut lip mesoderm 2	Dpysl3	1.83e-21	0.310437	0.488	0.185	2.53e-17
E8.5	m_a2	foregut lip mesoderm 2	Zbtb20	1.89e-21	0.253823	0.315	0.084	2.61e-17
E8.5	m_a2	foregut lip mesoderm 2	Arl4c	3.79e-21	0.443809	0.729	0.421	5.23e-17
E8.5	m_a2	foregut lip mesoderm 2	Cdk6	5.36e-21	0.34675	0.552	0.242	7.39e-17
E8.5	m_a2	foregut lip mesoderm 2	Sp5	8.77e-21	0.363735	0.507	0.203	1.21e-16
E8.5	m_a2	foregut lip mesoderm 2	Hand2	2.03e-20	0.392111	0.724	0.416	2.81e-16
E8.5	m_a2	foregut lip mesoderm 2	Sh3bgr	3.22e-20	0.279899	0.335	0.098	4.45e-16
E8.5	m_a2	foregut lip mesoderm 2	Arhgap29	5.34e-20	0.385521	0.557	0.263	7.38e-16
E8.5	m_a2	foregut lip mesoderm 2	Tpm4	1.35e-19	0.305768	0.98	0.986	1.87e-15
E8.5	m_a2	foregut lip mesoderm 2	Lrrn4	1.95e-19	0.360695	0.532	0.241	2.7e-15
E8.5	m_a2	foregut lip mesoderm 2	Bmp5	2.68e-19	0.317273	0.498	0.202	3.7e-15
E8.5	m_a2	foregut lip mesoderm 2	Myl7	2.72e-19	0.688745	0.941	0.834	3.76e-15
E8.5	m_a2	foregut lip mesoderm 2	Rbpms	2.88e-19	0.383812	0.911	0.753	3.98e-15
E8.5	m_a2	foregut lip mesoderm 2	St3gal5	5.61e-19	0.298663	0.394	0.139	7.75e-15
E8.5	m_a2	foregut lip mesoderm 2	Slc2a1	2.95e-18	0.538299	0.926	0.804	4.07e-14
E8.5	m_a2	foregut lip mesoderm 2	Smtnl2	1.24e-17	0.354043	0.655	0.37	1.71e-13
E8.5	m_a2	foregut lip mesoderm 2	Macrod2	2.7e-17	0.320869	0.488	0.22	3.72e-13
E8.5	m_a2	foregut lip mesoderm 2	Pkp2	2.78e-17	0.283333	0.453	0.186	3.84e-13
E8.5	m_a2	foregut lip mesoderm 2	Plac8	3.43e-17	0.366063	0.611	0.324	4.74e-13
E8.5	m_a2	foregut lip mesoderm 2	Peg3	5.34e-17	0.348151	0.98	0.948	7.37e-13
E8.5	m_a2	foregut lip mesoderm 2	Myl12a	7.45e-17	0.272942	0.99	0.969	1.03e-12
E8.5	m_a2	foregut lip mesoderm 2	Dkk1	9.04e-17	0.385084	0.567	0.267	1.25e-12
E8.5	m_a2	foregut lip mesoderm 2	Fn1	9.83e-17	0.394605	0.916	0.83	1.36e-12
E8.5	m_a2	foregut lip mesoderm 2	Frmd4a	2.18e-16	0.254131	0.389	0.15	3.01e-12
E8.5	m_a2	foregut lip mesoderm 2	Sparc	1.1e-15	0.393177	0.773	0.587	1.52e-11
E8.5	m_a2	foregut lip mesoderm 2	Tubb2b	1.67e-15	0.333961	0.596	0.332	2.3e-11
E8.5	m_a2	foregut lip mesoderm 2	Slc38a4	2.26e-15	0.286393	0.537	0.259	3.12e-11
E8.5	m_a2	foregut lip mesoderm 2	Abracl	2.77e-15	0.32138	0.98	0.907	3.82e-11
E8.5	m_a2	foregut lip mesoderm 2	Eif4ebp1	4.6e-15	0.254212	0.995	0.96	6.35e-11
E8.5	m_a2	foregut lip mesoderm 2	Actc1	5.4e-15	0.635327	0.468	0.231	7.46e-11
E8.5	m_a2	foregut lip mesoderm 2	Wnt2	1.06e-14	0.340788	0.626	0.334	1.46e-10
E8.5	m_a2	foregut lip mesoderm 2	Amph	4.14e-14	0.300747	0.517	0.264	5.71e-10
E8.5	m_a2	foregut lip mesoderm 2	Slc16a3	6.78e-14	0.312849	0.975	0.881	9.36e-10
E8.5	m_a2	foregut lip mesoderm 2	Ccnd3	8.2e-14	0.301785	0.906	0.798	1.13e-09
E8.5	m_a2	foregut lip mesoderm 2	Reep5	9.33e-13	0.301747	0.788	0.574	1.29e-08
E8.5	m_a2	foregut lip mesoderm 2	Spin2c	1.54e-12	0.300642	0.448	0.219	2.13e-08
E8.5	m_a2	foregut lip mesoderm 2	Plp2	1.74e-12	0.304978	0.788	0.602	2.4e-08
E8.5	m_a2	foregut lip mesoderm 2	Sdf2l1	2.11e-12	0.264825	0.739	0.494	2.92e-08
E8.5	m_a2	foregut lip mesoderm 2	Rab6a	3.69e-12	0.291312	0.867	0.675	5.1e-08
E8.5	m_a2	foregut lip mesoderm 2	C530008M17Rik	4.38e-12	0.251296	0.567	0.314	6.05e-08
E8.5	m_a2	foregut lip mesoderm 2	Cmtm7	5.59e-12	0.267679	0.808	0.568	7.72e-08
E8.5	m_a2	foregut lip mesoderm 2	Cox17	7.77e-12	0.259856	0.931	0.822	1.07e-07
E8.5	m_a2	foregut lip mesoderm 2	Rrbp1	8.3e-12	0.292617	0.862	0.722	1.15e-07
E8.5	m_a2	foregut lip mesoderm 2	Fermt2	9.17e-12	0.272159	0.828	0.685	1.27e-07
E8.5	m_a2	foregut lip mesoderm 2	Tmem9	9.33e-12	0.268559	0.808	0.628	1.29e-07
E8.5	m_a2	foregut lip mesoderm 2	Fhl1	9.37e-12	0.315476	0.729	0.517	1.29e-07
E8.5	m_a2	foregut lip mesoderm 2	Nfxl1	1.22e-11	0.252232	0.414	0.201	1.69e-07
E8.5	m_a2	foregut lip mesoderm 2	Tgfb2	1.33e-11	0.300501	0.704	0.492	1.84e-07
E8.5	m_a2	foregut lip mesoderm 2	Atp2b1	1.67e-11	0.337601	0.793	0.613	2.31e-07
E8.5	m_a2	foregut lip mesoderm 2	Vgll4	1.79e-11	0.295731	0.734	0.523	2.48e-07
E8.5	m_a2	foregut lip mesoderm 2	Adk	2.93e-11	0.310886	0.926	0.832	4.04e-07
E8.5	m_a2	foregut lip mesoderm 2	Uaca	5.67e-11	0.28631	0.64	0.422	7.83e-07
E8.5	m_a2	foregut lip mesoderm 2	Dnajb11	7.58e-11	0.282461	0.911	0.793	1.05e-06
E8.5	m_a2	foregut lip mesoderm 2	Tmem55a	8.58e-11	0.273692	0.67	0.45	1.19e-06
E8.5	m_a2	foregut lip mesoderm 2	Lpar1	2.19e-10	0.252804	0.567	0.336	3.03e-06
E8.5	m_a2	foregut lip mesoderm 2	Cfc1	3.05e-10	0.258527	0.764	0.541	4.2e-06
E8.5	m_a2	foregut lip mesoderm 2	Igf2	3.93e-10	0.281246	0.828	0.66	5.43e-06
E8.5	m_a2	foregut lip mesoderm 2	Ppic	6.18e-10	0.278618	0.709	0.497	8.53e-06
E8.5	m_a2	foregut lip mesoderm 2	Csrp1	1.07e-09	0.29504	0.645	0.45	1.47e-05
E8.5	m_a2	foregut lip mesoderm 2	Pdlim7	1.77e-09	0.260731	0.857	0.733	2.45e-05
E8.5	m_a2	foregut lip mesoderm 2	Creld2	1.79e-09	0.26337	0.764	0.581	2.47e-05
E8.5	m_a2	foregut lip mesoderm 2	Lrrfip1	6.35e-09	0.252776	0.64	0.432	8.76e-05
E8.5	m_a2	foregut lip mesoderm 2	Gng2	1.62e-08	0.255849	0.527	0.327	0.000224156
E8.5	m_a2	foregut lip mesoderm 2	Lgals1	4.01e-08	0.284198	0.734	0.577	0.000553227
E8.5	m_a3	left anterior lpm2	Lefty2	1.59e-122	2.00457	0.995	0.239	2.2e-118
E8.5	m_a3	left anterior lpm2	Pitx2	2.01e-76	1.01	0.951	0.312	2.78e-72
E8.5	m_a3	left anterior lpm2	Lefty1	5.44e-76	0.955271	0.516	0.053	7.51e-72
E8.5	m_a3	left anterior lpm2	Hey1	1.37e-73	0.729727	0.676	0.129	1.89e-69
E8.5	m_a3	left anterior lpm2	Exoc3l4	2.94e-43	0.481468	0.407	0.069	4.06e-39
E8.5	m_a3	left anterior lpm2	Apobec2	2.66e-39	0.43866	0.302	0.037	3.67e-35
E8.5	m_a3	left anterior lpm2	Jun	1.08e-36	0.616169	0.72	0.296	1.49e-32
E8.5	m_a3	left anterior lpm2	Fam210b	4.57e-36	0.413038	0.451	0.103	6.3e-32
E8.5	m_a3	left anterior lpm2	Tlx1	2.44e-34	0.370798	0.368	0.069	3.38e-30
E8.5	m_a3	left anterior lpm2	Vamp8	7.04e-34	0.641895	0.923	0.711	9.72e-30
E8.5	m_a3	left anterior lpm2	Kcna5	3.94e-32	0.309685	0.308	0.049	5.43e-28
E8.5	m_a3	left anterior lpm2	Igfbpl1	2.08e-31	0.643449	0.962	0.718	2.87e-27
E8.5	m_a3	left anterior lpm2	Junb	6.98e-29	0.382178	0.302	0.056	9.63e-25
E8.5	m_a3	left anterior lpm2	Calm2	9.52e-27	0.268893	1	1	1.31e-22
E8.5	m_a3	left anterior lpm2	Tbx1	4.23e-26	0.447494	0.797	0.388	5.83e-22
E8.5	m_a3	left anterior lpm2	Crtac1	4.03e-25	0.312763	0.291	0.059	5.56e-21
E8.5	m_a3	left anterior lpm2	Pycr2	1.06e-24	0.508425	0.929	0.794	1.47e-20
E8.5	m_a3	left anterior lpm2	Srgap1	1.08e-21	0.309335	0.374	0.109	1.5e-17
E8.5	m_a3	left anterior lpm2	Btg2	2.19e-20	0.298208	0.291	0.073	3.02e-16
E8.5	m_a3	left anterior lpm2	Npm3	2.53e-18	0.302044	1	0.99	3.49e-14
E8.5	m_a3	left anterior lpm2	Prrx2	5.61e-15	0.317436	0.984	0.921	7.74e-11
E8.5	m_a3	left anterior lpm2	Frat2	6.32e-15	0.371461	0.566	0.3	8.72e-11
E8.5	m_a3	left anterior lpm2	Pkdcc	1.17e-14	0.387716	0.703	0.474	1.62e-10
E8.5	m_a3	left anterior lpm2	Spats2l	1.43e-14	0.328202	0.555	0.302	1.98e-10
E8.5	m_a3	left anterior lpm2	Ifitm1	2.56e-14	0.278761	1	0.987	3.53e-10
E8.5	m_a3	left anterior lpm2	Ppp1r14c	3.41e-13	0.282585	0.286	0.102	4.7e-09
E8.5	m_a3	left anterior lpm2	Aplnr	7.74e-13	0.452771	0.736	0.546	1.07e-08
E8.5	m_a3	left anterior lpm2	Nkx2-5	3.51e-12	0.401723	0.802	0.591	4.84e-08
E8.5	m_a3	left anterior lpm2	Gm266	5.26e-12	0.278946	0.385	0.172	7.26e-08
E8.5	m_a3	left anterior lpm2	Pdcd4	5.28e-12	0.374662	0.703	0.505	7.29e-08
E8.5	m_a3	left anterior lpm2	Taok3	1.1e-11	0.26503	0.297	0.115	1.51e-07
E8.5	m_a3	left anterior lpm2	Foxc2	4.64e-11	0.333703	0.533	0.322	6.41e-07
E8.5	m_a3	left anterior lpm2	Ablim1	7.49e-11	0.258916	0.505	0.29	1.03e-06
E8.5	m_a3	left anterior lpm2	Hes1	2.04e-10	0.297214	0.835	0.686	2.82e-06
E8.5	m_a3	left anterior lpm2	Cntfr	3.68e-10	0.273795	0.418	0.215	5.08e-06
E8.5	m_a3	left anterior lpm2	Tpm1	1.29e-09	0.317599	0.995	0.96	1.79e-05
E8.5	m_a3	left anterior lpm2	Lrrfip1	1.7e-09	0.267397	0.654	0.434	2.34e-05
E8.5	m_a3	left anterior lpm2	Fgf8	3.04e-09	0.30499	0.72	0.457	4.2e-05
E8.5	m_a3	left anterior lpm2	Ccdc88a	3.36e-09	0.310102	0.643	0.464	4.64e-05
E8.5	m_a3	left anterior lpm2	Josd2	2.27e-08	0.275321	0.676	0.499	0.000312863
E8.5	m_a3	left anterior lpm2	Shisa5	2.52e-08	0.26223	0.379	0.208	0.000347422
E8.5	m_a3	left anterior lpm2	Bcat1	2.9e-08	0.260846	0.819	0.65	0.000399712
E8.5	m_a3	left anterior lpm2	Pdlim1	3.37e-08	0.290887	0.538	0.36	0.000465081
E8.5	m_a3	left anterior lpm2	Nnat	2.42e-07	0.255918	0.956	0.89	0.0033442
E8.5	m_a4	anterior lpm 1 (2nd heart field)	Ebf2	1.07e-42	0.363422	0.311	0.034	1.48e-38
E8.5	m_a4	anterior lpm 1 (2nd heart field)	Frzb	4.42e-42	0.621352	0.706	0.26	6.1e-38
E8.5	m_a4	anterior lpm 1 (2nd heart field)	Id1	1.71e-36	0.707192	0.939	0.766	2.36e-32
E8.5	m_a4	anterior lpm 1 (2nd heart field)	Cited2	2.87e-27	0.538094	0.989	0.871	3.96e-23
E8.5	m_a4	anterior lpm 1 (2nd heart field)	Fgf8	9.92e-27	0.548658	0.833	0.44	1.37e-22
E8.5	m_a4	anterior lpm 1 (2nd heart field)	Rgs5	5.2e-26	0.633661	0.8	0.476	7.17e-22
E8.5	m_a4	anterior lpm 1 (2nd heart field)	Dkk1	7.35e-25	0.751608	0.594	0.269	1.01e-20
E8.5	m_a4	anterior lpm 1 (2nd heart field)	Isl1	8.99e-24	0.475548	0.828	0.553	1.24e-19
E8.5	m_a4	anterior lpm 1 (2nd heart field)	Kdr	9.73e-23	0.393381	0.35	0.097	1.34e-18
E8.5	m_a4	anterior lpm 1 (2nd heart field)	Nnat	1.63e-22	0.39517	0.989	0.885	2.25e-18
E8.5	m_a4	anterior lpm 1 (2nd heart field)	Wls	5.46e-22	0.455906	0.933	0.738	7.54e-18
E8.5	m_a4	anterior lpm 1 (2nd heart field)	Six1	8.27e-22	0.275056	0.272	0.06	1.14e-17
E8.5	m_a4	anterior lpm 1 (2nd heart field)	Apoe	1.04e-21	0.402909	1	0.962	1.44e-17
E8.5	m_a4	anterior lpm 1 (2nd heart field)	Id3	8.65e-20	0.431256	0.989	0.953	1.19e-15
E8.5	m_a4	anterior lpm 1 (2nd heart field)	Tspan7	1.46e-19	0.395242	0.9	0.71	2.01e-15
E8.5	m_a4	anterior lpm 1 (2nd heart field)	Gnas	2.23e-19	0.262594	1	0.996	3.08e-15
E8.5	m_a4	anterior lpm 1 (2nd heart field)	Pgf	1.63e-18	0.471095	0.339	0.108	2.25e-14
E8.5	m_a4	anterior lpm 1 (2nd heart field)	Ccnd2	4.71e-17	0.285409	0.972	0.9	6.5e-13
E8.5	m_a4	anterior lpm 1 (2nd heart field)	Cst3	1.28e-15	0.407549	0.95	0.883	1.77e-11
E8.5	m_a4	anterior lpm 1 (2nd heart field)	Cox4i2	2.65e-15	0.347469	0.478	0.231	3.66e-11
E8.5	m_a4	anterior lpm 1 (2nd heart field)	Pfkl	5.53e-15	0.314724	0.967	0.877	7.63e-11
E8.5	m_a4	anterior lpm 1 (2nd heart field)	Meg3	1.07e-14	0.40364	0.967	0.86	1.48e-10
E8.5	m_a4	anterior lpm 1 (2nd heart field)	Phlda1	1.21e-14	0.465257	0.817	0.601	1.67e-10
E8.5	m_a4	anterior lpm 1 (2nd heart field)	Galk1	1.72e-12	0.268757	0.956	0.882	2.37e-08
E8.5	m_a4	anterior lpm 1 (2nd heart field)	Car2	6.64e-12	0.300674	0.556	0.314	9.17e-08
E8.5	m_a4	anterior lpm 1 (2nd heart field)	Nkx2-5	1.07e-11	0.271684	0.833	0.587	1.47e-07
E8.5	m_a4	anterior lpm 1 (2nd heart field)	Cthrc1	1.2e-11	0.307486	0.333	0.143	1.66e-07
E8.5	m_a4	anterior lpm 1 (2nd heart field)	Emb	1.79e-11	0.264021	0.961	0.895	2.47e-07
E8.5	m_a4	anterior lpm 1 (2nd heart field)	Ebf1	2.44e-11	0.263113	0.283	0.108	3.36e-07
E8.5	m_a4	anterior lpm 1 (2nd heart field)	Slc2a1	1.42e-10	0.282776	0.9	0.811	1.95e-06
E8.5	m_a4	anterior lpm 1 (2nd heart field)	Cyp26a1	3.07e-10	0.41591	0.311	0.146	4.24e-06
E8.5	m_a4	anterior lpm 1 (2nd heart field)	Bnip3	5.28e-10	0.275793	0.778	0.563	7.29e-06
E8.5	m_a4	anterior lpm 1 (2nd heart field)	Ier2	9.83e-10	0.293023	0.8	0.732	1.36e-05
E8.5	m_a4	anterior lpm 1 (2nd heart field)	Eif2b2	1.11e-09	0.301393	0.744	0.59	1.53e-05
E8.5	m_a4	anterior lpm 1 (2nd heart field)	Grhpr	1.35e-09	0.266712	0.794	0.647	1.87e-05
E8.5	m_a4	anterior lpm 1 (2nd heart field)	Mfap2	2.64e-09	0.287504	0.828	0.722	3.64e-05
E8.5	m_a4	anterior lpm 1 (2nd heart field)	Irx5	1.6e-08	0.284708	0.644	0.476	0.000220753
E8.5	m_a4	anterior lpm 1 (2nd heart field)	Lpar6	1.98e-08	0.301325	0.556	0.385	0.000273646
E8.5	m_a4	anterior lpm 1 (2nd heart field)	Rdx	2.56e-08	0.267431	0.983	0.973	0.00035309
E8.5	m_a4	anterior lpm 1 (2nd heart field)	Oaz2	5.53e-08	0.283929	0.817	0.701	0.000764076
E8.5	m_a4	anterior lpm 1 (2nd heart field)	Shisa2	1.2e-07	0.328882	0.456	0.297	0.00166154
E8.5	m_a4	anterior lpm 1 (2nd heart field)	Tsc22d3	1.28e-07	0.275903	0.544	0.38	0.00177198
E8.5	m_a4	anterior lpm 1 (2nd heart field)	Dlk1	7.8e-07	0.269603	0.422	0.263	0.0107725
E8.5	m_a4	anterior lpm 1 (2nd heart field)	Rasl11a	8.62e-07	0.269644	0.522	0.355	0.0118942
E8.5	m_a5	right anterior lpm 2	Fgf8	2.77e-49	0.786808	0.943	0.427	3.82e-45
E8.5	m_a5	right anterior lpm 2	Tbx1	1.44e-47	0.710763	0.891	0.377	1.98e-43
E8.5	m_a5	right anterior lpm 2	Clu	1.5e-35	0.584096	0.615	0.205	2.07e-31
E8.5	m_a5	right anterior lpm 2	Nnat	6.59e-35	0.594764	1	0.884	9.09e-31
E8.5	m_a5	right anterior lpm 2	Npm3	1.7e-33	0.432563	1	0.99	2.34e-29
E8.5	m_a5	right anterior lpm 2	Epha2	1.64e-32	0.302641	0.368	0.07	2.26e-28
E8.5	m_a5	right anterior lpm 2	Vamp5	1.33e-31	0.467226	0.506	0.15	1.83e-27
E8.5	m_a5	right anterior lpm 2	Gm266	3.23e-30	0.412218	0.517	0.154	4.45e-26
E8.5	m_a5	right anterior lpm 2	Fst	9.92e-29	0.637782	0.69	0.303	1.37e-24
E8.5	m_a5	right anterior lpm 2	Ebf1	2.89e-28	0.398872	0.391	0.093	3.99e-24
E8.5	m_a5	right anterior lpm 2	Gbx2	1.86e-27	0.36885	0.402	0.105	2.57e-23
E8.5	m_a5	right anterior lpm 2	Prrx2	1.71e-26	0.455072	0.989	0.921	2.36e-22
E8.5	m_a5	right anterior lpm 2	Tcf15	2.88e-26	0.687608	0.368	0.095	3.98e-22
E8.5	m_a5	right anterior lpm 2	Apoe	6.31e-26	0.41734	1	0.963	8.72e-22
E8.5	m_a5	right anterior lpm 2	Camk2n1	2.45e-23	0.322363	0.414	0.122	3.38e-19
E8.5	m_a5	right anterior lpm 2	Nrg1	1.63e-20	0.319635	0.42	0.139	2.25e-16
E8.5	m_a5	right anterior lpm 2	Irx5	3.06e-20	0.43414	0.782	0.457	4.22e-16
E8.5	m_a5	right anterior lpm 2	Col23a1	2.93e-18	0.255721	0.362	0.118	4.04e-14
E8.5	m_a5	right anterior lpm 2	Ifitm1	1.01e-16	0.283136	0.994	0.988	1.39e-12
E8.5	m_a5	right anterior lpm 2	Ddit4	1.52e-15	0.33583	0.466	0.204	2.1e-11
E8.5	m_a5	right anterior lpm 2	Irx1	1.89e-15	0.366089	0.638	0.35	2.6e-11
E8.5	m_a5	right anterior lpm 2	Igfbpl1	8.95e-15	0.359267	0.966	0.719	1.24e-10
E8.5	m_a5	right anterior lpm 2	Vamp8	1.81e-14	0.351922	0.874	0.72	2.5e-10
E8.5	m_a5	right anterior lpm 2	Igfbp2	2.08e-14	0.345413	0.799	0.544	2.87e-10
E8.5	m_a5	right anterior lpm 2	Pdcd4	4.92e-14	0.36824	0.77	0.497	6.79e-10
E8.5	m_a5	right anterior lpm 2	Gsta4	5.72e-13	0.327884	0.845	0.651	7.89e-09
E8.5	m_a5	right anterior lpm 2	Frzb	1.91e-12	0.263188	0.552	0.285	2.64e-08
E8.5	m_a5	right anterior lpm 2	Irx3	2.25e-12	0.341997	0.874	0.66	3.11e-08
E8.5	m_a5	right anterior lpm 2	Ifitm3	2.67e-11	0.276323	0.586	0.34	3.68e-07
E8.5	m_a5	right anterior lpm 2	Foxc2	3.1e-11	0.267132	0.575	0.318	4.29e-07
E8.5	m_a5	right anterior lpm 2	Cdca7	1.15e-09	0.263593	0.856	0.617	1.59e-05
E8.5	m_a6	ventral lpm (dorsal mesocardium)	Wnt2	1.03e-55	1.05441	0.932	0.325	1.42e-51
E8.5	m_a6	ventral lpm (dorsal mesocardium)	Wbp5	7.49e-37	0.631878	1	0.999	1.03e-32
E8.5	m_a6	ventral lpm (dorsal mesocardium)	Krt18	1.83e-36	0.871608	0.992	0.904	2.52e-32
E8.5	m_a6	ventral lpm (dorsal mesocardium)	Ddt	1.13e-34	0.639274	1	0.903	1.56e-30
E8.5	m_a6	ventral lpm (dorsal mesocardium)	Ngfrap1	1.91e-33	0.516864	1	1	2.64e-29
E8.5	m_a6	ventral lpm (dorsal mesocardium)	Bex1	1.53e-32	0.769543	1	0.845	2.11e-28
E8.5	m_a6	ventral lpm (dorsal mesocardium)	Homer2	3.58e-32	0.671249	0.907	0.431	4.95e-28
E8.5	m_a6	ventral lpm (dorsal mesocardium)	Krt8	2.92e-31	0.791519	0.983	0.792	4.03e-27
E8.5	m_a6	ventral lpm (dorsal mesocardium)	Car4	1.09e-30	0.761014	0.958	0.64	1.51e-26
E8.5	m_a6	ventral lpm (dorsal mesocardium)	Sfrp5	1.24e-30	0.889801	0.932	0.525	1.71e-26
E8.5	m_a6	ventral lpm (dorsal mesocardium)	Nrp1	1.42e-28	0.633092	0.915	0.466	1.96e-24
E8.5	m_a6	ventral lpm (dorsal mesocardium)	Hoxd1	1.2e-26	0.393611	0.364	0.07	1.66e-22
E8.5	m_a6	ventral lpm (dorsal mesocardium)	Fgfr2	7.45e-25	0.389486	0.381	0.082	1.03e-20
E8.5	m_a6	ventral lpm (dorsal mesocardium)	Phlda2	1.41e-24	0.799762	0.966	0.836	1.95e-20
E8.5	m_a6	ventral lpm (dorsal mesocardium)	Vegfc	6.79e-24	0.351171	0.424	0.102	9.38e-20
E8.5	m_a6	ventral lpm (dorsal mesocardium)	Smarcd3	8.71e-24	0.537868	0.949	0.665	1.2e-19
E8.5	m_a6	ventral lpm (dorsal mesocardium)	Gata5	1.67e-23	0.561918	0.78	0.379	2.31e-19
E8.5	m_a6	ventral lpm (dorsal mesocardium)	Kitl	3.84e-23	0.380708	0.483	0.138	5.3e-19
E8.5	m_a6	ventral lpm (dorsal mesocardium)	Nr2f2	1.21e-22	0.461763	0.627	0.225	1.67e-18
E8.5	m_a6	ventral lpm (dorsal mesocardium)	Tbx5	4.96e-22	0.357413	0.449	0.125	6.85e-18
E8.5	m_a6	ventral lpm (dorsal mesocardium)	Bmp2	4.2e-21	0.329004	0.364	0.084	5.8e-17
E8.5	m_a6	ventral lpm (dorsal mesocardium)	Cox17	1.74e-18	0.459856	0.966	0.826	2.4e-14
E8.5	m_a6	ventral lpm (dorsal mesocardium)	Gata6	4.07e-18	0.47635	0.907	0.655	5.62e-14
E8.5	m_a6	ventral lpm (dorsal mesocardium)	Fth1	3.1e-16	0.271637	1	0.999	4.29e-12
E8.5	m_a6	ventral lpm (dorsal mesocardium)	H19	8.81e-16	0.390377	1	0.979	1.22e-11
E8.5	m_a6	ventral lpm (dorsal mesocardium)	Dusp9	1.04e-15	0.37354	0.983	0.882	1.43e-11
E8.5	m_a6	ventral lpm (dorsal mesocardium)	Lsp1	1.18e-15	0.326231	0.441	0.155	1.64e-11
E8.5	m_a6	ventral lpm (dorsal mesocardium)	Tceal8	5.47e-15	0.301168	1	0.989	7.56e-11
E8.5	m_a6	ventral lpm (dorsal mesocardium)	Fam188a	2.33e-14	0.406906	0.703	0.389	3.22e-10
E8.5	m_a6	ventral lpm (dorsal mesocardium)	Tmem158	1.43e-13	0.426573	0.449	0.184	1.97e-09
E8.5	m_a6	ventral lpm (dorsal mesocardium)	1010001N08Rik	3.74e-13	0.340731	0.5	0.215	5.16e-09
E8.5	m_a6	ventral lpm (dorsal mesocardium)	Ppic	9.75e-13	0.419247	0.771	0.506	1.35e-08
E8.5	m_a6	ventral lpm (dorsal mesocardium)	Ly6e	1.51e-12	0.394587	0.754	0.466	2.09e-08
E8.5	m_a6	ventral lpm (dorsal mesocardium)	Tmem108	1.96e-12	0.304089	0.466	0.186	2.71e-08
E8.5	m_a6	ventral lpm (dorsal mesocardium)	Gata4	1.09e-11	0.291839	0.475	0.207	1.5e-07
E8.5	m_a6	ventral lpm (dorsal mesocardium)	Manf	1.15e-11	0.343222	1	0.958	1.58e-07
E8.5	m_a6	ventral lpm (dorsal mesocardium)	Pmp22	1.68e-11	0.464948	0.61	0.316	2.32e-07
E8.5	m_a6	ventral lpm (dorsal mesocardium)	Rras2	1.54e-10	0.361092	0.839	0.694	2.13e-06
E8.5	m_a6	ventral lpm (dorsal mesocardium)	Hoxb1	1.59e-10	0.381391	0.61	0.351	2.19e-06
E8.5	m_a6	ventral lpm (dorsal mesocardium)	Fbxo8	1.91e-10	0.305595	0.475	0.222	2.63e-06
E8.5	m_a6	ventral lpm (dorsal mesocardium)	Bex2	2.24e-10	0.367791	0.992	0.933	3.09e-06
E8.5	m_a6	ventral lpm (dorsal mesocardium)	Lbr	1.76e-09	0.282122	0.593	0.351	2.44e-05
E8.5	m_a6	ventral lpm (dorsal mesocardium)	Cdc42ep4	2.02e-09	0.340289	0.619	0.382	2.78e-05
E8.5	m_a6	ventral lpm (dorsal mesocardium)	Tgfb2	2.17e-09	0.354035	0.754	0.502	3e-05
E8.5	m_a6	ventral lpm (dorsal mesocardium)	Ly75	2.42e-09	0.284268	0.398	0.183	3.34e-05
E8.5	m_a6	ventral lpm (dorsal mesocardium)	Wfdc2	8.77e-09	0.408478	0.669	0.453	0.000121029
E8.5	m_a6	ventral lpm (dorsal mesocardium)	Abhd11os	3.02e-08	0.269823	0.568	0.324	0.000416998
E8.5	m_a6	ventral lpm (dorsal mesocardium)	Ephb1	6.92e-08	0.261806	0.364	0.177	0.000955575
E8.5	m_a6	ventral lpm (dorsal mesocardium)	Mest	1.2e-07	0.287677	0.975	0.922	0.00165666
E8.5	m_a6	ventral lpm (dorsal mesocardium)	Runx1t1	3.27e-07	0.252226	0.525	0.32	0.0045102
E8.5	m_a6	ventral lpm (dorsal mesocardium)	Foxf1	3.97e-07	0.273469	0.602	0.374	0.00547876
E8.5	m_a6	ventral lpm (dorsal mesocardium)	Bambi	6.25e-07	0.273218	0.856	0.672	0.00863529
E9.0	m_b0	anterior foregut (2nd heart field)	Gm266	1.6438e-196	1.14594	0.807	0.195	2.51484e-192
E9.0	m_b0	anterior foregut (2nd heart field)	Meox1	2.15451e-181	1.10872	0.721	0.156	3.29618e-177
E9.0	m_b0	anterior foregut (2nd heart field)	Tbx1	4.86244e-174	0.890337	0.715	0.146	7.43905e-170
E9.0	m_b0	anterior foregut (2nd heart field)	Irx1	1.9606e-144	0.6908	0.5	0.07	2.99952e-140
E9.0	m_b0	anterior foregut (2nd heart field)	Arg1	1.64101e-134	1.01107	0.947	0.542	2.51058e-130
E9.0	m_b0	anterior foregut (2nd heart field)	Nrg1	1.94881e-126	0.6591	0.449	0.061	2.98148e-122
E9.0	m_b0	anterior foregut (2nd heart field)	Npm3	3.0115e-126	0.815728	0.998	0.872	4.60729e-122
E9.0	m_b0	anterior foregut (2nd heart field)	Aplnr	7.00237e-125	0.810693	0.58	0.134	1.07129e-120
E9.0	m_b0	anterior foregut (2nd heart field)	Vamp8	1.15287e-116	0.907609	0.904	0.569	1.76378e-112
E9.0	m_b0	anterior foregut (2nd heart field)	Prrx2	4.32554e-111	0.713812	0.988	0.792	6.61765e-107
E9.0	m_b0	anterior foregut (2nd heart field)	Vamp5	6.30138e-107	0.683944	0.508	0.112	9.64047e-103
E9.0	m_b0	anterior foregut (2nd heart field)	Gng11	7.80088e-102	1.10953	0.715	0.291	1.19346e-97
E9.0	m_b0	anterior foregut (2nd heart field)	Crabp1	1.58256e-95	1.1883	0.861	0.555	2.42115e-91
E9.0	m_b0	anterior foregut (2nd heart field)	Hoxa1	6.11493e-95	0.764182	0.645	0.242	9.35523e-91
E9.0	m_b0	anterior foregut (2nd heart field)	Col26a1	5.43322e-93	0.740921	0.705	0.286	8.31228e-89
E9.0	m_b0	anterior foregut (2nd heart field)	Eya1	1.019e-92	0.472096	0.352	0.051	1.55897e-88
E9.0	m_b0	anterior foregut (2nd heart field)	Irx3	4.68812e-83	0.673949	0.621	0.228	7.17235e-79
E9.0	m_b0	anterior foregut (2nd heart field)	Dusp14	4.53669e-81	0.492407	0.391	0.079	6.94067e-77
E9.0	m_b0	anterior foregut (2nd heart field)	Grem1	6.96321e-77	0.38664	0.277	0.035	1.0653e-72
E9.0	m_b0	anterior foregut (2nd heart field)	Irx2	4.74891e-74	0.404206	0.299	0.046	7.26536e-70
E9.0	m_b0	anterior foregut (2nd heart field)	Fgf8	7.96863e-72	0.579513	0.41	0.099	1.21912e-67
E9.0	m_b0	anterior foregut (2nd heart field)	Pla2g16	9.19272e-70	0.577327	0.504	0.168	1.40639e-65
E9.0	m_b0	anterior foregut (2nd heart field)	Ebf1	6.78025e-69	0.633363	0.488	0.147	1.03731e-64
E9.0	m_b0	anterior foregut (2nd heart field)	Rdh10	5.41499e-67	0.594313	0.486	0.162	8.28439e-63
E9.0	m_b0	anterior foregut (2nd heart field)	Hotairm1	8.26595e-66	0.559141	0.568	0.228	1.26461e-61
E9.0	m_b0	anterior foregut (2nd heart field)	Eva1b	1.01819e-65	0.607261	0.811	0.524	1.55773e-61
E9.0	m_b0	anterior foregut (2nd heart field)	Prdm1	4.47772e-65	0.380187	0.301	0.055	6.85047e-61
E9.0	m_b0	anterior foregut (2nd heart field)	Tshz2	6.79238e-65	0.688554	0.826	0.501	1.03917e-60
E9.0	m_b0	anterior foregut (2nd heart field)	Foxc2	1.97429e-62	0.497527	0.422	0.122	3.02046e-58
E9.0	m_b0	anterior foregut (2nd heart field)	Irx5	7.1934e-59	0.462687	0.459	0.147	1.10052e-54
E9.0	m_b0	anterior foregut (2nd heart field)	Igfbp4	2.8003e-50	0.556921	0.926	0.796	4.28418e-46
E9.0	m_b0	anterior foregut (2nd heart field)	Fam212a	3.52753e-50	0.407971	0.307	0.077	5.39676e-46
E9.0	m_b0	anterior foregut (2nd heart field)	Meis2	4.8593e-48	0.461667	0.951	0.811	7.43424e-44
E9.0	m_b0	anterior foregut (2nd heart field)	Prrx1	5.03744e-48	0.563461	0.445	0.174	7.70678e-44
E9.0	m_b0	anterior foregut (2nd heart field)	Tagln2	6.76137e-45	0.560279	0.611	0.335	1.03442e-40
E9.0	m_b0	anterior foregut (2nd heart field)	Crnde	2.45175e-43	0.401307	0.369	0.128	3.75093e-39
E9.0	m_b0	anterior foregut (2nd heart field)	Smoc1	5.34301e-42	0.362213	0.279	0.075	8.17427e-38
E9.0	m_b0	anterior foregut (2nd heart field)	Wnt5a	9.47994e-42	0.424485	0.383	0.141	1.45034e-37
E9.0	m_b0	anterior foregut (2nd heart field)	Mfap2	2.83517e-41	0.458909	0.904	0.795	4.33752e-37
E9.0	m_b0	anterior foregut (2nd heart field)	Traf3ip2	3.15801e-41	0.331449	0.295	0.084	4.83144e-37
E9.0	m_b0	anterior foregut (2nd heart field)	Basp1	1.76058e-39	0.394486	0.924	0.871	2.69352e-35
E9.0	m_b0	anterior foregut (2nd heart field)	Crabp2	2.85956e-39	0.455761	0.754	0.52	4.37484e-35
E9.0	m_b0	anterior foregut (2nd heart field)	Mef2c	4.04814e-36	0.471389	0.65	0.363	6.19326e-32
E9.0	m_b0	anterior foregut (2nd heart field)	Foxc1	9.133e-36	0.347892	0.336	0.119	1.39726e-31
E9.0	m_b0	anterior foregut (2nd heart field)	Sall1	9.58223e-36	0.332967	0.295	0.096	1.46599e-31
E9.0	m_b0	anterior foregut (2nd heart field)	Prtg	1.04465e-32	0.378651	0.865	0.701	1.59822e-28
E9.0	m_b0	anterior foregut (2nd heart field)	Des	2.29115e-31	0.424673	0.467	0.226	3.50524e-27
E9.0	m_b0	anterior foregut (2nd heart field)	Fxyd6	2.64321e-31	0.481477	0.816	0.675	4.04385e-27
E9.0	m_b0	anterior foregut (2nd heart field)	Fgf10	9.07808e-31	0.331322	0.27	0.091	1.38886e-26
E9.0	m_b0	anterior foregut (2nd heart field)	Ldha	2.33735e-30	0.252627	1	1	3.57591e-26
E9.0	m_b0	anterior foregut (2nd heart field)	Plat	2.42266e-28	0.32632	0.336	0.139	3.70643e-24
E9.0	m_b0	anterior foregut (2nd heart field)	Kdr	3.58879e-27	0.491509	0.283	0.107	5.49049e-23
E9.0	m_b0	anterior foregut (2nd heart field)	Cdo1	5.42951e-27	0.353176	0.268	0.096	8.30661e-23
E9.0	m_b0	anterior foregut (2nd heart field)	Etv5	4.55694e-26	0.275423	0.252	0.088	6.97166e-22
E9.0	m_b0	anterior foregut (2nd heart field)	Mdfi	9.13473e-26	0.364141	0.404	0.206	1.39752e-21
E9.0	m_b0	anterior foregut (2nd heart field)	Itm2b	4.35768e-25	0.388245	0.672	0.476	6.66681e-21
E9.0	m_b0	anterior foregut (2nd heart field)	Fabp5	2.76408e-24	0.287271	0.971	0.971	4.22877e-20
E9.0	m_b0	anterior foregut (2nd heart field)	Rcsd1	3.65445e-24	0.376628	0.418	0.219	5.59094e-20
E9.0	m_b0	anterior foregut (2nd heart field)	Pgf	2.09468e-23	0.440755	0.379	0.197	3.20465e-19
E9.0	m_b0	anterior foregut (2nd heart field)	Cntfr	3.48607e-23	0.350521	0.414	0.227	5.33334e-19
E9.0	m_b0	anterior foregut (2nd heart field)	Adh5	5.52323e-23	0.311837	0.869	0.769	8.44999e-19
E9.0	m_b0	anterior foregut (2nd heart field)	Pbx1	1.34449e-22	0.294457	0.895	0.794	2.05694e-18
E9.0	m_b0	anterior foregut (2nd heart field)	Sh3d19	6.85547e-22	0.294623	0.295	0.133	1.04882e-17
E9.0	m_b0	anterior foregut (2nd heart field)	Cadm1	3.3393e-21	0.388417	0.543	0.371	5.1088e-17
E9.0	m_b0	anterior foregut (2nd heart field)	Mfge8	9.85274e-21	0.317322	0.605	0.423	1.50737e-16
E9.0	m_b0	anterior foregut (2nd heart field)	Cdh11	2.01689e-20	0.330803	0.367	0.194	3.08565e-16
E9.0	m_b0	anterior foregut (2nd heart field)	Pdgfrb	4.09441e-20	0.286246	0.324	0.159	6.26404e-16
E9.0	m_b0	anterior foregut (2nd heart field)	Igfbpl1	6.77041e-20	0.258195	0.289	0.127	1.0358e-15
E9.0	m_b0	anterior foregut (2nd heart field)	Clmp	1.54641e-19	0.357816	0.496	0.31	2.36586e-15
E9.0	m_b0	anterior foregut (2nd heart field)	Stra6	2.53349e-19	0.259837	0.283	0.132	3.87599e-15
E9.0	m_b0	anterior foregut (2nd heart field)	Dusp6	2.66112e-19	0.284572	0.318	0.152	4.07125e-15
E9.0	m_b0	anterior foregut (2nd heart field)	Impdh2	2.80639e-19	0.273854	0.895	0.823	4.29349e-15
E9.0	m_b0	anterior foregut (2nd heart field)	Tenm4	1.42375e-18	0.327396	0.309	0.156	2.1782e-14
E9.0	m_b0	anterior foregut (2nd heart field)	Bnip3l	3.87826e-18	0.251008	0.914	0.864	5.93335e-14
E9.0	m_b0	anterior foregut (2nd heart field)	Igdcc3	1.20874e-17	0.322444	0.639	0.491	1.84924e-13
E9.0	m_b0	anterior foregut (2nd heart field)	Aes	3.78084e-17	0.273366	0.412	0.242	5.7843e-13
E9.0	m_b0	anterior foregut (2nd heart field)	Fam213a	4.1088e-17	0.310625	0.693	0.553	6.28605e-13
E9.0	m_b0	anterior foregut (2nd heart field)	Mfap4	9.63346e-17	0.354515	0.598	0.448	1.47382e-12
E9.0	m_b0	anterior foregut (2nd heart field)	Eif2b2	1.32462e-16	0.313467	0.545	0.394	2.02653e-12
E9.0	m_b0	anterior foregut (2nd heart field)	Fn1	1.46281e-16	0.257648	0.818	0.722	2.23795e-12
E9.0	m_b0	anterior foregut (2nd heart field)	Gpsm3	3.81805e-16	0.270876	0.309	0.164	5.84124e-12
E9.0	m_b0	anterior foregut (2nd heart field)	Nnat	5.5778e-16	0.275003	0.916	0.868	8.53347e-12
E9.0	m_b0	anterior foregut (2nd heart field)	Zfp36l1	2.41758e-15	0.258905	0.783	0.651	3.69866e-11
E9.0	m_b0	anterior foregut (2nd heart field)	Tshz1	2.60633e-15	0.282793	0.486	0.33	3.98743e-11
E9.0	m_b0	anterior foregut (2nd heart field)	Apoe	5.6213e-15	0.288315	0.65	0.504	8.60003e-11
E9.0	m_b0	anterior foregut (2nd heart field)	Fndc3a	1.5173e-14	0.299381	0.471	0.337	2.32132e-10
E9.0	m_b0	anterior foregut (2nd heart field)	Efna5	6.35604e-13	0.2664	0.486	0.352	9.7241e-09
E9.0	m_b0	anterior foregut (2nd heart field)	Tcf7l1	6.88407e-13	0.281887	0.428	0.302	1.05319e-08
E9.0	m_b0	anterior foregut (2nd heart field)	Gsta4	8.94571e-13	0.279653	0.523	0.391	1.3686e-08
E9.0	m_b0	anterior foregut (2nd heart field)	Ddit4	2.61122e-11	0.288181	0.375	0.251	3.9949e-07
E9.0	m_b0	anterior foregut (2nd heart field)	Hoxb3os	8.69676e-11	0.255197	0.457	0.339	1.33052e-06
E9.0	m_b0	anterior foregut (2nd heart field)	Syce2	1.44222e-10	0.250042	0.533	0.423	2.20645e-06
E9.0	m_b1	stomach	Barx1	3.70371e-190	1.42293	0.609	0.075	5.66631e-186
E9.0	m_b1	stomach	Ifitm1	1.54909e-128	1.04971	0.961	0.595	2.36996e-124
E9.0	m_b1	stomach	Hoxa5	1.16787e-125	0.851621	0.753	0.231	1.78673e-121
E9.0	m_b1	stomach	Tmem158	1.09077e-107	0.917903	0.728	0.244	1.66877e-103
E9.0	m_b1	stomach	Hlx	2.91804e-86	0.599459	0.62	0.185	4.46431e-82
E9.0	m_b1	stomach	Bex2	1.26092e-78	0.559738	0.995	0.921	1.92909e-74
E9.0	m_b1	stomach	Foxf1	2.67423e-61	0.540396	0.778	0.37	4.09131e-57
E9.0	m_b1	stomach	Hoxa4	2.4592e-55	0.396203	0.414	0.116	3.76233e-51
E9.0	m_b1	stomach	Ccnd2	1.5977e-48	0.645039	0.924	0.784	2.44432e-44
E9.0	m_b1	stomach	Bex1	3.0726e-38	0.410524	0.977	0.923	4.70077e-34
E9.0	m_b1	stomach	Tle4	3.27617e-38	0.394888	0.449	0.18	5.01221e-34
E9.0	m_b1	stomach	Ptch1	1.7124e-33	0.467291	0.645	0.365	2.6198e-29
E9.0	m_b1	stomach	Hoxb4	1.76263e-31	0.369655	0.725	0.431	2.69665e-27
E9.0	m_b1	stomach	Fendrr	1.34205e-30	0.280278	0.33	0.117	2.0532e-26
E9.0	m_b1	stomach	Sox11	2.94025e-30	0.332873	0.982	0.901	4.49829e-26
E9.0	m_b1	stomach	Dpysl3	3.13106e-30	0.390485	0.515	0.265	4.79021e-26
E9.0	m_b1	stomach	Apela	3.90697e-30	0.354523	0.373	0.15	5.97728e-26
E9.0	m_b1	stomach	Epha7	8.59803e-30	0.359645	0.455	0.21	1.31541e-25
E9.0	m_b1	stomach	Dusp12	6.31581e-29	0.387129	0.549	0.307	9.66256e-25
E9.0	m_b1	stomach	Slc9a3r1	9.03275e-29	0.35614	0.744	0.498	1.38192e-24
E9.0	m_b1	stomach	Hoxb1	1.22954e-25	0.356516	0.689	0.441	1.88108e-21
E9.0	m_b1	stomach	Hoxb5	1.56497e-25	0.273025	0.41	0.182	2.39425e-21
E9.0	m_b1	stomach	Bex4	1.59997e-25	0.308532	0.936	0.844	2.4478e-21
E9.0	m_b1	stomach	Skap2	3.36954e-25	0.310906	0.469	0.238	5.15506e-21
E9.0	m_b1	stomach	Smco4	2.48545e-23	0.344594	0.732	0.537	3.8025e-19
E9.0	m_b1	stomach	Wfdc2	7.83293e-23	0.422546	0.65	0.448	1.19836e-18
E9.0	m_b1	stomach	Ifitm2	1.19105e-22	0.259955	0.975	0.958	1.82218e-18
E9.0	m_b1	stomach	Cxcl13	7.3867e-22	0.273613	0.327	0.138	1.13009e-17
E9.0	m_b1	stomach	Rasgrp3	4.78561e-21	0.26638	0.35	0.161	7.3215e-17
E9.0	m_b1	stomach	Ezr	1.10862e-20	0.347381	0.6	0.384	1.69608e-16
E9.0	m_b1	stomach	Ube2e3	1.28643e-20	0.256102	0.938	0.906	1.96812e-16
E9.0	m_b1	stomach	Rab28	3.66639e-20	0.281738	0.494	0.292	5.60921e-16
E9.0	m_b1	stomach	E130012A19Rik	8.61754e-19	0.265249	0.648	0.425	1.3184e-14
E9.0	m_b1	stomach	Ntng1	1.58332e-18	0.295129	0.371	0.192	2.42232e-14
E9.0	m_b1	stomach	Robo2	1.9479e-18	0.283693	0.478	0.289	2.98009e-14
E9.0	m_b1	stomach	Nr2f1	2.40125e-18	0.314005	0.705	0.483	3.67368e-14
E9.0	m_b1	stomach	Tox3	6.79916e-18	0.255387	0.316	0.151	1.0402e-13
E9.0	m_b1	stomach	Snrpn	8.23322e-18	0.250795	0.835	0.699	1.2596e-13
E9.0	m_b1	stomach	Rrs1	2.41743e-17	0.297116	0.769	0.651	3.69843e-13
E9.0	m_b1	stomach	Foxp4	1.19321e-16	0.25169	0.6	0.408	1.82549e-12
E9.0	m_b1	stomach	Epha4	1.37512e-15	0.269092	0.412	0.238	2.10379e-11
E9.0	m_b1	stomach	1700017B05Rik	1.72992e-15	0.259502	0.465	0.287	2.6466e-11
E9.0	m_b1	stomach	Gpc6	3.7132e-11	0.270267	0.554	0.406	5.68083e-07
E9.0	m_b1	stomach	Msmo1	4.64175e-10	0.319648	0.391	0.26	7.10141e-06
E9.0	m_b2	sinus venosus	Sfrp5	2.13628e-251	1.61865	0.81	0.117	3.26829e-247
E9.0	m_b2	sinus venosus	Vsnl1	7.84913e-212	1.04665	0.594	0.054	1.20084e-207
E9.0	m_b2	sinus venosus	Wnt2	1.59272e-200	1.27304	0.954	0.289	2.4367e-196
E9.0	m_b2	sinus venosus	Myl4	3.88843e-199	2.07092	0.935	0.363	5.94891e-195
E9.0	m_b2	sinus venosus	Shox2	3.69066e-164	0.999721	0.441	0.033	5.64634e-160
E9.0	m_b2	sinus venosus	Csrp3	7.03348e-160	1.38895	0.568	0.084	1.07605e-155
E9.0	m_b2	sinus venosus	Tnnt2	1.22306e-157	1.55071	0.858	0.318	1.87116e-153
E9.0	m_b2	sinus venosus	Tnni1	1.06625e-147	1.27328	0.977	0.53	1.63126e-143
E9.0	m_b2	sinus venosus	Map1b	1.55461e-147	1.19036	0.961	0.586	2.37839e-143
E9.0	m_b2	sinus venosus	Fbxo32	2.52802e-134	0.63162	0.411	0.039	3.86762e-130
E9.0	m_b2	sinus venosus	Dstn	2.31814e-131	0.827071	0.998	0.914	3.54652e-127
E9.0	m_b2	sinus venosus	Igfbp5	6.24325e-129	1.22157	0.935	0.562	9.55155e-125
E9.0	m_b2	sinus venosus	Tbx18	2.0999e-116	0.734401	0.494	0.08	3.21264e-112
E9.0	m_b2	sinus venosus	Actc1	1.61352e-114	1.82774	0.789	0.363	2.46852e-110
E9.0	m_b2	sinus venosus	Cacna2d2	2.47383e-114	0.524374	0.376	0.04	3.78471e-110
E9.0	m_b2	sinus venosus	H19	3.38911e-114	0.693781	1	0.986	5.18499e-110
E9.0	m_b2	sinus venosus	Maged2	2.78234e-109	1.09703	0.886	0.526	4.2567e-105
E9.0	m_b2	sinus venosus	Smarcd3	3.47908e-107	0.81889	0.749	0.285	5.32265e-103
E9.0	m_b2	sinus venosus	Gyg	3.1793e-105	1.09743	0.852	0.463	4.86402e-101
E9.0	m_b2	sinus venosus	Lrrc39	3.22092e-104	0.393927	0.267	0.015	4.92768e-100
E9.0	m_b2	sinus venosus	Nexn	3.38463e-99	0.803286	0.673	0.215	5.17814e-95
E9.0	m_b2	sinus venosus	Myl1	4.45267e-98	0.520679	0.288	0.023	6.81214e-94
E9.0	m_b2	sinus venosus	Ttn	7.19252e-96	0.995568	0.487	0.1	1.10038e-91
E9.0	m_b2	sinus venosus	Adm	3.53443e-86	0.523491	0.371	0.06	5.40733e-82
E9.0	m_b2	sinus venosus	Gata4	6.0189e-85	0.655721	0.675	0.233	9.20832e-81
E9.0	m_b2	sinus venosus	Gpx3	7.40249e-84	0.719807	0.972	0.825	1.13251e-79
E9.0	m_b2	sinus venosus	Crip2	2.84386e-83	1.37648	0.687	0.321	4.35082e-79
E9.0	m_b2	sinus venosus	Ccdc141	3.7473e-81	0.618478	0.543	0.155	5.733e-77
E9.0	m_b2	sinus venosus	Crip1	2.35157e-76	0.990808	0.566	0.2	3.59766e-72
E9.0	m_b2	sinus venosus	Angpt1	1.34457e-72	0.528778	0.367	0.072	2.05706e-68
E9.0	m_b2	sinus venosus	Acta2	2.80767e-72	0.988206	0.731	0.361	4.29545e-68
E9.0	m_b2	sinus venosus	Rbm24	3.51385e-72	0.584808	0.471	0.126	5.37584e-68
E9.0	m_b2	sinus venosus	Asb4	4.67401e-71	0.796149	0.768	0.375	7.15076e-67
E9.0	m_b2	sinus venosus	Arhgap31	3.11858e-69	0.464714	0.399	0.091	4.77111e-65
E9.0	m_b2	sinus venosus	Tuba1a	1.2246e-68	0.578685	0.991	0.982	1.87352e-64
E9.0	m_b2	sinus venosus	Unc45b	6.24666e-68	0.419221	0.334	0.061	9.55676e-64
E9.0	m_b2	sinus venosus	Fitm1	1.77225e-67	0.362597	0.281	0.041	2.71136e-63
E9.0	m_b2	sinus venosus	Gata6	2.01768e-66	0.607121	0.868	0.545	3.08684e-62
E9.0	m_b2	sinus venosus	Sfrp1	1.89469e-65	0.671256	0.868	0.574	2.89869e-61
E9.0	m_b2	sinus venosus	Atp1b1	2.403e-65	0.542631	0.436	0.117	3.67635e-61
E9.0	m_b2	sinus venosus	Tpm1	8.55519e-65	0.764595	0.977	0.902	1.30886e-60
E9.0	m_b2	sinus venosus	Tbx5	2.02582e-63	0.477863	0.515	0.16	3.09931e-59
E9.0	m_b2	sinus venosus	Slc1a3	1.39492e-61	0.464194	0.42	0.114	2.13409e-57
E9.0	m_b2	sinus venosus	Lbh	1.41221e-61	0.585114	0.445	0.132	2.16054e-57
E9.0	m_b2	sinus venosus	Mgarp	1.98047e-61	0.443297	0.35	0.078	3.02992e-57
E9.0	m_b2	sinus venosus	Myl7	2.06841e-61	1.29482	0.87	0.716	3.16445e-57
E9.0	m_b2	sinus venosus	Igf2	3.59951e-61	0.550904	0.944	0.737	5.5069e-57
E9.0	m_b2	sinus venosus	Atp2a2	1.04518e-60	0.755305	0.798	0.556	1.59902e-56
E9.0	m_b2	sinus venosus	Mef2c	1.82288e-60	0.709658	0.729	0.356	2.78883e-56
E9.0	m_b2	sinus venosus	Tgfb2	4.5535e-59	0.596626	0.803	0.446	6.96639e-55
E9.0	m_b2	sinus venosus	Bambi	1.00464e-57	0.657696	0.849	0.528	1.53699e-53
E9.0	m_b2	sinus venosus	Cnn1	1.03166e-57	0.365819	0.29	0.052	1.57833e-53
E9.0	m_b2	sinus venosus	Dok4	3.33465e-53	0.489115	0.561	0.217	5.10169e-49
E9.0	m_b2	sinus venosus	Lpl	1.26502e-52	0.442474	0.387	0.111	1.93536e-48
E9.0	m_b2	sinus venosus	Nrp1	1.13042e-51	0.545671	0.84	0.487	1.72943e-47
E9.0	m_b2	sinus venosus	Alcam	2.26771e-51	0.548525	0.427	0.135	3.46937e-47
E9.0	m_b2	sinus venosus	Gucy1a3	9.34488e-49	0.418343	0.387	0.117	1.42967e-44
E9.0	m_b2	sinus venosus	Tnnc1	2.11501e-48	0.727539	0.348	0.098	3.23575e-44
E9.0	m_b2	sinus venosus	Csrp2	9.36232e-48	0.479626	0.986	0.961	1.43234e-43
E9.0	m_b2	sinus venosus	Cnn2	3.75407e-47	0.499666	0.896	0.668	5.74335e-43
E9.0	m_b2	sinus venosus	Homer2	4.91939e-46	0.546777	0.541	0.241	7.52617e-42
E9.0	m_b2	sinus venosus	Rbpms2	2.24394e-45	0.478201	0.675	0.369	3.43301e-41
E9.0	m_b2	sinus venosus	Tgfb1i1	5.29089e-44	0.447734	0.466	0.178	8.09453e-40
E9.0	m_b2	sinus venosus	Tcea3	7.31336e-43	0.321275	0.253	0.055	1.11887e-38
E9.0	m_b2	sinus venosus	Sh3bgr	2.33358e-42	0.514388	0.501	0.205	3.57014e-38
E9.0	m_b2	sinus venosus	Lxn	7.97695e-42	0.533041	0.48	0.199	1.22039e-37
E9.0	m_b2	sinus venosus	Nebl	9.8318e-42	0.441694	0.39	0.132	1.50417e-37
E9.0	m_b2	sinus venosus	Tbx20	7.90803e-40	0.308033	0.29	0.076	1.20985e-35
E9.0	m_b2	sinus venosus	Smtnl2	1.66452e-39	0.400335	0.578	0.275	2.54656e-35
E9.0	m_b2	sinus venosus	Stard10	7.96168e-39	0.398153	0.285	0.079	1.21806e-34
E9.0	m_b2	sinus venosus	Ppic	1.09532e-38	0.458585	0.68	0.386	1.67574e-34
E9.0	m_b2	sinus venosus	Nr2f1	1.25601e-38	0.468404	0.794	0.468	1.92157e-34
E9.0	m_b2	sinus venosus	Popdc2	1.08477e-37	0.393751	0.501	0.217	1.65959e-33
E9.0	m_b2	sinus venosus	Bmp2	1.56851e-37	0.317593	0.271	0.071	2.39966e-33
E9.0	m_b2	sinus venosus	Smoc2	2.77197e-37	0.56784	0.429	0.176	4.24083e-33
E9.0	m_b2	sinus venosus	Hey1	8.12373e-37	0.422657	0.364	0.129	1.24285e-32
E9.0	m_b2	sinus venosus	Ephb1	5.35415e-36	0.309499	0.332	0.108	8.19131e-32
E9.0	m_b2	sinus venosus	Bves	1.64551e-35	0.286373	0.278	0.079	2.51747e-31
E9.0	m_b2	sinus venosus	Plagl1	1.77696e-35	0.423725	0.694	0.386	2.71858e-31
E9.0	m_b2	sinus venosus	Cryab	2.45625e-35	0.398052	0.369	0.128	3.75782e-31
E9.0	m_b2	sinus venosus	Kitl	1.96296e-34	0.384551	0.466	0.209	3.00313e-30
E9.0	m_b2	sinus venosus	Myl6	4.462e-33	0.270881	0.995	0.984	6.82641e-29
E9.0	m_b2	sinus venosus	Pbx3	4.85111e-33	0.401888	0.615	0.352	7.42171e-29
E9.0	m_b2	sinus venosus	Gata5	2.72981e-32	0.365692	0.503	0.239	4.17634e-28
E9.0	m_b2	sinus venosus	Ddt	5.08388e-32	0.474197	0.935	0.871	7.77783e-28
E9.0	m_b2	sinus venosus	Abracl	9.24645e-32	0.380015	0.963	0.88	1.41461e-27
E9.0	m_b2	sinus venosus	Reep5	2.30447e-31	0.363241	0.691	0.424	3.5256e-27
E9.0	m_b2	sinus venosus	Igf2r	1.43542e-30	0.429389	0.657	0.399	2.19605e-26
E9.0	m_b2	sinus venosus	Pdlim7	7.39151e-30	0.443772	0.863	0.734	1.13083e-25
E9.0	m_b2	sinus venosus	Slc25a4	1.66827e-29	0.308274	0.995	0.996	2.55228e-25
E9.0	m_b2	sinus venosus	Cap2	1.67532e-29	0.27757	0.283	0.093	2.56307e-25
E9.0	m_b2	sinus venosus	1010001N08Rik	3.06098e-29	0.327623	0.385	0.159	4.683e-25
E9.0	m_b2	sinus venosus	Pla2g12a	4.05069e-29	0.446904	0.522	0.28	6.19715e-25
E9.0	m_b2	sinus venosus	Fermt2	2.29445e-28	0.375132	0.8	0.595	3.51028e-24
E9.0	m_b2	sinus venosus	Rhoc	4.88635e-28	0.422168	0.805	0.601	7.47563e-24
E9.0	m_b2	sinus venosus	Mmd	5.15621e-28	0.425189	0.74	0.55	7.88849e-24
E9.0	m_b2	sinus venosus	Zbtb20	7.48073e-28	0.348421	0.332	0.132	1.14448e-23
E9.0	m_b2	sinus venosus	Trabd2b	1.70107e-26	0.297548	0.336	0.137	2.60246e-22
E9.0	m_b2	sinus venosus	Spon1	2.47263e-26	0.331131	0.35	0.145	3.78287e-22
E9.0	m_b2	sinus venosus	Lsp1	2.56873e-26	0.346374	0.462	0.236	3.92991e-22
E9.0	m_b2	sinus venosus	Tagln	7.10931e-26	0.384061	0.459	0.223	1.08765e-21
E9.0	m_b2	sinus venosus	Ugdh	9.58016e-26	0.322815	0.515	0.273	1.46567e-21
E9.0	m_b2	sinus venosus	Cdkn1c	2.7733e-25	0.413343	0.942	0.842	4.24287e-21
E9.0	m_b2	sinus venosus	Ptges3l	3.33345e-25	0.255569	0.304	0.118	5.09984e-21
E9.0	m_b2	sinus venosus	Jun	9.44385e-25	0.41132	0.51	0.28	1.44481e-20
E9.0	m_b2	sinus venosus	Anxa5	9.95104e-25	0.325053	0.543	0.302	1.52241e-20
E9.0	m_b2	sinus venosus	Add3	1.23246e-24	0.306049	0.42	0.204	1.88554e-20
E9.0	m_b2	sinus venosus	Cbfa2t3	3.05433e-24	0.25249	0.253	0.088	4.67282e-20
E9.0	m_b2	sinus venosus	Flrt2	2.90892e-23	0.391484	0.445	0.237	4.45035e-19
E9.0	m_b2	sinus venosus	Rras2	6.01873e-23	0.343416	0.68	0.456	9.20805e-19
E9.0	m_b2	sinus venosus	Flrt3	3.35746e-22	0.347442	0.596	0.372	5.13658e-18
E9.0	m_b2	sinus venosus	Pgm2	3.23954e-21	0.304027	0.466	0.248	4.95618e-17
E9.0	m_b2	sinus venosus	Ppp1r1a	5.1089e-21	0.285096	0.311	0.135	7.8161e-17
E9.0	m_b2	sinus venosus	Myl9	6.08686e-21	0.400854	0.548	0.323	9.31228e-17
E9.0	m_b2	sinus venosus	Vim	1.00482e-20	0.377518	0.872	0.743	1.53727e-16
E9.0	m_b2	sinus venosus	Shisa2	1.49222e-20	0.2831	0.406	0.206	2.28295e-16
E9.0	m_b2	sinus venosus	Smim14	1.05991e-19	0.284968	0.48	0.278	1.62156e-15
E9.0	m_b2	sinus venosus	Lgals1	2.01451e-19	0.269254	0.842	0.674	3.08199e-15
E9.0	m_b2	sinus venosus	Cox17	2.04858e-19	0.303794	0.803	0.654	3.13412e-15
E9.0	m_b2	sinus venosus	Gpx7	3.38032e-19	0.272874	0.457	0.256	5.17155e-15
E9.0	m_b2	sinus venosus	Cited2	8.14407e-19	0.394369	0.794	0.65	1.24596e-14
E9.0	m_b2	sinus venosus	Phlda2	2.90475e-18	0.702379	0.425	0.246	4.44398e-14
E9.0	m_b2	sinus venosus	Phactr2	3.2955e-18	0.262907	0.406	0.218	5.04178e-14
E9.0	m_b2	sinus venosus	Camk2d	4.71093e-18	0.254171	0.387	0.207	7.20726e-14
E9.0	m_b2	sinus venosus	Nr2f2	5.72771e-18	0.261472	0.814	0.61	8.76283e-14
E9.0	m_b2	sinus venosus	Ank3	6.12369e-18	0.302246	0.432	0.245	9.36863e-14
E9.0	m_b2	sinus venosus	Pdlim5	9.51774e-18	0.301241	0.392	0.218	1.45612e-13
E9.0	m_b2	sinus venosus	Chchd10	1.46058e-17	0.499694	0.339	0.181	2.23454e-13
E9.0	m_b2	sinus venosus	P3h4	2.36379e-17	0.28626	0.459	0.266	3.61636e-13
E9.0	m_b2	sinus venosus	Casp6	3.44708e-17	0.332058	0.49	0.304	5.27368e-13
E9.0	m_b2	sinus venosus	Mab21l2	4.78687e-17	0.297	0.302	0.14	7.32344e-13
E9.0	m_b2	sinus venosus	Acaa2	1.70999e-16	0.308927	0.499	0.315	2.61612e-12
E9.0	m_b2	sinus venosus	Fam96b	1.7617e-16	0.277374	0.831	0.707	2.69522e-12
E9.0	m_b2	sinus venosus	S100a10	2.16833e-16	0.363612	0.803	0.674	3.31734e-12
E9.0	m_b2	sinus venosus	Clic1	2.95136e-16	0.265295	0.921	0.841	4.51529e-12
E9.0	m_b2	sinus venosus	Dusp9	3.70695e-16	0.320735	0.636	0.467	5.67126e-12
E9.0	m_b2	sinus venosus	Ddc	3.79394e-16	0.260359	0.283	0.132	5.80434e-12
E9.0	m_b2	sinus venosus	Josd2	3.00659e-15	0.322732	0.654	0.509	4.59979e-11
E9.0	m_b2	sinus venosus	Speg	3.01439e-15	0.259147	0.615	0.43	4.61171e-11
E9.0	m_b2	sinus venosus	Hcfc1r1	2.97961e-13	0.253172	0.541	0.372	4.55851e-09
E9.0	m_b2	sinus venosus	6330403K07Rik	3.59525e-13	0.268678	0.682	0.525	5.50038e-09
E9.0	m_b2	sinus venosus	Hadh	1.45099e-12	0.263411	0.726	0.632	2.21986e-08
E9.0	m_b3	lateral foregut	Wnt4	9.4689e-139	0.994113	0.503	0.058	1.44865e-134
E9.0	m_b3	lateral foregut	Cldn11	2.29486e-134	0.840778	0.475	0.051	3.5109e-130
E9.0	m_b3	lateral foregut	Aldh1a2	2.69227e-131	0.945902	0.818	0.226	4.1189e-127
E9.0	m_b3	lateral foregut	Foxd1	1.18376e-120	0.709237	0.5	0.067	1.81103e-116
E9.0	m_b3	lateral foregut	Osr1	1.05775e-106	0.860753	0.79	0.23	1.61826e-102
E9.0	m_b3	lateral foregut	Pdlim4	5.22285e-67	0.675327	0.63	0.213	7.99043e-63
E9.0	m_b3	lateral foregut	Cxcl12	2.7355e-58	0.681357	0.562	0.186	4.18504e-54
E9.0	m_b3	lateral foregut	Arg1	1.18708e-47	0.491877	0.938	0.569	1.81612e-43
E9.0	m_b3	lateral foregut	Rspo1	3.26305e-46	0.571145	0.568	0.225	4.99213e-42
E9.0	m_b3	lateral foregut	Cxcl13	3.40339e-46	0.682772	0.435	0.133	5.20684e-42
E9.0	m_b3	lateral foregut	Pbx1	2.616e-41	0.490382	0.969	0.791	4.00222e-37
E9.0	m_b3	lateral foregut	Sparcl1	6.29051e-36	0.37119	0.296	0.077	9.62385e-32
E9.0	m_b3	lateral foregut	Foxf1	7.68819e-33	0.450696	0.741	0.393	1.17622e-28
E9.0	m_b3	lateral foregut	Edn3	1.21874e-32	0.333251	0.29	0.081	1.86455e-28
E9.0	m_b3	lateral foregut	Foxc1	3.10881e-31	0.30789	0.377	0.128	4.75617e-27
E9.0	m_b3	lateral foregut	Nr2f1	5.61054e-28	0.49087	0.769	0.485	8.58356e-24
E9.0	m_b3	lateral foregut	Chd3	3.65535e-27	0.469857	0.627	0.359	5.59232e-23
E9.0	m_b3	lateral foregut	Plpp3	4.00184e-27	0.445937	0.611	0.332	6.12242e-23
E9.0	m_b3	lateral foregut	Pcbp4	1.96629e-25	0.302269	0.969	0.899	3.00823e-21
E9.0	m_b3	lateral foregut	Ncl	8.38568e-25	0.28384	1	0.999	1.28293e-20
E9.0	m_b3	lateral foregut	Sox11	6.57635e-23	0.301906	0.988	0.904	1.00612e-18
E9.0	m_b3	lateral foregut	Marcks	9.50491e-22	0.322159	0.988	0.946	1.45416e-17
E9.0	m_b3	lateral foregut	Nrip1	9.46136e-20	0.3692	0.642	0.41	1.44749e-15
E9.0	m_b3	lateral foregut	Ccnd1	4.78836e-18	0.34199	0.654	0.423	7.32571e-14
E9.0	m_b3	lateral foregut	Spsb4	1.78803e-17	0.330211	0.605	0.376	2.73551e-13
E9.0	m_b3	lateral foregut	Mycn	2.67933e-17	0.345407	0.614	0.417	4.09911e-13
E9.0	m_b3	lateral foregut	Epha7	1.96933e-15	0.300497	0.42	0.226	3.01288e-11
E9.0	m_b3	lateral foregut	Fxyd6	6.68504e-15	0.283073	0.849	0.68	1.02274e-10
E9.0	m_b3	lateral foregut	Sox4	6.86371e-15	0.304687	0.941	0.871	1.05008e-10
E9.0	m_b3	lateral foregut	Nrep	8.83129e-15	0.297754	0.664	0.488	1.3511e-10
E9.0	m_b3	lateral foregut	Ptch1	3.21094e-14	0.298927	0.577	0.386	4.91242e-10
E9.0	m_b3	lateral foregut	Socs2	1.3059e-13	0.262347	0.333	0.167	1.9979e-09
E9.0	m_b3	lateral foregut	Zfp277	2.4366e-13	0.28746	0.407	0.239	3.72775e-09
E9.0	m_b3	lateral foregut	Tbx5	1.09657e-11	0.256216	0.352	0.195	1.67764e-07
E9.0	m_b3	lateral foregut	Foxp1	5.20169e-11	0.273279	0.818	0.723	7.95806e-07
E9.0	m_b3	lateral foregut	Foxp2	6.52693e-11	0.264109	0.404	0.245	9.98555e-07
E9.0	m_b3	lateral foregut	E130012A19Rik	2.24336e-10	0.295334	0.59	0.443	3.43211e-06
E9.0	m_b3	lateral foregut	Slc9a3r1	4.11631e-09	0.287769	0.648	0.52	6.29755e-05
E9.0	m_b4	ventral lateral foregut	Arl4a	4.19367e-87	0.848511	0.719	0.212	6.41589e-83
E9.0	m_b4	ventral lateral foregut	Osr1	9.87746e-71	0.874069	0.719	0.248	1.51115e-66
E9.0	m_b4	ventral lateral foregut	Nkx2-5	2.15813e-67	0.775285	0.561	0.145	3.30172e-63
E9.0	m_b4	ventral lateral foregut	Tdrd12	9.40195e-62	0.492003	0.453	0.102	1.4384e-57
E9.0	m_b4	ventral lateral foregut	Jag1	1.13707e-56	0.456189	0.385	0.078	1.7396e-52
E9.0	m_b4	ventral lateral foregut	Wnt2	1.21363e-55	0.740437	0.795	0.344	1.85673e-51
E9.0	m_b4	ventral lateral foregut	Tbx5	3.71103e-44	0.534412	0.529	0.179	5.67751e-40
E9.0	m_b4	ventral lateral foregut	Dock9	5.32621e-44	0.351472	0.367	0.087	8.14856e-40
E9.0	m_b4	ventral lateral foregut	Homer2	5.55915e-44	0.530911	0.619	0.25	8.50494e-40
E9.0	m_b4	ventral lateral foregut	Gata5	7.39166e-43	0.567838	0.601	0.244	1.13085e-38
E9.0	m_b4	ventral lateral foregut	Fam19a1	1.10779e-42	0.451902	0.306	0.066	1.6948e-38
E9.0	m_b4	ventral lateral foregut	Sparcl1	2.75564e-38	0.39486	0.324	0.078	4.21586e-34
E9.0	m_b4	ventral lateral foregut	1010001N08Rik	1.69619e-33	0.417257	0.46	0.165	2.595e-29
E9.0	m_b4	ventral lateral foregut	Uchl1	2.22424e-30	0.437241	0.54	0.236	3.40286e-26
E9.0	m_b4	ventral lateral foregut	Nr2f2	4.66652e-28	0.561057	0.82	0.621	7.13931e-24
E9.0	m_b4	ventral lateral foregut	Aldh1a2	1.37014e-27	0.352995	0.59	0.261	2.09618e-23
E9.0	m_b4	ventral lateral foregut	Bmp4	1.01738e-25	0.517377	0.565	0.285	1.55648e-21
E9.0	m_b4	ventral lateral foregut	Snrpn	2.15217e-24	0.430254	0.871	0.704	3.29261e-20
E9.0	m_b4	ventral lateral foregut	Ptch1	1.9285e-23	0.376296	0.68	0.378	2.95042e-19
E9.0	m_b4	ventral lateral foregut	Dusp9	4.46313e-23	0.46623	0.701	0.47	6.82814e-19
E9.0	m_b4	ventral lateral foregut	Bex1	7.52679e-23	0.373251	0.993	0.925	1.15152e-18
E9.0	m_b4	ventral lateral foregut	Sms	1.10023e-21	0.333176	0.928	0.823	1.68324e-17
E9.0	m_b4	ventral lateral foregut	Bcat1	4.3376e-20	0.363662	0.673	0.423	6.6361e-16
E9.0	m_b4	ventral lateral foregut	Tgfb2	5.40407e-20	0.337576	0.737	0.473	8.26769e-16
E9.0	m_b4	ventral lateral foregut	Chd3	2.1153e-18	0.346766	0.612	0.365	3.2362e-14
E9.0	m_b4	ventral lateral foregut	Ngfrap1	1.09402e-17	0.256322	1	0.998	1.67374e-13
E9.0	m_b4	ventral lateral foregut	Id2	1.82549e-17	0.299226	0.975	0.869	2.79282e-13
E9.0	m_b4	ventral lateral foregut	Limch1	4.86778e-17	0.287868	0.299	0.12	7.44721e-13
E9.0	m_b4	ventral lateral foregut	1190002N15Rik	5.11414e-17	0.283393	0.331	0.143	7.82412e-13
E9.0	m_b4	ventral lateral foregut	Apela	6.77669e-16	0.280739	0.363	0.164	1.03677e-11
E9.0	m_b4	ventral lateral foregut	Unc5c	7.54727e-16	0.32631	0.367	0.179	1.15466e-11
E9.0	m_b4	ventral lateral foregut	Svep1	1.06096e-15	0.266055	0.374	0.179	1.62316e-11
E9.0	m_b4	ventral lateral foregut	Insig1	3.26496e-15	0.283236	0.273	0.111	4.99505e-11
E9.0	m_b4	ventral lateral foregut	Plpp3	1.12918e-14	0.358918	0.543	0.344	1.72753e-10
E9.0	m_b4	ventral lateral foregut	Hapln1	3.54361e-14	0.319187	0.486	0.287	5.42136e-10
E9.0	m_b4	ventral lateral foregut	Runx1t1	6.28702e-14	0.336089	0.608	0.396	9.61851e-10
E9.0	m_b4	ventral lateral foregut	Gata6	2.19854e-13	0.313799	0.773	0.574	3.36355e-09
E9.0	m_b4	ventral lateral foregut	Dpysl3	2.50761e-13	0.333743	0.482	0.284	3.8364e-09
E9.0	m_b4	ventral lateral foregut	Polg	4.27176e-13	0.274814	0.392	0.209	6.53536e-09
E9.0	m_b4	ventral lateral foregut	Ccdc141	6.35702e-13	0.251985	0.385	0.194	9.7256e-09
E9.0	m_b4	ventral lateral foregut	Mllt3	1.52721e-12	0.29484	0.396	0.222	2.33647e-08
E9.0	m_b4	ventral lateral foregut	Gata4	1.47443e-11	0.263739	0.475	0.28	2.25573e-07
E9.0	m_b4	ventral lateral foregut	Vgll4	2.05994e-11	0.271362	0.658	0.469	3.15151e-07
E9.0	m_b4	ventral lateral foregut	Fdps	9.42218e-11	0.323762	0.669	0.501	1.4415e-06
E9.0	m_b4	ventral lateral foregut	Fam213a	1.55533e-10	0.258116	0.745	0.559	2.3795e-06
E9.0	m_b4	ventral lateral foregut	Msmo1	1.50058e-09	0.266337	0.424	0.264	2.29574e-05
E9.0	m_b4	ventral lateral foregut	Ntng1	3.5475e-09	0.275427	0.356	0.204	5.42731e-05
E9.0	m_b4	ventral lateral foregut	Pdgfra	5.60329e-09	0.27292	0.468	0.312	8.57247e-05
E9.0	m_b4	ventral lateral foregut	Josd2	6.50161e-09	0.259035	0.662	0.516	9.94681e-05
E9.0	m_b4	ventral lateral foregut	Elovl6	1.73241e-08	0.255455	0.647	0.478	0.000265041
E9.0	m_b4	ventral lateral foregut	Gsto1	2.91304e-08	0.259724	0.748	0.608	0.000445666
E9.0	m_b4	ventral lateral foregut	Wfdc2	7.30469e-08	0.38364	0.604	0.465	0.00111754
E9.0	m_b4	ventral lateral foregut	Pitx2	0.000618981	0.261316	0.356	0.274	1
E9.0	m_b5	posterior ventral foregut	Plagl1	3.58321e-96	1.24572	0.935	0.391	5.48195e-92
E9.0	m_b5	posterior ventral foregut	Pmp22	9.76634e-64	0.868829	0.865	0.355	1.49415e-59
E9.0	m_b5	posterior ventral foregut	Dlk1	1.05342e-59	0.990971	0.977	0.68	1.61163e-55
E9.0	m_b5	posterior ventral foregut	Shisa3	3.25693e-57	0.640617	0.502	0.115	4.98278e-53
E9.0	m_b5	posterior ventral foregut	Smim1	6.01351e-55	0.766107	0.712	0.263	9.20006e-51
E9.0	m_b5	posterior ventral foregut	Itm2a	1.2288e-51	0.936531	0.707	0.274	1.87995e-47
E9.0	m_b5	posterior ventral foregut	Hlx	1.37585e-51	0.633523	0.67	0.217	2.10491e-47
E9.0	m_b5	posterior ventral foregut	Meg3	1.8617e-51	0.818462	1	0.939	2.84822e-47
E9.0	m_b5	posterior ventral foregut	Ecm1	2.48523e-50	0.474714	0.312	0.049	3.80215e-46
E9.0	m_b5	posterior ventral foregut	Hand1	2.07803e-49	0.724202	0.66	0.206	3.17918e-45
E9.0	m_b5	posterior ventral foregut	Adam12	2.50858e-46	0.359149	0.284	0.043	3.83787e-42
E9.0	m_b5	posterior ventral foregut	Lhx2	1.70597e-44	0.494423	0.274	0.043	2.60996e-40
E9.0	m_b5	posterior ventral foregut	Nrp1	1.41759e-43	0.703545	0.888	0.512	2.16877e-39
E9.0	m_b5	posterior ventral foregut	Id3	9.68315e-43	0.572509	0.991	0.933	1.48143e-38
E9.0	m_b5	posterior ventral foregut	Asb4	4.68577e-40	0.751558	0.8	0.404	7.16876e-36
E9.0	m_b5	posterior ventral foregut	Prnp	4.35268e-39	0.577113	0.474	0.148	6.65917e-35
E9.0	m_b5	posterior ventral foregut	Cdkn1c	3.87447e-38	0.836178	0.963	0.848	5.92756e-34
E9.0	m_b5	posterior ventral foregut	Ifitm1	1.55376e-36	0.617257	0.93	0.628	2.3771e-32
E9.0	m_b5	posterior ventral foregut	Colec11	2.29759e-36	0.373406	0.284	0.055	3.51509e-32
E9.0	m_b5	posterior ventral foregut	Id2	2.43895e-31	0.487411	0.991	0.871	3.73135e-27
E9.0	m_b5	posterior ventral foregut	Peg3	1.90741e-30	0.426263	0.991	0.952	2.91814e-26
E9.0	m_b5	posterior ventral foregut	Col3a1	5.32646e-30	0.550919	0.74	0.374	8.14895e-26
E9.0	m_b5	posterior ventral foregut	Phactr2	1.46617e-29	0.496173	0.53	0.223	2.24309e-25
E9.0	m_b5	posterior ventral foregut	Wt1	7.41075e-29	0.403139	0.363	0.105	1.13377e-24
E9.0	m_b5	posterior ventral foregut	Colec10	1.27551e-27	0.343701	0.265	0.062	1.95141e-23
E9.0	m_b5	posterior ventral foregut	Upk3b	1.67625e-27	0.45827	0.363	0.109	2.5645e-23
E9.0	m_b5	posterior ventral foregut	Tmem108	2.01044e-27	0.531105	0.707	0.356	3.07577e-23
E9.0	m_b5	posterior ventral foregut	S100a6	2.83016e-27	0.386471	0.353	0.108	4.32986e-23
E9.0	m_b5	posterior ventral foregut	Hoxa4	4.96733e-27	0.483734	0.405	0.141	7.59952e-23
E9.0	m_b5	posterior ventral foregut	Gata4	3.8678e-26	0.465955	0.6	0.275	5.91734e-22
E9.0	m_b5	posterior ventral foregut	Rhoc	1.14864e-25	0.480369	0.874	0.612	1.75731e-21
E9.0	m_b5	posterior ventral foregut	Ghr	1.64297e-25	0.495703	0.521	0.232	2.51358e-21
E9.0	m_b5	posterior ventral foregut	Dsg2	2.45855e-25	0.313667	0.274	0.072	3.76134e-21
E9.0	m_b5	posterior ventral foregut	Alcam	2.13546e-24	0.564861	0.428	0.158	3.26704e-20
E9.0	m_b5	posterior ventral foregut	Defb42	8.61285e-23	0.278995	0.279	0.079	1.31768e-18
E9.0	m_b5	posterior ventral foregut	Tnc	1.10977e-22	0.380236	0.395	0.148	1.69784e-18
E9.0	m_b5	posterior ventral foregut	Lgals1	1.13886e-20	0.34236	0.912	0.682	1.74234e-16
E9.0	m_b5	posterior ventral foregut	Col5a2	1.48618e-20	0.390593	0.484	0.214	2.27371e-16
E9.0	m_b5	posterior ventral foregut	Wbp5	3.38134e-20	0.298601	1	0.997	5.17311e-16
E9.0	m_b5	posterior ventral foregut	Bnc1	7.66774e-20	0.282714	0.293	0.094	1.17309e-15
E9.0	m_b5	posterior ventral foregut	S100a10	8.91696e-20	0.394709	0.888	0.678	1.36421e-15
E9.0	m_b5	posterior ventral foregut	Col1a2	2.02469e-19	0.412699	0.54	0.263	3.09757e-15
E9.0	m_b5	posterior ventral foregut	Nr2f2	4.34236e-19	0.452388	0.814	0.626	6.64337e-15
E9.0	m_b5	posterior ventral foregut	Hoxb4	2.27629e-18	0.393298	0.698	0.457	3.4825e-14
E9.0	m_b5	posterior ventral foregut	Myrf	2.69942e-18	0.391453	0.591	0.33	4.12984e-14
E9.0	m_b5	posterior ventral foregut	Adamts1	3.92386e-18	0.304303	0.372	0.15	6.00312e-14
E9.0	m_b5	posterior ventral foregut	Phlda2	8.59899e-18	0.382887	0.521	0.252	1.31556e-13
E9.0	m_b5	posterior ventral foregut	Tle4	9.12549e-18	0.345431	0.442	0.203	1.39611e-13
E9.0	m_b5	posterior ventral foregut	Tmem88	2.31871e-17	0.279833	0.428	0.187	3.54739e-13
E9.0	m_b5	posterior ventral foregut	H19	2.97606e-17	0.289901	1	0.987	4.55307e-13
E9.0	m_b5	posterior ventral foregut	Hmcn1	1.31745e-16	0.350188	0.33	0.133	2.01556e-12
E9.0	m_b5	posterior ventral foregut	Flrt3	2.49976e-16	0.45534	0.614	0.389	3.82439e-12
E9.0	m_b5	posterior ventral foregut	Nfib	4.465e-16	0.316896	0.33	0.132	6.831e-12
E9.0	m_b5	posterior ventral foregut	F11r	5.89587e-16	0.296942	0.293	0.11	9.02009e-12
E9.0	m_b5	posterior ventral foregut	Mest	7.43921e-16	0.256329	0.991	0.945	1.13813e-11
E9.0	m_b5	posterior ventral foregut	Vegfc	4.09138e-15	0.278284	0.302	0.118	6.2594e-11
E9.0	m_b5	posterior ventral foregut	Tubb2b	7.37618e-15	0.370504	0.856	0.694	1.12848e-10
E9.0	m_b5	posterior ventral foregut	Aard	4.03069e-14	0.357759	0.512	0.302	6.16655e-10
E9.0	m_b5	posterior ventral foregut	Gata6	8.44198e-14	0.341974	0.786	0.578	1.29154e-09
E9.0	m_b5	posterior ventral foregut	Barx1	1.01258e-13	0.385779	0.335	0.141	1.54915e-09
E9.0	m_b5	posterior ventral foregut	Nrk	1.44238e-13	0.256944	0.265	0.102	2.2067e-09
E9.0	m_b5	posterior ventral foregut	Krt8	1.57831e-13	0.372846	0.726	0.516	2.41466e-09
E9.0	m_b5	posterior ventral foregut	P3h4	1.85405e-13	0.356295	0.498	0.278	2.83652e-09
E9.0	m_b5	posterior ventral foregut	Twist2	1.91605e-13	0.318162	0.586	0.351	2.93137e-09
E9.0	m_b5	posterior ventral foregut	Cdh3	3.28995e-13	0.25453	0.335	0.151	5.03329e-09
E9.0	m_b5	posterior ventral foregut	Apela	7.92923e-13	0.287058	0.363	0.169	1.21309e-08
E9.0	m_b5	posterior ventral foregut	Abcg2	1.37707e-12	0.327828	0.544	0.341	2.10678e-08
E9.0	m_b5	posterior ventral foregut	Sfrp1	1.98812e-12	0.289757	0.805	0.603	3.04162e-08
E9.0	m_b5	posterior ventral foregut	Atp2b1	2.34013e-12	0.396852	0.763	0.631	3.58017e-08
E9.0	m_b5	posterior ventral foregut	2810474O19Rik	2.66109e-12	0.334633	0.726	0.568	4.0712e-08
E9.0	m_b5	posterior ventral foregut	Foxf1	5.26871e-12	0.286184	0.656	0.414	8.0606e-08
E9.0	m_b5	posterior ventral foregut	Cdc42ep5	1.05673e-11	0.281951	0.409	0.215	1.61669e-07
E9.0	m_b5	posterior ventral foregut	Crb2	1.87935e-11	0.32328	0.437	0.25	2.87522e-07
E9.0	m_b5	posterior ventral foregut	Hoxb5	3.18176e-11	0.320034	0.391	0.202	4.86778e-07
E9.0	m_b5	posterior ventral foregut	Ezr	3.70243e-11	0.377724	0.595	0.402	5.66435e-07
E9.0	m_b5	posterior ventral foregut	Zmiz1	4.74765e-11	0.332565	0.702	0.545	7.26343e-07
E9.0	m_b5	posterior ventral foregut	Igf2	7.38896e-11	0.272424	0.874	0.759	1.13044e-06
E9.0	m_b5	posterior ventral foregut	Hoxb1	8.65182e-11	0.300362	0.67	0.463	1.32364e-06
E9.0	m_b5	posterior ventral foregut	Hand2	1.94415e-10	0.26632	0.526	0.312	2.97436e-06
E9.0	m_b5	posterior ventral foregut	Epha4	2.71896e-10	0.284305	0.433	0.25	4.15973e-06
E9.0	m_b5	posterior ventral foregut	Frmd4b	8.38498e-10	0.258119	0.377	0.207	1.28282e-05
E9.0	m_b5	posterior ventral foregut	Hoxa5	8.82791e-10	0.264046	0.493	0.295	1.35058e-05
E9.0	m_b5	posterior ventral foregut	Clic1	1.00538e-09	0.257223	0.93	0.847	1.53814e-05
E9.0	m_b5	posterior ventral foregut	Gpc6	1.89706e-09	0.324381	0.586	0.416	2.90231e-05
E9.0	m_b5	posterior ventral foregut	Vim	2.14928e-09	0.292273	0.86	0.755	3.28819e-05
E9.0	m_b5	posterior ventral foregut	Tubb2a	2.90868e-09	0.271932	0.507	0.315	4.44999e-05
E9.0	m_b5	posterior ventral foregut	Ptn	4.84893e-09	0.276239	0.786	0.647	7.41837e-05
E9.0	m_b5	posterior ventral foregut	Fgfr2	5.07049e-09	0.266984	0.433	0.265	7.75735e-05
E9.0	m_b5	posterior ventral foregut	Lpar4	6.62029e-09	0.302922	0.256	0.124	0.000101284
E9.0	m_b5	posterior ventral foregut	Dsp	7.45379e-09	0.303751	0.474	0.291	0.000114036
E9.0	m_b5	posterior ventral foregut	Cdc42ep4	2.9132e-08	0.257799	0.553	0.385	0.00044569
E9.0	m_b5	posterior ventral foregut	Meis3	2.95524e-08	0.287897	0.6	0.457	0.000452122
E9.0	m_b5	posterior ventral foregut	Pitx2	4.29845e-08	0.353108	0.428	0.271	0.00065762
E9.0	m_b5	posterior ventral foregut	Speg	5.79123e-08	0.263114	0.595	0.447	0.000886
E9.0	m_b5	posterior ventral foregut	Pigyl	3.31237e-07	0.258487	0.591	0.473	0.0050676
E9.0	m_b6	outflow tract	Myh7	3.19014e-192	1.15282	0.461	0.013	4.8806e-188
E9.0	m_b6	outflow tract	Mtus2	7.98775e-151	0.870882	0.596	0.049	1.22205e-146
E9.0	m_b6	outflow tract	Rgs5	8.37282e-142	1.31146	0.815	0.133	1.28096e-137
E9.0	m_b6	outflow tract	Mylk3	5.47896e-136	0.854542	0.522	0.041	8.38227e-132
E9.0	m_b6	outflow tract	Tlx1	1.14516e-134	0.814042	0.612	0.058	1.75198e-130
E9.0	m_b6	outflow tract	3632451O06Rik	3.95891e-132	1.39255	0.798	0.136	6.05673e-128
E9.0	m_b6	outflow tract	Smyd1	3.84534e-95	0.881373	0.59	0.089	5.88298e-91
E9.0	m_b6	outflow tract	Ttn	1.82846e-89	1.32443	0.669	0.125	2.79736e-85
E9.0	m_b6	outflow tract	Nkx2-6	4.28717e-86	0.579594	0.466	0.053	6.55895e-82
E9.0	m_b6	outflow tract	Kazald1	9.91308e-81	0.483574	0.376	0.036	1.5166e-76
E9.0	m_b6	outflow tract	Mpped2	9.72283e-77	1.17473	0.91	0.408	1.4875e-72
E9.0	m_b6	outflow tract	Nebl	5.88934e-66	0.895052	0.612	0.141	9.0101e-62
E9.0	m_b6	outflow tract	Nkx2-5	8.93335e-65	1.03386	0.652	0.154	1.36671e-60
E9.0	m_b6	outflow tract	2010300C02Rik	1.95961e-64	0.511491	0.393	0.053	2.99801e-60
E9.0	m_b6	outflow tract	Fhl1	6.83009e-61	0.945975	0.73	0.243	1.04493e-56
E9.0	m_b6	outflow tract	Lmo2	1.54754e-56	0.571593	0.326	0.04	2.36758e-52
E9.0	m_b6	outflow tract	RP23-455C13.7	1.00974e-54	0.94563	0.404	0.07	1.54481e-50
E9.0	m_b6	outflow tract	Tnni1	6.78039e-54	1.04173	0.966	0.572	1.03733e-49
E9.0	m_b6	outflow tract	Syne1	4.62246e-52	0.388576	0.275	0.031	7.0719e-48
E9.0	m_b6	outflow tract	Rbm24	1.56753e-51	0.632089	0.59	0.151	2.39817e-47
E9.0	m_b6	outflow tract	Ngfrap1	3.51741e-51	0.639058	1	0.999	5.38128e-47
E9.0	m_b6	outflow tract	Efhd2	5.28857e-51	0.716379	0.674	0.223	8.09098e-47
E9.0	m_b6	outflow tract	Id1	1.1002e-50	0.786335	0.983	0.697	1.68319e-46
E9.0	m_b6	outflow tract	Myl3	3.41249e-49	1.16278	0.331	0.052	5.22077e-45
E9.0	m_b6	outflow tract	Fgf8	5.44407e-49	0.696029	0.528	0.127	8.32888e-45
E9.0	m_b6	outflow tract	Apoe	5.22572e-48	0.912662	0.904	0.504	7.99483e-44
E9.0	m_b6	outflow tract	Ociad2	1.91569e-47	0.61373	0.601	0.174	2.93081e-43
E9.0	m_b6	outflow tract	Tpm1	2.79174e-47	1.15972	0.989	0.908	4.27108e-43
E9.0	m_b6	outflow tract	Alpk3	1.9003e-46	0.302605	0.27	0.034	2.90726e-42
E9.0	m_b6	outflow tract	Tmod1	3.16614e-46	0.538213	0.32	0.049	4.84388e-42
E9.0	m_b6	outflow tract	Hand2	9.44316e-46	0.642075	0.758	0.3	1.44471e-41
E9.0	m_b6	outflow tract	Efna1	2.03497e-44	0.344766	0.32	0.05	3.11331e-40
E9.0	m_b6	outflow tract	Amot	2.09106e-44	0.638496	0.674	0.238	3.19911e-40
E9.0	m_b6	outflow tract	Npm3	8.69851e-44	0.65028	0.989	0.887	1.33079e-39
E9.0	m_b6	outflow tract	Des	5.19034e-42	0.818655	0.657	0.241	7.9407e-38
E9.0	m_b6	outflow tract	Prtg	1.12374e-41	0.719984	0.955	0.714	1.71921e-37
E9.0	m_b6	outflow tract	Mef2c	8.46241e-41	0.788632	0.837	0.384	1.29466e-36
E9.0	m_b6	outflow tract	Ppp1r14c	7.46944e-40	0.531459	0.399	0.086	1.14275e-35
E9.0	m_b6	outflow tract	Isl1	1.04037e-39	0.683394	0.826	0.388	1.59167e-35
E9.0	m_b6	outflow tract	Slc2a3	1.39691e-39	0.663644	0.573	0.187	2.13714e-35
E9.0	m_b6	outflow tract	Crabp1	7.16286e-39	0.790922	0.916	0.586	1.09585e-34
E9.0	m_b6	outflow tract	Pdlim1	1.29279e-38	0.580781	0.652	0.232	1.97784e-34
E9.0	m_b6	outflow tract	Popdc2	2.20762e-38	0.655369	0.64	0.235	3.37745e-34
E9.0	m_b6	outflow tract	Synpo2	2.32376e-38	0.299456	0.27	0.041	3.55512e-34
E9.0	m_b6	outflow tract	Gstt1	2.62818e-37	0.424994	0.275	0.045	4.02086e-33
E9.0	m_b6	outflow tract	C530008M17Rik	4.10699e-37	0.580739	0.567	0.189	6.28328e-33
E9.0	m_b6	outflow tract	Vcan	4.20054e-35	0.775105	0.826	0.506	6.42641e-31
E9.0	m_b6	outflow tract	Gyg	4.8831e-35	0.638192	0.882	0.498	7.47066e-31
E9.0	m_b6	outflow tract	Etv5	2.46229e-34	0.349972	0.404	0.097	3.76705e-30
E9.0	m_b6	outflow tract	Tgfb1	3.65279e-34	0.299106	0.275	0.048	5.58841e-30
E9.0	m_b6	outflow tract	Ddah1	6.46702e-33	0.389475	0.478	0.139	9.89389e-29
E9.0	m_b6	outflow tract	Mecom	7.20178e-33	0.347022	0.275	0.051	1.1018e-28
E9.0	m_b6	outflow tract	Cap2	8.53324e-33	0.378244	0.404	0.103	1.3055e-28
E9.0	m_b6	outflow tract	Igfbpl1	1.56791e-32	0.541232	0.461	0.135	2.39875e-28
E9.0	m_b6	outflow tract	Col18a1	2.26408e-32	0.594206	0.798	0.456	3.46381e-28
E9.0	m_b6	outflow tract	Sorbs2	6.07506e-31	0.318285	0.281	0.056	9.29424e-27
E9.0	m_b6	outflow tract	Plekha7	1.44433e-30	0.3785	0.382	0.101	2.20968e-26
E9.0	m_b6	outflow tract	Ap1s2	9.5631e-30	0.456006	0.438	0.134	1.46306e-25
E9.0	m_b6	outflow tract	Bmp7	4.47476e-29	0.443255	0.551	0.2	6.84593e-25
E9.0	m_b6	outflow tract	Fn1	2.11727e-28	0.676015	0.921	0.726	3.23921e-24
E9.0	m_b6	outflow tract	Proser2	3.25629e-28	0.274256	0.253	0.049	4.9818e-24
E9.0	m_b6	outflow tract	Plxna4	9.56511e-28	0.262653	0.298	0.066	1.46337e-23
E9.0	m_b6	outflow tract	Wls	9.5736e-28	0.514068	0.781	0.427	1.46466e-23
E9.0	m_b6	outflow tract	Arid3b	2.5497e-26	0.545842	0.652	0.321	3.90078e-22
E9.0	m_b6	outflow tract	Cox4i2	1.33523e-25	0.323553	0.354	0.098	2.04277e-21
E9.0	m_b6	outflow tract	Wbp5	2.16946e-25	0.39363	1	0.997	3.31906e-21
E9.0	m_b6	outflow tract	Mme	2.69029e-25	0.365188	0.348	0.097	4.11587e-21
E9.0	m_b6	outflow tract	Nexn	7.7404e-25	0.911666	0.562	0.265	1.1842e-20
E9.0	m_b6	outflow tract	Rcsd1	1.10222e-23	0.535841	0.534	0.234	1.68629e-19
E9.0	m_b6	outflow tract	Rdx	1.40748e-23	0.404381	0.989	0.885	2.15331e-19
E9.0	m_b6	outflow tract	Hspb1	2.05757e-23	0.64818	0.258	0.062	3.14787e-19
E9.0	m_b6	outflow tract	Pdgfa	2.28609e-23	0.356078	0.399	0.128	3.49749e-19
E9.0	m_b6	outflow tract	Ckb	3.88362e-23	0.73886	0.455	0.181	5.94156e-19
E9.0	m_b6	outflow tract	Dab2	4.3859e-23	0.427764	0.466	0.179	6.70998e-19
E9.0	m_b6	outflow tract	Nav1	6.55134e-22	0.375132	0.41	0.145	1.00229e-17
E9.0	m_b6	outflow tract	Myh10	7.36886e-22	0.510233	0.904	0.662	1.12736e-17
E9.0	m_b6	outflow tract	Myl9	1.67095e-21	0.952743	0.607	0.34	2.55638e-17
E9.0	m_b6	outflow tract	Ak1	4.17965e-21	0.402466	0.449	0.173	6.39444e-17
E9.0	m_b6	outflow tract	Egfl7	6.09651e-21	0.451779	0.674	0.372	9.32706e-17
E9.0	m_b6	outflow tract	Mest	2.12873e-20	0.410588	1	0.945	3.25674e-16
E9.0	m_b6	outflow tract	Il17rd	5.32354e-20	0.288346	0.348	0.111	8.14448e-16
E9.0	m_b6	outflow tract	Ccnd2	7.38218e-20	0.441399	0.955	0.795	1.1294e-15
E9.0	m_b6	outflow tract	Tnnc1	8.95543e-20	0.914356	0.348	0.122	1.37009e-15
E9.0	m_b6	outflow tract	Trp53i11	9.46548e-20	0.299264	0.315	0.097	1.44812e-15
E9.0	m_b6	outflow tract	Tagln	1.73621e-19	0.662842	0.511	0.242	2.65623e-15
E9.0	m_b6	outflow tract	Myl4	4.99639e-19	0.853775	0.725	0.43	7.64397e-15
E9.0	m_b6	outflow tract	Igf2r	6.48937e-19	0.475155	0.713	0.419	9.92809e-15
E9.0	m_b6	outflow tract	Rbm38	7.83432e-19	0.448123	0.607	0.309	1.19857e-14
E9.0	m_b6	outflow tract	Tmsb4x	9.25751e-19	0.251429	0.994	0.983	1.41631e-14
E9.0	m_b6	outflow tract	Cdkn1c	1.17428e-18	0.78672	0.927	0.852	1.79653e-14
E9.0	m_b6	outflow tract	Mmd	2.26281e-18	0.573421	0.781	0.565	3.46187e-14
E9.0	m_b6	outflow tract	Suclg2	2.82763e-18	0.458246	0.663	0.393	4.32599e-14
E9.0	m_b6	outflow tract	Ptges3l	3.02781e-18	0.323062	0.365	0.132	4.63225e-14
E9.0	m_b6	outflow tract	Pkp2	5.69634e-18	0.305507	0.354	0.128	8.71483e-14
E9.0	m_b6	outflow tract	Bmp4	9.15131e-18	0.41053	0.601	0.293	1.40006e-13
E9.0	m_b6	outflow tract	Klhdc8b	1.04639e-17	0.302756	0.32	0.107	1.60087e-13
E9.0	m_b6	outflow tract	Pcdh7	1.66133e-17	0.348317	0.388	0.149	2.54167e-13
E9.0	m_b6	outflow tract	Bcat1	2.80351e-17	0.415094	0.691	0.431	4.28909e-13
E9.0	m_b6	outflow tract	Acta2	4.29138e-17	1.60134	0.64	0.401	6.56538e-13
E9.0	m_b6	outflow tract	Csrp1	5.79213e-17	0.468549	0.742	0.458	8.86139e-13
E9.0	m_b6	outflow tract	Ank3	1.11464e-16	0.365405	0.528	0.256	1.7053e-12
E9.0	m_b6	outflow tract	Unc45b	1.80976e-16	0.277927	0.281	0.09	2.76875e-12
E9.0	m_b6	outflow tract	Tnnt2	2.2885e-16	1.07532	0.646	0.383	3.50118e-12
E9.0	m_b6	outflow tract	Dok4	4.35328e-16	0.385162	0.534	0.251	6.66008e-12
E9.0	m_b6	outflow tract	B4galt6	7.5954e-16	0.378061	0.449	0.208	1.16202e-11
E9.0	m_b6	outflow tract	Jag1	7.7627e-16	0.318112	0.287	0.095	1.18761e-11
E9.0	m_b6	outflow tract	Irx5	8.59288e-16	0.343059	0.433	0.185	1.31462e-11
E9.0	m_b6	outflow tract	Amph	9.2109e-16	0.491142	0.416	0.191	1.40918e-11
E9.0	m_b6	outflow tract	Dusp6	1.27977e-15	0.267419	0.41	0.165	1.95793e-11
E9.0	m_b6	outflow tract	Josd2	4.65143e-15	0.443598	0.742	0.516	7.11622e-11
E9.0	m_b6	outflow tract	Ppp2r5a	7.36375e-15	0.351986	0.539	0.287	1.12658e-10
E9.0	m_b6	outflow tract	Flnc	2.3784e-14	0.295967	0.494	0.237	3.63872e-10
E9.0	m_b6	outflow tract	Cnn2	3.41134e-14	0.458635	0.865	0.691	5.21901e-10
E9.0	m_b6	outflow tract	Spred1	3.58338e-14	0.251862	0.455	0.208	5.48222e-10
E9.0	m_b6	outflow tract	Ptprf	4.05879e-14	0.374643	0.736	0.501	6.20954e-10
E9.0	m_b6	outflow tract	Tpm2	5.14222e-14	0.372966	0.68	0.416	7.86708e-10
E9.0	m_b6	outflow tract	Tmem108	6.77439e-14	0.342446	0.652	0.365	1.03641e-09
E9.0	m_b6	outflow tract	Tpi1	1.62915e-13	0.259168	1	0.993	2.49244e-09
E9.0	m_b6	outflow tract	Dag1	1.91486e-13	0.316792	0.646	0.387	2.92954e-09
E9.0	m_b6	outflow tract	Cryab	3.70777e-13	0.624085	0.354	0.152	5.67252e-09
E9.0	m_b6	outflow tract	Eri3	5.85104e-13	0.369393	0.73	0.488	8.95151e-09
E9.0	m_b6	outflow tract	Ppp1r1a	5.92279e-13	0.267492	0.348	0.149	9.06128e-09
E9.0	m_b6	outflow tract	Hebp1	6.66834e-13	0.257716	0.331	0.135	1.02019e-08
E9.0	m_b6	outflow tract	Cyr61	6.82611e-13	0.294371	0.287	0.108	1.04433e-08
E9.0	m_b6	outflow tract	Uaca	8.25147e-13	0.313659	0.461	0.235	1.26239e-08
E9.0	m_b6	outflow tract	Myl6	8.5039e-13	0.329357	1	0.985	1.30101e-08
E9.0	m_b6	outflow tract	Smtnl2	1.1314e-12	0.294865	0.556	0.304	1.73093e-08
E9.0	m_b6	outflow tract	Actc1	1.29055e-12	1.11813	0.629	0.414	1.97442e-08
E9.0	m_b6	outflow tract	Irx3	1.51126e-12	0.291076	0.534	0.278	2.31207e-08
E9.0	m_b6	outflow tract	Msi2	1.83631e-12	0.368597	0.567	0.332	2.80936e-08
E9.0	m_b6	outflow tract	Tead1	1.96383e-12	0.315819	0.567	0.32	3.00447e-08
E9.0	m_b6	outflow tract	Unc5b	2.18387e-12	0.289112	0.36	0.16	3.3411e-08
E9.0	m_b6	outflow tract	Gpx3	2.52905e-12	0.355443	0.938	0.841	3.8692e-08
E9.0	m_b6	outflow tract	Shisa2	3.43266e-12	0.304473	0.449	0.222	5.25163e-08
E9.0	m_b6	outflow tract	Grb10	4.21901e-12	0.292881	0.916	0.787	6.45467e-08
E9.0	m_b6	outflow tract	Ldha	4.90389e-12	0.261531	1	1	7.50246e-08
E9.0	m_b6	outflow tract	Tnc	6.1731e-12	0.306203	0.348	0.154	9.44423e-08
E9.0	m_b6	outflow tract	Bsg	6.614e-12	0.26927	0.989	0.972	1.01188e-07
E9.0	m_b6	outflow tract	Mum1l1	1.79254e-11	0.282224	0.416	0.202	2.74241e-07
E9.0	m_b6	outflow tract	Bnip3l	2.55887e-11	0.275961	0.955	0.867	3.91482e-07
E9.0	m_b6	outflow tract	Hes1	2.98462e-11	0.30381	0.725	0.497	4.56617e-07
E9.0	m_b6	outflow tract	Pdlim7	3.27516e-11	0.401507	0.871	0.745	5.01067e-07
E9.0	m_b6	outflow tract	Flna	4.00773e-11	0.327753	0.809	0.638	6.13143e-07
E9.0	m_b6	outflow tract	Clic4	4.13199e-11	0.29215	0.736	0.525	6.32154e-07
E9.0	m_b6	outflow tract	Olfml3	9.80472e-11	0.256563	0.32	0.14	1.50002e-06
E9.0	m_b6	outflow tract	Gpc3	9.96533e-11	0.330113	0.86	0.694	1.5246e-06
E9.0	m_b6	outflow tract	Capn6	1.10041e-10	0.252384	0.472	0.247	1.68351e-06
E9.0	m_b6	outflow tract	Hoxb3os	1.99473e-10	0.336854	0.556	0.346	3.05174e-06
E9.0	m_b6	outflow tract	Hip1	5.39811e-10	0.261027	0.489	0.277	8.25857e-06
E9.0	m_b6	outflow tract	Fbn1	1.20432e-09	0.30542	0.393	0.211	1.84249e-05
E9.0	m_b6	outflow tract	Hapln1	1.26303e-09	0.252293	0.506	0.293	1.93231e-05
E9.0	m_b6	outflow tract	Hdac5	1.3345e-09	0.25558	0.365	0.183	2.04164e-05
E9.0	m_b6	outflow tract	Myl7	1.56272e-09	1.32831	0.798	0.735	2.39081e-05
E9.0	m_b6	outflow tract	Dstn	2.13916e-09	0.343183	0.955	0.925	3.2727e-05
E9.0	m_b6	outflow tract	Fam178a	2.83796e-09	0.272955	0.511	0.31	4.34179e-05
E9.0	m_b6	outflow tract	Actn1	4.65796e-09	0.296824	0.697	0.517	7.12621e-05
E9.0	m_b6	outflow tract	Rragd	5.39148e-09	0.325545	0.612	0.407	8.24842e-05
E9.0	m_b6	outflow tract	Iqgap1	6.75776e-09	0.252205	0.449	0.256	0.000103387
E9.0	m_b6	outflow tract	Fam162a	1.70084e-08	0.262148	0.989	0.938	0.000260212
E9.0	m_b6	outflow tract	Ammecr1	3.40101e-08	0.253043	0.449	0.263	0.000520321
E9.0	m_b6	outflow tract	Podxl	3.99313e-08	0.294008	0.483	0.289	0.00061091
E9.0	m_b6	outflow tract	Col2a1	6.07184e-08	0.372044	0.365	0.205	0.000928931
E9.0	m_b6	outflow tract	Ier2	8.95335e-08	0.301747	0.691	0.514	0.00136977
E9.0	m_b6	outflow tract	Cited2	1.26646e-07	0.395355	0.798	0.663	0.00193756
E9.0	m_b6	outflow tract	Hacd1	2.12668e-07	0.325642	0.674	0.508	0.00325361
E9.0	m_b6	outflow tract	Sh3bgr	6.76781e-07	0.580576	0.382	0.241	0.0103541
E9.0	m_b6	outflow tract	Hcfc1r1	8.99229e-07	0.265585	0.562	0.386	0.0137573
E9.0	m_b7	midgut	Gpr50	9.70858e-238	0.983987	0.527	0.011	1.48532e-233
E9.0	m_b7	midgut	Hoxc8	9.13073e-177	0.905809	0.462	0.016	1.39691e-172
E9.0	m_b7	midgut	Nkx2-3	7.89892e-133	0.750124	0.391	0.017	1.20846e-128
E9.0	m_b7	midgut	Hoxa7	1.6448e-110	0.928079	0.408	0.028	2.51638e-106
E9.0	m_b7	midgut	Hand1	2.93823e-107	1.27441	0.888	0.199	4.49519e-103
E9.0	m_b7	midgut	Hoxb8	2.40608e-101	0.762224	0.538	0.063	3.68106e-97
E9.0	m_b7	midgut	Hoxc6	5.07209e-97	0.602573	0.385	0.029	7.75979e-93
E9.0	m_b7	midgut	Saa2	2.26224e-94	0.973518	0.538	0.071	3.461e-90
E9.0	m_b7	midgut	Saa1	1.42278e-86	0.890272	0.509	0.069	2.17672e-82
E9.0	m_b7	midgut	Colec10	3.23684e-73	0.596202	0.432	0.055	4.95204e-69
E9.0	m_b7	midgut	Col3a1	4.29291e-71	1.07163	0.911	0.37	6.56773e-67
E9.0	m_b7	midgut	Tdo2	5.98017e-69	0.581013	0.284	0.022	9.14906e-65
E9.0	m_b7	midgut	Nrp2	6.42998e-56	0.967873	0.704	0.231	9.83722e-52
E9.0	m_b7	midgut	Hoxb7	5.22177e-54	0.43465	0.337	0.045	7.98878e-50
E9.0	m_b7	midgut	Hoxb5os	3.12023e-50	0.615849	0.391	0.068	4.77365e-46
E9.0	m_b7	midgut	Foxf2	8.88068e-50	0.435147	0.331	0.047	1.35866e-45
E9.0	m_b7	midgut	Chst15	3.96254e-49	0.5494	0.391	0.07	6.06229e-45
E9.0	m_b7	midgut	Hoxb6	6.83217e-49	0.615432	0.479	0.102	1.04525e-44
E9.0	m_b7	midgut	Tmem158	1.182e-48	0.94767	0.757	0.289	1.80834e-44
E9.0	m_b7	midgut	Mab21l2	3.50346e-48	0.674284	0.562	0.139	5.35995e-44
E9.0	m_b7	midgut	Twist2	1.68515e-47	0.78323	0.781	0.343	2.57812e-43
E9.0	m_b7	midgut	Sdpr	8.86716e-45	0.484764	0.337	0.055	1.35659e-40
E9.0	m_b7	midgut	Col1a1	1.91722e-43	0.592732	0.568	0.163	2.93315e-39
E9.0	m_b7	midgut	Col23a1	5.47094e-43	0.626593	0.473	0.12	8.37e-39
E9.0	m_b7	midgut	Nnat	9.16312e-39	0.717521	0.982	0.869	1.40187e-34
E9.0	m_b7	midgut	Tshz2	4.56675e-36	0.765107	0.87	0.536	6.98667e-32
E9.0	m_b7	midgut	Hlx	7.24351e-36	0.624081	0.633	0.227	1.10818e-31
E9.0	m_b7	midgut	Dcn	2.89926e-34	0.532799	0.379	0.091	4.43558e-30
E9.0	m_b7	midgut	Nid1	3.30046e-34	0.495883	0.331	0.07	5.04937e-30
E9.0	m_b7	midgut	Ppp1r14a	2.39775e-33	0.700783	0.852	0.539	3.66832e-29
E9.0	m_b7	midgut	Gng12	4.78649e-33	0.610289	0.675	0.31	7.32285e-29
E9.0	m_b7	midgut	Lum	6.40919e-33	0.470286	0.337	0.072	9.80542e-29
E9.0	m_b7	midgut	Meg3	9.79649e-31	0.586161	1	0.94	1.49876e-26
E9.0	m_b7	midgut	Ppfibp2	9.32258e-30	0.584422	0.473	0.158	1.42626e-25
E9.0	m_b7	midgut	Foxf1	1.81811e-28	0.584765	0.799	0.409	2.78153e-24
E9.0	m_b7	midgut	Pmp22	2.55023e-28	0.59025	0.74	0.372	3.90159e-24
E9.0	m_b7	midgut	Mid1ip1	6.13699e-28	0.550056	0.485	0.175	9.38899e-24
E9.0	m_b7	midgut	Slc27a3	8.71806e-28	0.534016	0.538	0.216	1.33378e-23
E9.0	m_b7	midgut	Dsp	1.92862e-27	0.535818	0.633	0.284	2.95059e-23
E9.0	m_b7	midgut	Dlk1	5.73478e-27	0.576283	0.953	0.687	8.77364e-23
E9.0	m_b7	midgut	Krt18	3.50352e-26	0.599709	0.911	0.638	5.36003e-22
E9.0	m_b7	midgut	Nrp1	4.50271e-25	0.568939	0.846	0.521	6.8887e-21
E9.0	m_b7	midgut	Cst3	6.08621e-25	0.570048	0.953	0.828	9.3113e-21
E9.0	m_b7	midgut	Akap12	5.58986e-23	0.538985	0.544	0.244	8.55192e-19
E9.0	m_b7	midgut	Hsd11b2	1.64972e-22	0.659658	0.751	0.503	2.5239e-18
E9.0	m_b7	midgut	Igsf3	2.94166e-22	0.528211	0.609	0.316	4.50045e-18
E9.0	m_b7	midgut	S100a10	9.96168e-22	0.470392	0.893	0.681	1.52404e-17
E9.0	m_b7	midgut	Fendrr	1.19592e-21	0.401986	0.391	0.134	1.82964e-17
E9.0	m_b7	midgut	Angptl6	1.64069e-21	0.380253	0.272	0.071	2.51009e-17
E9.0	m_b7	midgut	Hoxc5	2.39503e-21	0.413929	0.337	0.104	3.66416e-17
E9.0	m_b7	midgut	Krt8	7.56028e-21	0.499852	0.793	0.515	1.15665e-16
E9.0	m_b7	midgut	Hmgn5	1.43517e-19	0.597191	0.698	0.484	2.19566e-15
E9.0	m_b7	midgut	Ifitm1	4.04972e-19	0.315743	0.929	0.633	6.19567e-15
E9.0	m_b7	midgut	Ltbp1	5.40875e-19	0.456738	0.438	0.183	8.27485e-15
E9.0	m_b7	midgut	Ptch1	7.56336e-19	0.483124	0.68	0.391	1.15712e-14
E9.0	m_b7	midgut	Ptgfrn	1.08588e-17	0.346609	0.367	0.136	1.66129e-13
E9.0	m_b7	midgut	Smyd3	6.91566e-17	0.340278	0.254	0.076	1.05803e-12
E9.0	m_b7	midgut	Col5a2	1.16064e-16	0.415838	0.479	0.219	1.77566e-12
E9.0	m_b7	midgut	Sepp1	1.76935e-16	0.378157	0.373	0.15	2.70693e-12
E9.0	m_b7	midgut	Rgs10	5.50797e-16	0.394628	0.467	0.224	8.42664e-12
E9.0	m_b7	midgut	Ahnak	7.48923e-16	0.387967	0.426	0.18	1.14578e-11
E9.0	m_b7	midgut	Dap	9.64912e-16	0.42884	0.716	0.508	1.47622e-11
E9.0	m_b7	midgut	Fam110b	2.73661e-15	0.468641	0.473	0.239	4.18674e-11
E9.0	m_b7	midgut	Xist	1.19423e-14	0.480515	0.876	0.626	1.82706e-10
E9.0	m_b7	midgut	P3h2	1.76773e-14	0.261446	0.266	0.09	2.70446e-10
E9.0	m_b7	midgut	Scaper	5.18002e-14	0.267289	0.278	0.098	7.92492e-10
E9.0	m_b7	midgut	Sox4	6.05041e-14	0.363559	0.929	0.876	9.25653e-10
E9.0	m_b7	midgut	Sh3bgr	1.14256e-13	0.46638	0.467	0.236	1.748e-09
E9.0	m_b7	midgut	Pctp	1.26271e-12	0.315675	0.343	0.153	1.93183e-08
E9.0	m_b7	midgut	Wasf1	1.11421e-11	0.37209	0.456	0.259	1.70463e-07
E9.0	m_b7	midgut	Aprt	3.46082e-11	0.290758	0.976	0.962	5.29472e-07
E9.0	m_b7	midgut	Wfdc2	5.78592e-11	0.370889	0.651	0.468	8.85188e-07
E9.0	m_b7	midgut	Ncam1	6.62414e-11	0.372434	0.396	0.203	1.01343e-06
E9.0	m_b7	midgut	Stxbp6	6.73838e-11	0.279329	0.314	0.139	1.03091e-06
E9.0	m_b7	midgut	Foxp1	9.937e-11	0.341149	0.834	0.727	1.52026e-06
E9.0	m_b7	midgut	Phldb2	1.05781e-10	0.383279	0.396	0.215	1.61834e-06
E9.0	m_b7	midgut	Tubb2a	2.07451e-10	0.323738	0.521	0.317	3.17379e-06
E9.0	m_b7	midgut	Peg3	3.01769e-10	0.260358	0.988	0.953	4.61677e-06
E9.0	m_b7	midgut	Rasl11b	2.23269e-09	0.390371	0.379	0.21	3.41579e-05
E9.0	m_b7	midgut	Mmp2	4.27678e-09	0.335884	0.391	0.228	6.54304e-05
E9.0	m_b7	midgut	Tspan12	9.75596e-09	0.356708	0.414	0.244	0.000149256
E9.0	m_b7	midgut	Spin2c	1.32261e-08	0.251884	0.349	0.183	0.000202347
E9.0	m_b7	midgut	Klk8	2.12802e-08	0.251324	0.325	0.168	0.000325566
E9.0	m_b7	midgut	Vim	3.78971e-08	0.290397	0.852	0.757	0.000579787
E9.0	m_b7	midgut	Rab28	4.84119e-08	0.316739	0.467	0.314	0.000740654
E9.0	m_b7	midgut	Cdh3	1.33308e-07	0.257579	0.296	0.156	0.00203948
E9.0	m_b7	midgut	Rab34	5.74223e-07	0.254827	0.793	0.715	0.00878504
E9.0	m_b7	midgut	Mapk3	7.37108e-07	0.303151	0.686	0.593	0.011277
E9.0	m_b7	midgut	Rcn3	1.42183e-06	0.264219	0.645	0.504	0.0217526
E9.0	m_b7	midgut	Spsb4	1.58421e-06	0.292354	0.533	0.393	0.0242368
E9.0	m_b7	midgut	Gpc6	1.60923e-06	0.301589	0.55	0.421	0.0246197
E9.0	m_b7	midgut	Tubb2b	1.76509e-06	0.270798	0.775	0.702	0.0270042
E9.0	m_b7	midgut	Ezr	1.88491e-06	0.263596	0.556	0.408	0.0288372
E9.0	m_b7	midgut	Ghr	4.66863e-06	0.256988	0.385	0.246	0.0714254
E9.0	m_b7	midgut	Sh3bgrl	5.90713e-06	0.270034	0.692	0.616	0.0903732
E9.0	m_b7	midgut	Igfbp2	7.32402e-06	0.274017	0.574	0.431	0.11205
E9.0	m_b7	midgut	Efna4	0.00010985	0.25177	0.568	0.465	1
E9.0	m_b7	midgut	Oaf	0.00022761	0.269828	0.438	0.355	1
E9.0	m_b7	midgut	Abcg2	0.000328388	0.258764	0.45	0.35	1
E9.0	m_b8	fibroblast 1 (near liver)	Msx1	1.80484e-117	1.08494	0.778	0.118	2.76122e-113
E9.0	m_b8	fibroblast 1 (near liver)	Msx2	1.69659e-108	0.795472	0.641	0.079	2.59561e-104
E9.0	m_b8	fibroblast 1 (near liver)	Ppp2r2b	1.54385e-89	0.478494	0.333	0.02	2.36193e-85
E9.0	m_b8	fibroblast 1 (near liver)	Hand1	1.41568e-86	0.968324	0.902	0.202	2.16584e-82
E9.0	m_b8	fibroblast 1 (near liver)	Ahnak	1.3956e-84	0.940609	0.771	0.163	2.13513e-80
E9.0	m_b8	fibroblast 1 (near liver)	Mab21l2	2.78861e-60	0.70227	0.634	0.138	4.26629e-56
E9.0	m_b8	fibroblast 1 (near liver)	Stard8	5.19666e-57	0.51781	0.444	0.069	7.95037e-53
E9.0	m_b8	fibroblast 1 (near liver)	Twist1	1.08072e-54	0.926029	0.791	0.284	1.65339e-50
E9.0	m_b8	fibroblast 1 (near liver)	Mest	3.89757e-54	0.821564	0.993	0.946	5.96289e-50
E9.0	m_b8	fibroblast 1 (near liver)	Pmp22	4.03972e-53	0.892823	0.908	0.364	6.18037e-49
E9.0	m_b8	fibroblast 1 (near liver)	Col1a1	3.38495e-52	0.569766	0.647	0.161	5.17863e-48
E9.0	m_b8	fibroblast 1 (near liver)	Dok4	1.24839e-48	0.667944	0.765	0.241	1.90991e-44
E9.0	m_b8	fibroblast 1 (near liver)	Gas1	1.20173e-46	0.804082	0.889	0.446	1.83853e-42
E9.0	m_b8	fibroblast 1 (near liver)	Phlda2	2.33726e-46	1.04472	0.719	0.247	3.57577e-42
E9.0	m_b8	fibroblast 1 (near liver)	Sparc	3.45892e-45	0.779335	0.954	0.593	5.29181e-41
E9.0	m_b8	fibroblast 1 (near liver)	Ccdc80	2.74418e-43	0.56606	0.536	0.133	4.19833e-39
E9.0	m_b8	fibroblast 1 (near liver)	Bambi	3.05977e-42	0.850066	0.935	0.556	4.68114e-38
E9.0	m_b8	fibroblast 1 (near liver)	Dlk1	9.57531e-42	0.792372	0.98	0.687	1.46493e-37
E9.0	m_b8	fibroblast 1 (near liver)	Lix1	9.48561e-41	0.689122	0.739	0.279	1.4512e-36
E9.0	m_b8	fibroblast 1 (near liver)	Ddr2	4.4831e-37	0.300968	0.281	0.042	6.85869e-33
E9.0	m_b8	fibroblast 1 (near liver)	Ptn	6.56537e-36	1.01996	0.928	0.642	1.00444e-31
E9.0	m_b8	fibroblast 1 (near liver)	Krt8	1.12479e-34	0.740347	0.889	0.512	1.72081e-30
E9.0	m_b8	fibroblast 1 (near liver)	Smoc2	3.28146e-34	0.523606	0.608	0.192	5.02031e-30
E9.0	m_b8	fibroblast 1 (near liver)	Tmem108	1.1568e-33	0.665593	0.817	0.358	1.76979e-29
E9.0	m_b8	fibroblast 1 (near liver)	Tmem88	1.25218e-33	0.499241	0.575	0.184	1.91571e-29
E9.0	m_b8	fibroblast 1 (near liver)	Meg3	1.53589e-33	0.637073	1	0.94	2.34976e-29
E9.0	m_b8	fibroblast 1 (near liver)	Col1a2	1.34243e-32	0.568164	0.68	0.261	2.05378e-28
E9.0	m_b8	fibroblast 1 (near liver)	Nkd1	2.35489e-32	0.600966	0.549	0.182	3.60275e-28
E9.0	m_b8	fibroblast 1 (near liver)	Hoxb6	1.21375e-31	0.474095	0.431	0.107	1.85692e-27
E9.0	m_b8	fibroblast 1 (near liver)	Car4	2.33286e-31	0.622669	0.601	0.219	3.56904e-27
E9.0	m_b8	fibroblast 1 (near liver)	Tmsb4x	3.12441e-31	0.759834	1	0.983	4.78003e-27
E9.0	m_b8	fibroblast 1 (near liver)	Wnt2	7.54549e-31	0.524557	0.876	0.36	1.15438e-26
E9.0	m_b8	fibroblast 1 (near liver)	Ugdh	3.23064e-29	0.510125	0.686	0.288	4.94256e-25
E9.0	m_b8	fibroblast 1 (near liver)	Pcolce	4.03401e-28	0.591744	0.588	0.23	6.17163e-24
E9.0	m_b8	fibroblast 1 (near liver)	Sfrp1	1.06621e-27	0.582815	0.902	0.602	1.63119e-23
E9.0	m_b8	fibroblast 1 (near liver)	Mpped2	2.2529e-27	0.597198	0.804	0.419	3.44671e-23
E9.0	m_b8	fibroblast 1 (near liver)	Fbln2	2.69072e-27	0.295238	0.281	0.055	4.11654e-23
E9.0	m_b8	fibroblast 1 (near liver)	Anxa2	3.97832e-27	0.531433	0.529	0.182	6.08643e-23
E9.0	m_b8	fibroblast 1 (near liver)	Tpm1	4.75911e-27	0.369759	1	0.908	7.28096e-23
E9.0	m_b8	fibroblast 1 (near liver)	Ddt	5.21407e-27	0.537907	0.987	0.875	7.97701e-23
E9.0	m_b8	fibroblast 1 (near liver)	Alcam	2.47957e-26	0.441906	0.503	0.16	3.79349e-22
E9.0	m_b8	fibroblast 1 (near liver)	Mogat2	3.05191e-26	0.471156	0.542	0.194	4.66912e-22
E9.0	m_b8	fibroblast 1 (near liver)	Crispld1	6.04983e-26	0.294213	0.294	0.063	9.25564e-22
E9.0	m_b8	fibroblast 1 (near liver)	Rnd2	6.60543e-26	0.428646	0.412	0.122	1.01056e-21
E9.0	m_b8	fibroblast 1 (near liver)	Bnc1	1.41745e-25	0.330561	0.366	0.095	2.16856e-21
E9.0	m_b8	fibroblast 1 (near liver)	Cnn2	3.1112e-25	0.585606	0.915	0.69	4.75982e-21
E9.0	m_b8	fibroblast 1 (near liver)	Tspan9	5.18961e-25	0.466669	0.575	0.226	7.93959e-21
E9.0	m_b8	fibroblast 1 (near liver)	Plac8	2.03193e-24	0.605189	0.647	0.29	3.10865e-20
E9.0	m_b8	fibroblast 1 (near liver)	Upk3b	6.05386e-24	0.487514	0.392	0.113	9.26181e-20
E9.0	m_b8	fibroblast 1 (near liver)	Prdm6	8.30171e-23	0.360622	0.418	0.131	1.27008e-18
E9.0	m_b8	fibroblast 1 (near liver)	Tagln	8.89796e-23	0.365787	0.621	0.238	1.3613e-18
E9.0	m_b8	fibroblast 1 (near liver)	Arhgap29	7.29822e-22	0.471679	0.575	0.242	1.11655e-17
E9.0	m_b8	fibroblast 1 (near liver)	Hoxb5os	8.42436e-22	0.354411	0.301	0.075	1.28884e-17
E9.0	m_b8	fibroblast 1 (near liver)	Cryab	1.13455e-21	0.43086	0.444	0.149	1.73575e-17
E9.0	m_b8	fibroblast 1 (near liver)	Gap43	1.21301e-21	0.420651	0.438	0.15	1.85579e-17
E9.0	m_b8	fibroblast 1 (near liver)	Lrrn4	2.23873e-21	0.373481	0.366	0.11	3.42503e-17
E9.0	m_b8	fibroblast 1 (near liver)	Prr5	2.6879e-21	0.376369	0.523	0.195	4.11222e-17
E9.0	m_b8	fibroblast 1 (near liver)	Lgals1	5.29856e-21	0.48188	0.908	0.687	8.10626e-17
E9.0	m_b8	fibroblast 1 (near liver)	Alx1	6.71558e-21	0.370771	0.471	0.169	1.02742e-16
E9.0	m_b8	fibroblast 1 (near liver)	Bves	6.9554e-21	0.284732	0.34	0.096	1.06411e-16
E9.0	m_b8	fibroblast 1 (near liver)	Marcks	9.41303e-21	0.350235	0.993	0.949	1.4401e-16
E9.0	m_b8	fibroblast 1 (near liver)	Hoxb5	1.87282e-20	0.444074	0.516	0.199	2.86523e-16
E9.0	m_b8	fibroblast 1 (near liver)	S100a10	9.60375e-20	0.556348	0.895	0.682	1.46928e-15
E9.0	m_b8	fibroblast 1 (near liver)	Clmp	9.68883e-20	0.421952	0.667	0.324	1.48229e-15
E9.0	m_b8	fibroblast 1 (near liver)	Krt18	1.00593e-18	0.576601	0.876	0.642	1.53897e-14
E9.0	m_b8	fibroblast 1 (near liver)	Krt19	1.35568e-18	0.356234	0.32	0.095	2.07406e-14
E9.0	m_b8	fibroblast 1 (near liver)	Ppic	1.88203e-18	0.373853	0.752	0.412	2.87932e-14
E9.0	m_b8	fibroblast 1 (near liver)	Gata6	2.00654e-18	0.429669	0.882	0.577	3.06981e-14
E9.0	m_b8	fibroblast 1 (near liver)	Tmem119	3.7079e-18	0.335037	0.497	0.195	5.67271e-14
E9.0	m_b8	fibroblast 1 (near liver)	Hoxc5	4.15658e-18	0.297607	0.34	0.105	6.35915e-14
E9.0	m_b8	fibroblast 1 (near liver)	Rbms3	4.72815e-18	0.291337	0.399	0.138	7.2336e-14
E9.0	m_b8	fibroblast 1 (near liver)	Wisp1	5.02714e-18	0.317123	0.373	0.124	7.69102e-14
E9.0	m_b8	fibroblast 1 (near liver)	Slc2a1	7.01579e-18	0.586913	0.712	0.419	1.07335e-13
E9.0	m_b8	fibroblast 1 (near liver)	P4ha2	9.40029e-18	0.315139	0.399	0.137	1.43815e-13
E9.0	m_b8	fibroblast 1 (near liver)	Csrp1	3.54956e-17	0.424699	0.778	0.458	5.43047e-13
E9.0	m_b8	fibroblast 1 (near liver)	Pard6b	8.67351e-17	0.279031	0.386	0.137	1.32696e-12
E9.0	m_b8	fibroblast 1 (near liver)	Peg3	6.46581e-16	0.335584	1	0.952	9.89204e-12
E9.0	m_b8	fibroblast 1 (near liver)	Pgm2	8.69038e-16	0.39565	0.549	0.266	1.32954e-11
E9.0	m_b8	fibroblast 1 (near liver)	Itm2a	9.27858e-16	0.392148	0.608	0.29	1.41953e-11
E9.0	m_b8	fibroblast 1 (near liver)	Arl4c	1.20428e-15	0.372739	0.569	0.282	1.84243e-11
E9.0	m_b8	fibroblast 1 (near liver)	Id1	1.40508e-15	0.378847	0.928	0.703	2.14963e-11
E9.0	m_b8	fibroblast 1 (near liver)	Mtss1	1.73279e-15	0.286826	0.353	0.126	2.651e-11
E9.0	m_b8	fibroblast 1 (near liver)	Ngfrap1	1.75601e-15	0.285099	1	0.999	2.68653e-11
E9.0	m_b8	fibroblast 1 (near liver)	Popdc2	2.42747e-15	0.356258	0.549	0.244	3.71378e-11
E9.0	m_b8	fibroblast 1 (near liver)	Bmp4	3.36316e-15	0.302954	0.608	0.296	5.1453e-11
E9.0	m_b8	fibroblast 1 (near liver)	Pcdh18	3.44492e-15	0.250302	0.34	0.118	5.27038e-11
E9.0	m_b8	fibroblast 1 (near liver)	Pth1r	4.28502e-15	0.305108	0.464	0.196	6.55566e-11
E9.0	m_b8	fibroblast 1 (near liver)	Tbrg1	4.51559e-15	0.393431	0.895	0.722	6.9084e-11
E9.0	m_b8	fibroblast 1 (near liver)	Slc38a4	8.73698e-15	0.361063	0.529	0.252	1.33667e-10
E9.0	m_b8	fibroblast 1 (near liver)	Ece1	1.33567e-14	0.336696	0.471	0.214	2.04344e-10
E9.0	m_b8	fibroblast 1 (near liver)	Peg10	1.42046e-14	0.347844	0.549	0.264	2.17317e-10
E9.0	m_b8	fibroblast 1 (near liver)	Cdc42ep5	1.56392e-14	0.374554	0.471	0.216	2.39263e-10
E9.0	m_b8	fibroblast 1 (near liver)	Cmtm7	2.90802e-14	0.460938	0.771	0.542	4.44898e-10
E9.0	m_b8	fibroblast 1 (near liver)	Plagl1	3.14646e-14	0.397945	0.725	0.415	4.81378e-10
E9.0	m_b8	fibroblast 1 (near liver)	Ccdc102a	3.39041e-14	0.259209	0.327	0.117	5.18699e-10
E9.0	m_b8	fibroblast 1 (near liver)	Ccnd3	4.56657e-14	0.354517	0.948	0.784	6.98639e-10
E9.0	m_b8	fibroblast 1 (near liver)	Jun	8.83767e-14	0.341512	0.582	0.299	1.35208e-09
E9.0	m_b8	fibroblast 1 (near liver)	Smarcd3	1.90526e-13	0.323529	0.627	0.339	2.91485e-09
E9.0	m_b8	fibroblast 1 (near liver)	Igfbp4	2.20658e-13	0.304479	0.974	0.809	3.37585e-09
E9.0	m_b8	fibroblast 1 (near liver)	Trabd2b	8.28089e-13	0.309085	0.373	0.156	1.26689e-08
E9.0	m_b8	fibroblast 1 (near liver)	Twist2	1.13629e-12	0.309552	0.654	0.353	1.73841e-08
E9.0	m_b8	fibroblast 1 (near liver)	Serpinf1	2.48084e-12	0.292966	0.353	0.141	3.79543e-08
E9.0	m_b8	fibroblast 1 (near liver)	Ly6e	2.85306e-12	0.363239	0.791	0.532	4.3649e-08
E9.0	m_b8	fibroblast 1 (near liver)	Klf6	4.63949e-12	0.308003	0.458	0.219	7.09795e-08
E9.0	m_b8	fibroblast 1 (near liver)	Col3a1	8.70311e-12	0.35478	0.654	0.387	1.33149e-07
E9.0	m_b8	fibroblast 1 (near liver)	Pdlim4	1.24036e-11	0.26661	0.497	0.247	1.89762e-07
E9.0	m_b8	fibroblast 1 (near liver)	1810058I24Rik	1.37508e-11	0.28297	0.961	0.897	2.10373e-07
E9.0	m_b8	fibroblast 1 (near liver)	Slc9a3r1	1.43134e-11	0.363813	0.739	0.523	2.18981e-07
E9.0	m_b8	fibroblast 1 (near liver)	Hand2	2.50226e-11	0.297312	0.588	0.313	3.8282e-07
E9.0	m_b8	fibroblast 1 (near liver)	Cald1	2.5522e-11	0.305313	0.967	0.883	3.90461e-07
E9.0	m_b8	fibroblast 1 (near liver)	Col5a2	4.34714e-11	0.279769	0.451	0.222	6.65069e-07
E9.0	m_b8	fibroblast 1 (near liver)	Crb2	5.2339e-11	0.278203	0.49	0.251	8.00734e-07
E9.0	m_b8	fibroblast 1 (near liver)	Myl12a	6.7052e-11	0.28033	0.98	0.93	1.02583e-06
E9.0	m_b8	fibroblast 1 (near liver)	Gng2	9.9718e-11	0.348902	0.68	0.482	1.52559e-06
E9.0	m_b8	fibroblast 1 (near liver)	Myrf	1.10212e-10	0.305328	0.582	0.337	1.68613e-06
E9.0	m_b8	fibroblast 1 (near liver)	Ndufv3	1.48584e-10	0.264893	0.941	0.808	2.27319e-06
E9.0	m_b8	fibroblast 1 (near liver)	Tubb6	1.82749e-10	0.333079	0.634	0.393	2.79588e-06
E9.0	m_b8	fibroblast 1 (near liver)	Rras2	2.55632e-10	0.327049	0.699	0.478	3.91092e-06
E9.0	m_b8	fibroblast 1 (near liver)	Hs6st2	4.09594e-10	0.309479	0.484	0.269	6.26637e-06
E9.0	m_b8	fibroblast 1 (near liver)	Wls	4.5931e-10	0.348029	0.66	0.437	7.02698e-06
E9.0	m_b8	fibroblast 1 (near liver)	Efnb1	4.65126e-10	0.269748	0.523	0.285	7.11596e-06
E9.0	m_b8	fibroblast 1 (near liver)	Smim1	8.2401e-10	0.278888	0.523	0.283	1.26065e-05
E9.0	m_b8	fibroblast 1 (near liver)	Podxl	8.78348e-10	0.293754	0.529	0.289	1.34378e-05
E9.0	m_b8	fibroblast 1 (near liver)	Slc2a3	1.25783e-09	0.339203	0.405	0.2	1.92435e-05
E9.0	m_b8	fibroblast 1 (near liver)	Pitx2	1.30326e-09	0.270946	0.51	0.27	1.99385e-05
E9.0	m_b8	fibroblast 1 (near liver)	Plp2	1.34607e-09	0.299921	0.719	0.482	2.05936e-05
E9.0	m_b8	fibroblast 1 (near liver)	Pkdcc	1.36357e-09	0.308756	0.686	0.453	2.08612e-05
E9.0	m_b8	fibroblast 1 (near liver)	B230312C02Rik	2.14339e-09	0.325734	0.425	0.218	3.27917e-05
E9.0	m_b8	fibroblast 1 (near liver)	Timp2	3.5624e-09	0.301584	0.51	0.286	5.45012e-05
E9.0	m_b8	fibroblast 1 (near liver)	Myh10	4.2278e-09	0.304379	0.85	0.668	6.46811e-05
E9.0	m_b8	fibroblast 1 (near liver)	Pvrl3	4.6594e-09	0.279224	0.503	0.286	7.12842e-05
E9.0	m_b8	fibroblast 1 (near liver)	Snai2	6.03885e-09	0.286881	0.405	0.207	9.23883e-05
E9.0	m_b8	fibroblast 1 (near liver)	Hoxb2	7.82377e-09	0.333366	0.765	0.574	0.000119696
E9.0	m_b8	fibroblast 1 (near liver)	Kctd10	1.5201e-08	0.271629	0.458	0.253	0.00023256
E9.0	m_b8	fibroblast 1 (near liver)	Nrp1	1.60991e-08	0.330394	0.739	0.529	0.0002463
E9.0	m_b8	fibroblast 1 (near liver)	Srm	1.96768e-08	0.28831	0.895	0.775	0.000301036
E9.0	m_b8	fibroblast 1 (near liver)	S100a11	2.95533e-08	0.288618	0.686	0.489	0.000452135
E9.0	m_b8	fibroblast 1 (near liver)	Ckap4	4.30825e-08	0.26207	0.771	0.583	0.00065912
E9.0	m_b8	fibroblast 1 (near liver)	Odc1	5.50522e-08	0.262621	0.967	0.911	0.000842244
E9.0	m_b8	fibroblast 1 (near liver)	Rrbp1	9.05958e-08	0.290017	0.83	0.682	0.00138603
E9.0	m_b8	fibroblast 1 (near liver)	Rcn3	9.39221e-08	0.268993	0.699	0.501	0.00143691
E9.0	m_b8	fibroblast 1 (near liver)	Degs1	1.0709e-07	0.251985	0.562	0.369	0.00163836
E9.0	m_b8	fibroblast 1 (near liver)	Gnb4	1.19811e-07	0.258402	0.431	0.251	0.00183299
E9.0	m_b8	fibroblast 1 (near liver)	Glipr2	1.23679e-07	0.276753	0.333	0.172	0.00189216
E9.0	m_b8	fibroblast 1 (near liver)	Lrrc59	3.77583e-07	0.258304	0.902	0.793	0.00577665
E9.0	m_b8	fibroblast 1 (near liver)	Rbpms2	5.81917e-07	0.251755	0.608	0.404	0.00890275
E9.0	m_b9	pharyngeal mesoderm	Nkx2-6	1.76557e-125	1.04116	0.711	0.057	2.70115e-121
E9.0	m_b9	pharyngeal mesoderm	Edn1	2.62205e-111	0.992784	0.536	0.034	4.01148e-107
E9.0	m_b9	pharyngeal mesoderm	Ebf2	3.33556e-104	0.602305	0.371	0.014	5.10308e-100
E9.0	m_b9	pharyngeal mesoderm	Tlx1	1.12321e-82	1.11177	0.629	0.074	1.7184e-78
E9.0	m_b9	pharyngeal mesoderm	Ubash3b	8.50288e-69	0.843429	0.536	0.064	1.30085e-64
E9.0	m_b9	pharyngeal mesoderm	Ebf3	1.60138e-60	0.591846	0.433	0.045	2.44995e-56
E9.0	m_b9	pharyngeal mesoderm	Ebf1	5.97148e-58	1.22636	0.794	0.184	9.13577e-54
E9.0	m_b9	pharyngeal mesoderm	Fst	2.59535e-56	0.651347	0.412	0.043	3.97063e-52
E9.0	m_b9	pharyngeal mesoderm	Gng11	3.04502e-55	1.53562	0.918	0.343	4.65858e-51
E9.0	m_b9	pharyngeal mesoderm	Epha2	2.73326e-54	0.460455	0.309	0.024	4.18161e-50
E9.0	m_b9	pharyngeal mesoderm	Six1	2.68332e-51	0.555442	0.412	0.048	4.10522e-47
E9.0	m_b9	pharyngeal mesoderm	Dusp6	2.55199e-42	0.782822	0.67	0.163	3.90429e-38
E9.0	m_b9	pharyngeal mesoderm	Cd40	2.98765e-41	0.432199	0.299	0.03	4.5708e-37
E9.0	m_b9	pharyngeal mesoderm	Igfbpl1	1.01544e-40	0.827315	0.608	0.139	1.55352e-36
E9.0	m_b9	pharyngeal mesoderm	Col25a1	5.36417e-40	0.513836	0.258	0.023	8.20665e-36
E9.0	m_b9	pharyngeal mesoderm	Sel1l3	9.20666e-40	0.418107	0.258	0.023	1.40853e-35
E9.0	m_b9	pharyngeal mesoderm	Gm266	1.0232e-39	0.868405	0.856	0.279	1.56539e-35
E9.0	m_b9	pharyngeal mesoderm	Itpr1	1.7474e-38	0.690498	0.639	0.161	2.67335e-34
E9.0	m_b9	pharyngeal mesoderm	Fn1	2.73725e-38	1.11562	0.969	0.73	4.18771e-34
E9.0	m_b9	pharyngeal mesoderm	Tbx1	6.26205e-38	0.838968	0.763	0.224	9.58031e-34
E9.0	m_b9	pharyngeal mesoderm	Gbx2	4.09711e-34	0.592552	0.381	0.062	6.26817e-30
E9.0	m_b9	pharyngeal mesoderm	Etv5	6.84747e-33	0.584822	0.485	0.103	1.04759e-28
E9.0	m_b9	pharyngeal mesoderm	Id1	2.1666e-31	0.969455	0.959	0.707	3.31468e-27
E9.0	m_b9	pharyngeal mesoderm	Sema5a	4.65869e-31	0.439997	0.33	0.051	7.12732e-27
E9.0	m_b9	pharyngeal mesoderm	Prkcb	1.55963e-27	0.381298	0.268	0.038	2.38607e-23
E9.0	m_b9	pharyngeal mesoderm	Vamp5	9.96772e-27	0.604295	0.567	0.165	1.52496e-22
E9.0	m_b9	pharyngeal mesoderm	Prrx2	2.41713e-25	0.750186	0.979	0.82	3.69797e-21
E9.0	m_b9	pharyngeal mesoderm	Grrp1	7.48052e-24	0.463982	0.381	0.086	1.14445e-19
E9.0	m_b9	pharyngeal mesoderm	Eef1b2	6.07594e-23	0.336163	1	1	9.29558e-19
E9.0	m_b9	pharyngeal mesoderm	Eef1a1	4.49702e-22	0.415263	1	1	6.87999e-18
E9.0	m_b9	pharyngeal mesoderm	Ndufa4l2	1.50769e-21	0.516068	0.32	0.067	2.30661e-17
E9.0	m_b9	pharyngeal mesoderm	Nrg1	1.87403e-21	0.562605	0.433	0.116	2.86708e-17
E9.0	m_b9	pharyngeal mesoderm	B3galnt1	1.19212e-20	0.424161	0.371	0.089	1.82382e-16
E9.0	m_b9	pharyngeal mesoderm	Nnat	2.06984e-20	0.769061	0.979	0.872	3.16664e-16
E9.0	m_b9	pharyngeal mesoderm	Sh3d19	2.69576e-20	0.530458	0.474	0.15	4.12424e-16
E9.0	m_b9	pharyngeal mesoderm	Id3	6.7492e-20	0.575417	0.99	0.935	1.03256e-15
E9.0	m_b9	pharyngeal mesoderm	Socs2	1.00015e-19	0.590252	0.505	0.175	1.53013e-15
E9.0	m_b9	pharyngeal mesoderm	Pkm	2.07674e-19	0.373744	1	1	3.17721e-15
E9.0	m_b9	pharyngeal mesoderm	Pcp4	5.37877e-19	0.657742	0.34	0.084	8.22898e-15
E9.0	m_b9	pharyngeal mesoderm	Ier2	7.82432e-19	0.644951	0.794	0.516	1.19704e-14
E9.0	m_b9	pharyngeal mesoderm	Cited2	7.95077e-19	0.662473	0.918	0.663	1.21639e-14
E9.0	m_b9	pharyngeal mesoderm	Col26a1	4.56381e-18	0.571296	0.722	0.344	6.98218e-14
E9.0	m_b9	pharyngeal mesoderm	Tpi1	5.56773e-18	0.38626	1	0.993	8.51807e-14
E9.0	m_b9	pharyngeal mesoderm	Capn6	3.08583e-17	0.611043	0.577	0.249	4.72101e-13
E9.0	m_b9	pharyngeal mesoderm	Igfbp3	6.76842e-17	0.344435	0.289	0.067	1.0355e-12
E9.0	m_b9	pharyngeal mesoderm	Eri3	1.58787e-16	0.573167	0.773	0.494	2.42928e-12
E9.0	m_b9	pharyngeal mesoderm	Eef1g	2.31326e-16	0.299103	1	1	3.53906e-12
E9.0	m_b9	pharyngeal mesoderm	Rgs2	2.37163e-16	0.572481	0.351	0.101	3.62836e-12
E9.0	m_b9	pharyngeal mesoderm	Eef2	2.45937e-16	0.488245	1	0.995	3.76259e-12
E9.0	m_b9	pharyngeal mesoderm	Fam212a	7.75979e-16	0.356212	0.371	0.107	1.18717e-11
E9.0	m_b9	pharyngeal mesoderm	Spats2l	9.94749e-16	0.579588	0.598	0.273	1.52187e-11
E9.0	m_b9	pharyngeal mesoderm	Pla2g16	2.64717e-15	0.446654	0.536	0.214	4.0499e-11
E9.0	m_b9	pharyngeal mesoderm	Npm3	4.18637e-15	0.45043	0.979	0.89	6.40473e-11
E9.0	m_b9	pharyngeal mesoderm	Efnb1	2.35937e-14	0.498436	0.598	0.287	3.6096e-10
E9.0	m_b9	pharyngeal mesoderm	2010300C02Rik	3.0697e-14	0.41547	0.268	0.068	4.69633e-10
E9.0	m_b9	pharyngeal mesoderm	Mdfi	3.51961e-14	0.509835	0.536	0.229	5.38466e-10
E9.0	m_b9	pharyngeal mesoderm	Elavl2	4.68303e-14	0.324949	0.268	0.068	7.16456e-10
E9.0	m_b9	pharyngeal mesoderm	Prtg	1.16338e-13	0.478731	0.969	0.72	1.77985e-09
E9.0	m_b9	pharyngeal mesoderm	Rab11fip1	1.42982e-13	0.368851	0.299	0.088	2.18749e-09
E9.0	m_b9	pharyngeal mesoderm	Spry2	1.8284e-13	0.322203	0.289	0.078	2.79726e-09
E9.0	m_b9	pharyngeal mesoderm	Celf2	3.5929e-13	0.412681	0.412	0.152	5.49677e-09
E9.0	m_b9	pharyngeal mesoderm	Ppm1l	4.65502e-13	0.349666	0.32	0.1	7.12172e-09
E9.0	m_b9	pharyngeal mesoderm	Bnip3l	6.09201e-13	0.382762	0.969	0.869	9.32016e-09
E9.0	m_b9	pharyngeal mesoderm	Il17rd	1.54553e-12	0.397588	0.351	0.118	2.36451e-08
E9.0	m_b9	pharyngeal mesoderm	Loxl2	1.57678e-12	0.557355	0.66	0.384	2.41231e-08
E9.0	m_b9	pharyngeal mesoderm	Cox4i2	4.69834e-12	0.383972	0.32	0.106	7.18798e-08
E9.0	m_b9	pharyngeal mesoderm	Sall1	1.09174e-11	0.365851	0.351	0.122	1.67025e-07
E9.0	m_b9	pharyngeal mesoderm	Isl1	1.58638e-11	0.479996	0.711	0.404	2.42701e-07
E9.0	m_b9	pharyngeal mesoderm	Adamts9	2.38373e-11	0.417341	0.402	0.162	3.64686e-07
E9.0	m_b9	pharyngeal mesoderm	Nuak1	3.40876e-11	0.389759	0.32	0.112	5.21506e-07
E9.0	m_b9	pharyngeal mesoderm	Tpd52	5.16444e-11	0.336581	0.309	0.105	7.90107e-07
E9.0	m_b9	pharyngeal mesoderm	Cdo1	8.02498e-11	0.349564	0.34	0.118	1.22774e-06
E9.0	m_b9	pharyngeal mesoderm	Spred1	1.13552e-10	0.456824	0.454	0.215	1.73723e-06
E9.0	m_b9	pharyngeal mesoderm	Crabp1	1.15647e-10	0.418956	0.835	0.599	1.76929e-06
E9.0	m_b9	pharyngeal mesoderm	Gas2	1.59423e-10	0.321777	0.278	0.09	2.43901e-06
E9.0	m_b9	pharyngeal mesoderm	Tshz2	2.35855e-10	0.325964	0.845	0.546	3.60835e-06
E9.0	m_b9	pharyngeal mesoderm	Arid3b	2.59434e-10	0.429315	0.577	0.333	3.96908e-06
E9.0	m_b9	pharyngeal mesoderm	Ldha	2.76835e-10	0.262486	1	1	4.2353e-06
E9.0	m_b9	pharyngeal mesoderm	Ddit4	3.84492e-10	0.381884	0.526	0.263	5.88235e-06
E9.0	m_b9	pharyngeal mesoderm	Col18a1	4.16845e-10	0.5404	0.68	0.47	6.37731e-06
E9.0	m_b9	pharyngeal mesoderm	Igfbp4	4.3719e-10	0.366989	0.938	0.814	6.68857e-06
E9.0	m_b9	pharyngeal mesoderm	Id2	6.36451e-10	0.431176	0.99	0.876	9.73706e-06
E9.0	m_b9	pharyngeal mesoderm	St6galnac6	1.01058e-09	0.26055	0.289	0.099	1.54609e-05
E9.0	m_b9	pharyngeal mesoderm	Nkain4	1.22732e-09	0.285482	0.268	0.088	1.87768e-05
E9.0	m_b9	pharyngeal mesoderm	Mpzl1	1.24792e-09	0.45907	0.722	0.536	1.90919e-05
E9.0	m_b9	pharyngeal mesoderm	Ubl3	1.30795e-09	0.436949	0.546	0.31	2.00104e-05
E9.0	m_b9	pharyngeal mesoderm	Olfml3	1.92783e-09	0.287626	0.361	0.144	2.94939e-05
E9.0	m_b9	pharyngeal mesoderm	Tcf7l2	3.19887e-09	0.40799	0.464	0.24	4.89395e-05
E9.0	m_b9	pharyngeal mesoderm	Snai2	3.66918e-09	0.332489	0.443	0.21	5.61348e-05
E9.0	m_b9	pharyngeal mesoderm	Nedd4	5.34222e-09	0.270675	0.959	0.938	8.17307e-05
E9.0	m_b9	pharyngeal mesoderm	Pgam1	5.59367e-09	0.259854	1	0.997	8.55776e-05
E9.0	m_b9	pharyngeal mesoderm	Mtch1	5.92577e-09	0.323017	0.948	0.902	9.06584e-05
E9.0	m_b9	pharyngeal mesoderm	Srgap1	6.83801e-09	0.311816	0.289	0.108	0.000104615
E9.0	m_b9	pharyngeal mesoderm	Irx5	1.01319e-08	0.403172	0.423	0.192	0.000155008
E9.0	m_b9	pharyngeal mesoderm	Ppp3ca	1.21145e-08	0.405794	0.567	0.34	0.00018534
E9.0	m_b9	pharyngeal mesoderm	Etv1	1.67548e-08	0.279021	0.289	0.107	0.000256331
E9.0	m_b9	pharyngeal mesoderm	Aldoa	1.77703e-08	0.25451	1	0.997	0.000271868
E9.0	m_b9	pharyngeal mesoderm	Chn1	1.79521e-08	0.360312	0.392	0.184	0.00027465
E9.0	m_b9	pharyngeal mesoderm	Col2a1	1.79953e-08	0.381955	0.423	0.208	0.000275309
E9.0	m_b9	pharyngeal mesoderm	Fam101b	3.86415e-08	0.368274	0.392	0.187	0.000591177
E9.0	m_b9	pharyngeal mesoderm	Tpm2	7.389e-08	0.317168	0.67	0.424	0.00113044
E9.0	m_b9	pharyngeal mesoderm	Crabp2	9.30677e-08	0.32785	0.784	0.552	0.00142384
E9.0	m_b9	pharyngeal mesoderm	2610318N02Rik	1.04512e-07	0.357873	0.784	0.639	0.00159893
E9.0	m_b9	pharyngeal mesoderm	Lef1	2.43562e-07	0.344097	0.33	0.154	0.00372625
E9.0	m_b9	pharyngeal mesoderm	Car14	2.58044e-07	0.322528	0.67	0.444	0.00394782
E9.0	m_b9	pharyngeal mesoderm	Pgf	2.62431e-07	0.39348	0.423	0.221	0.00401493
E9.0	m_b9	pharyngeal mesoderm	Fhl1	2.78072e-07	0.401211	0.454	0.267	0.00425423
E9.0	m_b9	pharyngeal mesoderm	Fgf8	3.9912e-07	0.317901	0.33	0.145	0.00610614
E9.0	m_b9	pharyngeal mesoderm	Shisa2	4.37964e-07	0.450653	0.412	0.229	0.00670042
E9.0	m_b9	pharyngeal mesoderm	Pdcd4	4.38327e-07	0.3529	0.588	0.373	0.00670597
E9.0	m_b9	pharyngeal mesoderm	Snhg12	4.81926e-07	0.29426	0.577	0.343	0.00737298
E9.0	m_b9	pharyngeal mesoderm	Cecr2	5.04354e-07	0.333503	0.423	0.229	0.00771612
E9.0	m_b9	pharyngeal mesoderm	Irx3	6.05828e-07	0.321547	0.515	0.286	0.00926856
E9.0	m_b9	pharyngeal mesoderm	Kdr	7.06575e-07	0.35667	0.299	0.131	0.0108099
E9.0	m_b9	pharyngeal mesoderm	Pgk1	9.91857e-07	0.292377	0.371	0.184	0.0151744
E9.0	m_b10	liver-septum transversum	Lhx9	1.23035e-235	1.03366	0.719	0.015	1.88231e-231
E9.0	m_b10	liver-septum transversum	Tm4sf5	6.2206e-113	0.469655	0.344	0.007	9.51689e-109
E9.0	m_b10	liver-septum transversum	Tbx18	6.04202e-98	1.70637	0.969	0.123	9.24368e-94
E9.0	m_b10	liver-septum transversum	Wt1	8.75957e-82	1.18806	0.859	0.108	1.34013e-77
E9.0	m_b10	liver-septum transversum	Stk26	4.16608e-77	0.525641	0.438	0.023	6.37368e-73
E9.0	m_b10	liver-septum transversum	Mical2	2.65152e-74	0.615076	0.469	0.029	4.05656e-70
E9.0	m_b10	liver-septum transversum	Scx	2.86554e-68	0.525819	0.453	0.029	4.384e-64
E9.0	m_b10	liver-septum transversum	Creb5	1.15513e-61	0.961929	0.688	0.087	1.76723e-57
E9.0	m_b10	liver-septum transversum	Aplp1	1.02742e-60	0.611051	0.516	0.044	1.57186e-56
E9.0	m_b10	liver-septum transversum	Itga4	8.16502e-57	0.711832	0.391	0.027	1.24917e-52
E9.0	m_b10	liver-septum transversum	Upk3b	5.91675e-53	0.997585	0.734	0.114	9.05204e-49
E9.0	m_b10	liver-septum transversum	Sox9	3.80233e-48	1.10905	0.828	0.178	5.81718e-44
E9.0	m_b10	liver-septum transversum	Lrrn4	8.46249e-48	0.826692	0.688	0.11	1.29468e-43
E9.0	m_b10	liver-septum transversum	Smim1	3.58152e-47	1.363	0.938	0.282	5.47937e-43
E9.0	m_b10	liver-septum transversum	Upk1b	3.43933e-46	0.350166	0.297	0.018	5.26183e-42
E9.0	m_b10	liver-septum transversum	Atp1b1	7.82342e-46	0.844542	0.781	0.15	1.19691e-41
E9.0	m_b10	liver-septum transversum	Eps8	9.44945e-44	0.542121	0.453	0.049	1.44567e-39
E9.0	m_b10	liver-septum transversum	Sfrp5	5.67702e-42	1.24013	0.875	0.206	8.68527e-38
E9.0	m_b10	liver-septum transversum	Ctsf	3.07369e-38	0.420029	0.375	0.037	4.70244e-34
E9.0	m_b10	liver-septum transversum	Gadd45g	2.9874e-35	0.941764	0.719	0.164	4.57042e-31
E9.0	m_b10	liver-septum transversum	Tmem108	7.33182e-35	1.10437	0.969	0.369	1.1217e-30
E9.0	m_b10	liver-septum transversum	Bcar3	7.19958e-31	0.472548	0.422	0.059	1.10146e-26
E9.0	m_b10	liver-septum transversum	Plp2	2.10241e-30	0.973043	0.969	0.484	3.21647e-26
E9.0	m_b10	liver-septum transversum	Myl4	6.03323e-30	1.14197	0.984	0.436	9.23024e-26
E9.0	m_b10	liver-septum transversum	Mgarp	9.36882e-30	0.631082	0.562	0.108	1.43334e-25
E9.0	m_b10	liver-septum transversum	Celf2	9.87904e-30	0.648317	0.656	0.15	1.51139e-25
E9.0	m_b10	liver-septum transversum	Alcam	6.74754e-29	0.771377	0.688	0.167	1.03231e-24
E9.0	m_b10	liver-septum transversum	Flrt2	8.46651e-29	0.871956	0.812	0.256	1.29529e-24
E9.0	m_b10	liver-septum transversum	Dusp3	1.38365e-27	0.448128	0.484	0.085	2.11685e-23
E9.0	m_b10	liver-septum transversum	Gucy1a3	2.07427e-27	0.653403	0.641	0.147	3.17343e-23
E9.0	m_b10	liver-septum transversum	Frmd4b	1.20286e-26	0.74842	0.719	0.208	1.84026e-22
E9.0	m_b10	liver-septum transversum	P3h4	2.48086e-26	0.825824	0.812	0.283	3.79547e-22
E9.0	m_b10	liver-septum transversum	Pla2g12a	2.82621e-26	0.948814	0.812	0.305	4.32382e-22
E9.0	m_b10	liver-septum transversum	Ddr1	4.11788e-26	0.469831	0.453	0.08	6.29995e-22
E9.0	m_b10	liver-septum transversum	Igfbp5	3.94756e-25	1.1636	0.969	0.61	6.03937e-21
E9.0	m_b10	liver-septum transversum	Cdc42ep2	4.81662e-25	0.29605	0.266	0.029	7.36894e-21
E9.0	m_b10	liver-septum transversum	Podxl	1.73775e-24	0.788532	0.797	0.29	2.65858e-20
E9.0	m_b10	liver-septum transversum	Rap2c	3.39153e-24	0.6173	0.766	0.233	5.1887e-20
E9.0	m_b10	liver-septum transversum	Jun	3.62024e-24	0.77423	0.844	0.302	5.5386e-20
E9.0	m_b10	liver-septum transversum	Gucy1b3	7.57837e-24	0.266506	0.328	0.044	1.15941e-19
E9.0	m_b10	liver-septum transversum	Map1a	2.32895e-23	0.428734	0.453	0.085	3.56306e-19
E9.0	m_b10	liver-septum transversum	Unc45b	4.59145e-23	0.512782	0.469	0.093	7.02445e-19
E9.0	m_b10	liver-septum transversum	Sparc	1.54458e-22	0.859617	0.984	0.603	2.36305e-18
E9.0	m_b10	liver-septum transversum	Gata4	6.56111e-22	0.664445	0.828	0.287	1.00378e-17
E9.0	m_b10	liver-septum transversum	Map1b	1.10983e-21	0.802576	0.969	0.634	1.69794e-17
E9.0	m_b10	liver-septum transversum	Sdc4	8.27731e-21	0.463046	0.422	0.086	1.26635e-16
E9.0	m_b10	liver-septum transversum	Opcml	9.40844e-21	0.31493	0.266	0.034	1.4394e-16
E9.0	m_b10	liver-septum transversum	Lgals1	3.85208e-20	0.974664	0.953	0.693	5.8933e-16
E9.0	m_b10	liver-septum transversum	Tnni1	4.89299e-20	0.736106	0.984	0.588	7.48579e-16
E9.0	m_b10	liver-septum transversum	Itm2a	3.83534e-19	0.886809	0.766	0.296	5.86769e-15
E9.0	m_b10	liver-septum transversum	S100a10	9.35166e-19	0.744937	0.984	0.687	1.43071e-14
E9.0	m_b10	liver-septum transversum	Tubb3	4.72652e-18	0.468612	0.266	0.041	7.2311e-14
E9.0	m_b10	liver-septum transversum	Creb3l2	5.74186e-18	0.517411	0.625	0.193	8.78448e-14
E9.0	m_b10	liver-septum transversum	Rassf8	7.60423e-18	0.332037	0.344	0.064	1.16337e-13
E9.0	m_b10	liver-septum transversum	Lbh	1.3499e-17	0.567877	0.578	0.169	2.06521e-13
E9.0	m_b10	liver-septum transversum	H19	1.53338e-17	0.529959	1	0.988	2.34591e-13
E9.0	m_b10	liver-septum transversum	Fbln2	1.77679e-17	0.362296	0.328	0.061	2.71831e-13
E9.0	m_b10	liver-septum transversum	Agfg2	2.06968e-17	0.399864	0.391	0.085	3.16641e-13
E9.0	m_b10	liver-septum transversum	Ddc	3.7931e-17	0.464502	0.531	0.146	5.80306e-13
E9.0	m_b10	liver-septum transversum	Bambi	3.9289e-17	0.75615	0.906	0.568	6.01083e-13
E9.0	m_b10	liver-septum transversum	Rhoc	4.55131e-17	0.676088	0.906	0.625	6.96305e-13
E9.0	m_b10	liver-septum transversum	Dbi	1.52477e-16	0.451085	1	0.977	2.33275e-12
E9.0	m_b10	liver-septum transversum	Lmo4	1.55355e-16	0.843252	0.906	0.57	2.37677e-12
E9.0	m_b10	liver-septum transversum	Thsd4	2.78297e-16	0.333675	0.344	0.071	4.25766e-12
E9.0	m_b10	liver-septum transversum	Dctn6	2.96433e-16	0.627448	0.734	0.325	4.53514e-12
E9.0	m_b10	liver-septum transversum	Tmsb4x	3.25238e-16	0.499608	1	0.983	4.97582e-12
E9.0	m_b10	liver-septum transversum	Gyg	6.58243e-16	0.652159	0.906	0.513	1.00705e-11
E9.0	m_b10	liver-septum transversum	1190002N15Rik	1.08003e-15	0.456292	0.516	0.153	1.65233e-11
E9.0	m_b10	liver-septum transversum	Sv2a	1.7005e-15	0.33648	0.344	0.073	2.60159e-11
E9.0	m_b10	liver-septum transversum	Bnc1	3.15717e-15	0.426745	0.406	0.102	4.83015e-11
E9.0	m_b10	liver-septum transversum	Clic1	4.77207e-15	0.598706	0.969	0.85	7.30079e-11
E9.0	m_b10	liver-septum transversum	Plagl1	1.23727e-14	0.635698	0.859	0.422	1.89291e-10
E9.0	m_b10	liver-septum transversum	S100a11	1.38837e-14	0.585768	0.891	0.49	2.12407e-10
E9.0	m_b10	liver-septum transversum	Slc1a3	1.78695e-14	0.439497	0.5	0.152	2.73386e-10
E9.0	m_b10	liver-septum transversum	Shox2	2.2469e-14	0.422265	0.375	0.087	3.43753e-10
E9.0	m_b10	liver-septum transversum	Hmox1	4.10631e-14	0.378899	0.391	0.098	6.28224e-10
E9.0	m_b10	liver-septum transversum	Hand2	4.1967e-14	0.478627	0.75	0.318	6.42053e-10
E9.0	m_b10	liver-septum transversum	Cbfa2t3	4.25489e-14	0.361564	0.406	0.106	6.50956e-10
E9.0	m_b10	liver-septum transversum	Tuba1a	5.09332e-14	0.544544	1	0.983	7.79227e-10
E9.0	m_b10	liver-septum transversum	Myl7	5.67069e-14	0.783226	0.938	0.734	8.67558e-10
E9.0	m_b10	liver-septum transversum	Plcb1	7.38898e-14	0.316196	0.406	0.104	1.13044e-09
E9.0	m_b10	liver-septum transversum	Unc5b	1.08045e-13	0.46686	0.5	0.164	1.65299e-09
E9.0	m_b10	liver-septum transversum	Ezr	1.21831e-13	0.587574	0.812	0.407	1.86389e-09
E9.0	m_b10	liver-septum transversum	Rgs17	2.99984e-13	0.256762	0.297	0.063	4.58946e-09
E9.0	m_b10	liver-septum transversum	Cryab	3.35212e-13	0.545979	0.5	0.157	5.12841e-09
E9.0	m_b10	liver-septum transversum	Wnt2	7.22395e-13	0.497301	0.859	0.377	1.10519e-08
E9.0	m_b10	liver-septum transversum	Ccdc92	8.08062e-13	0.265645	0.266	0.054	1.23625e-08
E9.0	m_b10	liver-septum transversum	Nfib	1.36438e-12	0.296715	0.469	0.139	2.08737e-08
E9.0	m_b10	liver-septum transversum	Bves	1.48596e-12	0.260073	0.391	0.103	2.27336e-08
E9.0	m_b10	liver-septum transversum	Bmp2	1.55832e-12	0.383976	0.359	0.095	2.38408e-08
E9.0	m_b10	liver-septum transversum	Wwtr1	1.76317e-12	0.444305	0.453	0.145	2.69748e-08
E9.0	m_b10	liver-septum transversum	Uchl1	3.49457e-12	0.519938	0.625	0.257	5.34634e-08
E9.0	m_b10	liver-septum transversum	Smtnl2	4.40598e-12	0.403198	0.734	0.311	6.74072e-08
E9.0	m_b10	liver-septum transversum	Aprt	5.63069e-12	0.437487	1	0.962	8.61439e-08
E9.0	m_b10	liver-septum transversum	Cthrc1	5.99493e-12	0.43823	0.281	0.063	9.17165e-08
E9.0	m_b10	liver-septum transversum	1810037I17Rik	6.33709e-12	0.539804	0.938	0.803	9.69511e-08
E9.0	m_b10	liver-septum transversum	Pdlim1	9.91661e-12	0.526839	0.594	0.25	1.51714e-07
E9.0	m_b10	liver-septum transversum	B4galt6	1.10073e-11	0.345883	0.578	0.215	1.684e-07
E9.0	m_b10	liver-septum transversum	Parvb	1.13242e-11	0.373991	0.5	0.175	1.73249e-07
E9.0	m_b10	liver-septum transversum	Crb2	2.17863e-11	0.370719	0.625	0.256	3.33309e-07
E9.0	m_b10	liver-septum transversum	Car4	2.23642e-11	0.61409	0.562	0.232	3.42149e-07
E9.0	m_b10	liver-septum transversum	Arid5b	3.08792e-11	0.313558	0.422	0.131	4.7242e-07
E9.0	m_b10	liver-septum transversum	Anxa5	1.01751e-10	0.456879	0.688	0.33	1.55669e-06
E9.0	m_b10	liver-septum transversum	Bex4	1.67532e-10	0.441131	0.953	0.856	2.56308e-06
E9.0	m_b10	liver-septum transversum	Igf2	1.7698e-10	0.4615	0.953	0.764	2.70762e-06
E9.0	m_b10	liver-septum transversum	Map3k4	2.2915e-10	0.47759	0.641	0.304	3.50577e-06
E9.0	m_b10	liver-septum transversum	Fkbp1a	2.33051e-10	0.328032	1	0.992	3.56544e-06
E9.0	m_b10	liver-septum transversum	Asb4	2.49725e-10	0.470924	0.797	0.425	3.82055e-06
E9.0	m_b10	liver-septum transversum	Filip1l	4.28938e-10	0.379374	0.391	0.126	6.56232e-06
E9.0	m_b10	liver-septum transversum	Krt19	4.38227e-10	0.324367	0.344	0.102	6.70444e-06
E9.0	m_b10	liver-septum transversum	Fam213a	4.76968e-10	0.585206	0.828	0.571	7.29713e-06
E9.0	m_b10	liver-septum transversum	Samd4	4.83115e-10	0.288825	0.391	0.125	7.39117e-06
E9.0	m_b10	liver-septum transversum	Ppic	6.04223e-10	0.418768	0.766	0.422	9.244e-06
E9.0	m_b10	liver-septum transversum	Glipr2	7.43605e-10	0.304301	0.484	0.174	1.13764e-05
E9.0	m_b10	liver-septum transversum	Fkbp10	7.64606e-10	0.325605	0.469	0.169	1.16977e-05
E9.0	m_b10	liver-septum transversum	Actr3	1.37476e-09	0.374645	0.953	0.677	2.10324e-05
E9.0	m_b10	liver-septum transversum	Pam	1.96686e-09	0.345471	0.406	0.143	3.0091e-05
E9.0	m_b10	liver-septum transversum	Gap43	2.11472e-09	0.349273	0.438	0.159	3.23531e-05
E9.0	m_b10	liver-septum transversum	Tmem98	2.27086e-09	0.39544	0.609	0.284	3.47419e-05
E9.0	m_b10	liver-septum transversum	1810058I24Rik	2.40011e-09	0.427757	0.969	0.899	3.67193e-05
E9.0	m_b10	liver-septum transversum	Vsnl1	3.18932e-09	0.341878	0.391	0.129	4.87934e-05
E9.0	m_b10	liver-septum transversum	Zyx	3.49047e-09	0.425075	0.766	0.441	5.34006e-05
E9.0	m_b10	liver-septum transversum	Edf1	4.5417e-09	0.290998	0.984	0.967	6.94835e-05
E9.0	m_b10	liver-septum transversum	Zfp579	5.06122e-09	0.288268	0.469	0.175	7.74315e-05
E9.0	m_b10	liver-septum transversum	Loxl1	6.54193e-09	0.254918	0.391	0.127	0.000100085
E9.0	m_b10	liver-septum transversum	Epb41l3	7.8068e-09	0.270008	0.344	0.111	0.000119436
E9.0	m_b10	liver-septum transversum	Pim1	9.23794e-09	0.382547	0.641	0.322	0.000141331
E9.0	m_b10	liver-septum transversum	Myrf	1.10073e-08	0.466659	0.656	0.343	0.0001684
E9.0	m_b10	liver-septum transversum	Nrp1	1.6905e-08	0.400524	0.844	0.533	0.000258629
E9.0	m_b10	liver-septum transversum	Soat1	1.72163e-08	0.30077	0.562	0.247	0.000263393
E9.0	m_b10	liver-septum transversum	Fras1	1.8194e-08	0.460166	0.531	0.248	0.000278349
E9.0	m_b10	liver-septum transversum	Tsc22d4	1.94458e-08	0.417178	0.688	0.362	0.000297501
E9.0	m_b10	liver-septum transversum	Vim	2.7388e-08	0.476594	0.922	0.759	0.000419009
E9.0	m_b10	liver-septum transversum	Klf6	3.12965e-08	0.472078	0.5	0.226	0.000478805
E9.0	m_b10	liver-septum transversum	Pmp22	3.44925e-08	0.324385	0.75	0.385	0.000527701
E9.0	m_b10	liver-septum transversum	Bex1	3.6688e-08	0.391212	1	0.93	0.00056129
E9.0	m_b10	liver-septum transversum	Pls3	3.7834e-08	0.259691	0.406	0.148	0.000578822
E9.0	m_b10	liver-septum transversum	Flrt3	4.0879e-08	0.344081	0.734	0.398	0.000625408
E9.0	m_b10	liver-septum transversum	Rras2	4.45666e-08	0.425411	0.797	0.482	0.000681825
E9.0	m_b10	liver-septum transversum	Elovl6	4.90176e-08	0.369055	0.797	0.487	0.000749921
E9.0	m_b10	liver-septum transversum	Fis1	6.09689e-08	0.306613	0.984	0.888	0.000932763
E9.0	m_b10	liver-septum transversum	Cnn3	6.1286e-08	0.391442	0.984	0.9	0.000937614
E9.0	m_b10	liver-septum transversum	Rer1	7.0467e-08	0.411774	0.922	0.705	0.00107807
E9.0	m_b10	liver-septum transversum	Ccnjl	9.24576e-08	0.389806	0.594	0.33	0.00141451
E9.0	m_b10	liver-septum transversum	Atp2b1	1.10747e-07	0.348124	0.891	0.635	0.00169432
E9.0	m_b10	liver-septum transversum	Tbrg1	1.4279e-07	0.431924	0.859	0.729	0.00218454
E9.0	m_b10	liver-septum transversum	Cyb5a	1.69155e-07	0.327136	0.953	0.793	0.0025879
E9.0	m_b10	liver-septum transversum	Ppp1r12a	1.77711e-07	0.468358	0.562	0.297	0.00271881
E9.0	m_b10	liver-septum transversum	Wsb2	2.07266e-07	0.267671	0.297	0.099	0.00317096
E9.0	m_b10	liver-septum transversum	Calm1	2.20381e-07	0.292935	0.984	0.995	0.00337162
E9.0	m_b10	liver-septum transversum	Tspan13	2.35999e-07	0.413793	0.656	0.394	0.00361055
E9.0	m_b10	liver-septum transversum	Cmas	2.73937e-07	0.378236	0.719	0.459	0.00419096
E9.0	m_b10	liver-septum transversum	Lsp1	3.16089e-07	0.346307	0.531	0.264	0.00483584
E9.0	m_b10	liver-septum transversum	Arhgap1	3.81862e-07	0.314886	0.516	0.24	0.0058421
E9.0	m_b10	liver-septum transversum	Ppfibp1	4.74108e-07	0.360056	0.469	0.209	0.00725338
E9.0	m_b10	liver-septum transversum	Stx7	4.89581e-07	0.301042	0.453	0.198	0.00749009
E9.0	m_b10	liver-septum transversum	Pigyl	5.22878e-07	0.336367	0.75	0.476	0.00799951
E9.0	m_b10	liver-septum transversum	Klhl13	5.46282e-07	0.296797	0.312	0.113	0.00835757
E9.0	m_b10	liver-septum transversum	Apela	5.57584e-07	0.585424	0.406	0.178	0.00853048
E9.0	m_b10	liver-septum transversum	Plin3	5.63613e-07	0.387073	0.688	0.403	0.00862271
E9.0	m_b10	liver-septum transversum	Ddit4	5.76287e-07	0.378286	0.547	0.266	0.00881662
E9.0	m_b10	liver-septum transversum	Pim3	5.90152e-07	0.379496	0.547	0.29	0.00902874
E9.0	m_b10	liver-septum transversum	Fam162a	6.85148e-07	0.328806	1	0.94	0.0104821
E9.0	m_b10	liver-septum transversum	Id2	8.3282e-07	0.382448	0.953	0.878	0.0127413
E9.0	m_b10	liver-septum transversum	Vdac2	8.40781e-07	0.302498	0.969	0.897	0.0128631
E9.0	m_b10	liver-septum transversum	Arpc2	9.32908e-07	0.342958	0.938	0.835	0.0142726
E9.0	m_b10	liver-septum transversum	Ltv1	9.74433e-07	0.317543	0.578	0.306	0.0149079
E9.0	m_b11	fibroblast 2	Dkk2	3.18397e-252	1.51111	0.86	0.02	4.87116e-248
E9.0	m_b11	fibroblast 2	Postn	4.45874e-158	2.10201	0.982	0.061	6.82143e-154
E9.0	m_b11	fibroblast 2	Pitx1	3.01324e-156	1.03121	0.632	0.019	4.60996e-152
E9.0	m_b11	fibroblast 2	Lum	3.29151e-125	2.29849	0.93	0.071	5.03568e-121
E9.0	m_b11	fibroblast 2	Prss35	1.56856e-99	0.511336	0.386	0.011	2.39974e-95
E9.0	m_b11	fibroblast 2	Tek	2.65775e-95	0.859892	0.632	0.038	4.06609e-91
E9.0	m_b11	fibroblast 2	Wisp1	2.90255e-85	1.57079	0.947	0.121	4.44061e-81
E9.0	m_b11	fibroblast 2	Col1a1	4.21562e-74	2.39333	0.982	0.17	6.44948e-70
E9.0	m_b11	fibroblast 2	Anxa2	1.34362e-67	1.74552	0.965	0.185	2.05561e-63
E9.0	m_b11	fibroblast 2	Msx1	2.88494e-65	1.54422	0.877	0.138	4.41368e-61
E9.0	m_b11	fibroblast 2	Stard8	9.57264e-62	0.954237	0.684	0.077	1.46452e-57
E9.0	m_b11	fibroblast 2	Cryab	9.71579e-60	1.52621	0.877	0.15	1.48642e-55
E9.0	m_b11	fibroblast 2	Cyp26a1	1.01177e-59	0.514821	0.404	0.024	1.54791e-55
E9.0	m_b11	fibroblast 2	Msx2	1.15168e-55	0.848092	0.737	0.096	1.76196e-51
E9.0	m_b11	fibroblast 2	Bmp2	1.00426e-54	0.792738	0.702	0.089	1.53642e-50
E9.0	m_b11	fibroblast 2	Mbnl3	1.9214e-53	1.04385	0.614	0.071	2.93955e-49
E9.0	m_b11	fibroblast 2	Tinagl1	4.44277e-53	0.824451	0.509	0.048	6.79699e-49
E9.0	m_b11	fibroblast 2	Hand1	4.24455e-52	1.63163	0.965	0.225	6.49373e-48
E9.0	m_b11	fibroblast 2	Col1a2	9.54128e-50	1.88471	0.965	0.27	1.45972e-45
E9.0	m_b11	fibroblast 2	Creb3l1	3.14383e-48	0.783797	0.579	0.069	4.80974e-44
E9.0	m_b11	fibroblast 2	Ahnak	1.15563e-47	1.44358	0.842	0.182	1.76799e-43
E9.0	m_b11	fibroblast 2	Nup62cl	1.83511e-45	0.465835	0.281	0.015	2.80753e-41
E9.0	m_b11	fibroblast 2	S100a6	3.05894e-44	0.991587	0.702	0.114	4.67987e-40
E9.0	m_b11	fibroblast 2	Ndrg1	2.68277e-43	0.554577	0.421	0.038	4.10437e-39
E9.0	m_b11	fibroblast 2	Gjb5	3.70049e-43	0.506148	0.316	0.021	5.66137e-39
E9.0	m_b11	fibroblast 2	Krt19	1.36877e-42	0.90927	0.632	0.096	2.09408e-38
E9.0	m_b11	fibroblast 2	Adamts17	2.12968e-42	0.363472	0.298	0.019	3.2582e-38
E9.0	m_b11	fibroblast 2	Pmp22	1.29525e-41	1.78096	0.982	0.381	1.9816e-37
E9.0	m_b11	fibroblast 2	Gm22	6.18115e-40	0.349066	0.298	0.02	9.45654e-36
E9.0	m_b11	fibroblast 2	Gas6	8.61391e-40	0.419866	0.263	0.016	1.31784e-35
E9.0	m_b11	fibroblast 2	Hspb8	6.80512e-39	0.580319	0.404	0.04	1.04111e-34
E9.0	m_b11	fibroblast 2	Tmem88	1.65417e-38	1.16901	0.807	0.193	2.53071e-34
E9.0	m_b11	fibroblast 2	Acta2	4.37111e-38	1.60219	1	0.404	6.68736e-34
E9.0	m_b11	fibroblast 2	Tmsb4x	1.12846e-37	2.06565	1	0.983	1.72643e-33
E9.0	m_b11	fibroblast 2	Steap1	1.10723e-36	0.514853	0.439	0.049	1.69396e-32
E9.0	m_b11	fibroblast 2	Krt8	1.33125e-36	1.58489	1	0.522	2.03668e-32
E9.0	m_b11	fibroblast 2	Ccdc80	2.1624e-36	0.835829	0.719	0.143	3.30826e-32
E9.0	m_b11	fibroblast 2	Sparc	5.78183e-36	1.66616	1	0.604	8.84562e-32
E9.0	m_b11	fibroblast 2	P4ha2	3.48653e-35	0.920325	0.684	0.14	5.33404e-31
E9.0	m_b11	fibroblast 2	Serpinh1	4.944e-35	1.085	1	0.983	7.56382e-31
E9.0	m_b11	fibroblast 2	Lgals1	9.60471e-35	1.79063	1	0.693	1.46942e-30
E9.0	m_b11	fibroblast 2	Arhgdib	1.11042e-34	0.666677	0.596	0.097	1.69883e-30
E9.0	m_b11	fibroblast 2	Glipr2	3.14628e-34	0.935271	0.737	0.17	4.81349e-30
E9.0	m_b11	fibroblast 2	Col5a2	7.92967e-34	1.03376	0.825	0.223	1.21316e-29
E9.0	m_b11	fibroblast 2	Morc4	1.10556e-33	0.507207	0.386	0.042	1.69139e-29
E9.0	m_b11	fibroblast 2	Myl6	1.42795e-33	1.0069	1	0.986	2.18462e-29
E9.0	m_b11	fibroblast 2	Tmem108	2.55427e-33	1.18812	0.947	0.371	3.90777e-29
E9.0	m_b11	fibroblast 2	S100a11	2.92154e-33	1.40597	0.982	0.489	4.46967e-29
E9.0	m_b11	fibroblast 2	Me1	1.06496e-32	0.619077	0.544	0.087	1.62928e-28
E9.0	m_b11	fibroblast 2	Dlk1	1.34206e-32	1.43107	1	0.696	2.05321e-28
E9.0	m_b11	fibroblast 2	Fas	1.78445e-32	0.486389	0.263	0.02	2.73003e-28
E9.0	m_b11	fibroblast 2	S100a10	3.39534e-32	1.34832	1	0.687	5.19453e-28
E9.0	m_b11	fibroblast 2	Plac1	3.80711e-32	0.371002	0.333	0.032	5.82449e-28
E9.0	m_b11	fibroblast 2	Hoxb6	6.03747e-32	0.74207	0.614	0.114	9.23673e-28
E9.0	m_b11	fibroblast 2	Dcn	1.11308e-31	0.803493	0.579	0.098	1.7029e-27
E9.0	m_b11	fibroblast 2	Efnb1	1.27978e-31	0.933412	0.895	0.285	1.95794e-27
E9.0	m_b11	fibroblast 2	Col3a1	3.95141e-31	1.47811	0.912	0.391	6.04526e-27
E9.0	m_b11	fibroblast 2	Rnd2	5.54916e-31	0.608853	0.632	0.127	8.48966e-27
E9.0	m_b11	fibroblast 2	Colec11	7.68436e-31	0.601784	0.456	0.065	1.17563e-26
E9.0	m_b11	fibroblast 2	Csrp2	4.68262e-30	1.07332	1	0.964	7.16395e-26
E9.0	m_b11	fibroblast 2	Sdpr	8.31117e-30	0.542638	0.456	0.064	1.27153e-25
E9.0	m_b11	fibroblast 2	Fam132a	8.40852e-30	0.82866	0.825	0.254	1.28642e-25
E9.0	m_b11	fibroblast 2	Nabp1	1.0603e-29	0.473569	0.404	0.052	1.62216e-25
E9.0	m_b11	fibroblast 2	Nkd1	1.54074e-29	0.843059	0.737	0.191	2.35718e-25
E9.0	m_b11	fibroblast 2	Slc2a1	2.34091e-29	1.41783	0.93	0.424	3.58135e-25
E9.0	m_b11	fibroblast 2	Psd	1.37478e-28	0.341335	0.281	0.025	2.10327e-24
E9.0	m_b11	fibroblast 2	Dubr	2.6756e-28	0.385318	0.316	0.033	4.09339e-24
E9.0	m_b11	fibroblast 2	Tbx20	2.22008e-27	0.569047	0.544	0.099	3.3965e-23
E9.0	m_b11	fibroblast 2	Mest	8.50063e-27	0.921399	1	0.947	1.30051e-22
E9.0	m_b11	fibroblast 2	Smoc2	3.76998e-26	0.856382	0.737	0.203	5.76769e-22
E9.0	m_b11	fibroblast 2	Vat1	4.37951e-26	0.61184	0.544	0.107	6.70022e-22
E9.0	m_b11	fibroblast 2	Ecscr	4.94955e-26	0.533271	0.439	0.07	7.57232e-22
E9.0	m_b11	fibroblast 2	Wnt6	5.79465e-26	0.629029	0.298	0.032	8.86523e-22
E9.0	m_b11	fibroblast 2	Fgfr3	1.03438e-25	0.359746	0.333	0.04	1.58249e-21
E9.0	m_b11	fibroblast 2	Cald1	1.25885e-25	0.902387	1	0.886	1.92592e-21
E9.0	m_b11	fibroblast 2	Pdlim2	2.32767e-25	0.732142	0.596	0.134	3.56111e-21
E9.0	m_b11	fibroblast 2	Klf6	5.13376e-25	0.772826	0.754	0.221	7.85415e-21
E9.0	m_b11	fibroblast 2	Rrbp1	5.22485e-25	0.938246	0.982	0.684	7.99349e-21
E9.0	m_b11	fibroblast 2	Fkbp10	6.36324e-25	0.723336	0.649	0.166	9.73512e-21
E9.0	m_b11	fibroblast 2	Copz2	8.60656e-25	0.791984	0.684	0.187	1.31672e-20
E9.0	m_b11	fibroblast 2	Nrp1	1.9441e-24	1.06429	0.947	0.532	2.97428e-20
E9.0	m_b11	fibroblast 2	Hacd4	7.33392e-24	0.467299	0.456	0.081	1.12202e-19
E9.0	m_b11	fibroblast 2	Arl4d	9.01017e-24	0.602823	0.509	0.102	1.37847e-19
E9.0	m_b11	fibroblast 2	Gpx3	1.00437e-23	0.929388	1	0.844	1.53658e-19
E9.0	m_b11	fibroblast 2	Tubb6	2.45359e-23	0.977759	0.877	0.397	3.75374e-19
E9.0	m_b11	fibroblast 2	Meg3	3.49698e-23	0.967284	1	0.942	5.35003e-19
E9.0	m_b11	fibroblast 2	1810058I24Rik	4.6477e-23	0.801828	1	0.899	7.11052e-19
E9.0	m_b11	fibroblast 2	Pofut2	4.69002e-23	0.761263	0.842	0.329	7.17526e-19
E9.0	m_b11	fibroblast 2	Akr1b8	4.91005e-23	0.505145	0.474	0.09	7.51188e-19
E9.0	m_b11	fibroblast 2	Fbln2	5.03272e-23	0.443731	0.386	0.06	7.69955e-19
E9.0	m_b11	fibroblast 2	Tmem132c	8.12568e-23	0.339679	0.298	0.037	1.24315e-18
E9.0	m_b11	fibroblast 2	Ddt	8.75837e-23	0.841021	1	0.878	1.33994e-18
E9.0	m_b11	fibroblast 2	Csrp1	1.23833e-22	1.02547	0.895	0.467	1.89453e-18
E9.0	m_b11	fibroblast 2	Mogat2	1.72514e-22	0.8766	0.684	0.203	2.63929e-18
E9.0	m_b11	fibroblast 2	Mtss1	1.83178e-22	0.585117	0.561	0.129	2.80244e-18
E9.0	m_b11	fibroblast 2	P3h1	2.13656e-22	0.514134	0.491	0.098	3.26873e-18
E9.0	m_b11	fibroblast 2	Cmtm7	4.62494e-22	0.978538	0.895	0.547	7.0757e-18
E9.0	m_b11	fibroblast 2	Tubb2a	6.3286e-22	0.851794	0.825	0.319	9.68213e-18
E9.0	m_b11	fibroblast 2	Tmsb10	7.01667e-22	0.454905	1	1	1.07348e-17
E9.0	m_b11	fibroblast 2	Prdm6	1.12661e-21	0.529058	0.579	0.138	1.7236e-17
E9.0	m_b11	fibroblast 2	Pgm2	1.19325e-21	0.800738	0.754	0.271	1.82555e-17
E9.0	m_b11	fibroblast 2	Tagln	2.82393e-21	0.779685	0.772	0.248	4.32033e-17
E9.0	m_b11	fibroblast 2	Anxa6	3.23553e-21	0.633231	0.649	0.185	4.95004e-17
E9.0	m_b11	fibroblast 2	Ppic	3.64007e-21	1.00921	0.86	0.421	5.56895e-17
E9.0	m_b11	fibroblast 2	Anxa5	6.10231e-21	0.816171	0.807	0.329	9.33593e-17
E9.0	m_b11	fibroblast 2	Smim1	7.54755e-21	0.840768	0.772	0.287	1.1547e-16
E9.0	m_b11	fibroblast 2	Pitx2	9.10778e-21	0.711153	0.807	0.272	1.3934e-16
E9.0	m_b11	fibroblast 2	Vim	9.24908e-21	0.911368	0.982	0.758	1.41502e-16
E9.0	m_b11	fibroblast 2	Cnn2	9.67105e-21	0.826369	0.982	0.697	1.47957e-16
E9.0	m_b11	fibroblast 2	Steap2	1.47418e-20	0.457343	0.351	0.056	2.25535e-16
E9.0	m_b11	fibroblast 2	Upk3b	2.14044e-20	0.649897	0.526	0.12	3.27466e-16
E9.0	m_b11	fibroblast 2	Lrrn4	2.47677e-20	0.61268	0.509	0.115	3.78921e-16
E9.0	m_b11	fibroblast 2	Plagl1	3.16603e-20	0.81578	0.912	0.422	4.84371e-16
E9.0	m_b11	fibroblast 2	Igfbp2	3.53244e-20	1.29329	0.825	0.431	5.40427e-16
E9.0	m_b11	fibroblast 2	Cdc42ep5	7.03719e-20	0.631832	0.684	0.221	1.07662e-15
E9.0	m_b11	fibroblast 2	Calm1	9.2617e-20	0.511974	1	0.994	1.41695e-15
E9.0	m_b11	fibroblast 2	Cthrc1	1.34363e-19	0.400339	0.368	0.062	2.05562e-15
E9.0	m_b11	fibroblast 2	Tpm2	1.35393e-19	1.03344	0.86	0.423	2.07138e-15
E9.0	m_b11	fibroblast 2	Arl4c	2.02954e-19	0.947971	0.737	0.288	3.10499e-15
E9.0	m_b11	fibroblast 2	H19	3.19004e-19	0.66294	1	0.988	4.88043e-15
E9.0	m_b11	fibroblast 2	Arhgap29	4.07837e-19	0.846764	0.684	0.251	6.2395e-15
E9.0	m_b11	fibroblast 2	Dkk3	4.49852e-19	0.345968	0.263	0.035	6.88229e-15
E9.0	m_b11	fibroblast 2	Reep5	4.59549e-19	0.897359	0.86	0.456	7.03065e-15
E9.0	m_b11	fibroblast 2	Sh3bgrl3	4.6785e-19	0.718327	0.982	0.839	7.15764e-15
E9.0	m_b11	fibroblast 2	Col4a5	6.32544e-19	0.390652	0.404	0.078	9.67729e-15
E9.0	m_b11	fibroblast 2	Col5a1	6.92239e-19	0.580173	0.561	0.149	1.05906e-14
E9.0	m_b11	fibroblast 2	Mid1ip1	8.71839e-19	0.660108	0.614	0.184	1.33383e-14
E9.0	m_b11	fibroblast 2	Itm2a	9.05533e-19	0.849585	0.789	0.297	1.38538e-14
E9.0	m_b11	fibroblast 2	Tspan9	1.61335e-18	0.69881	0.684	0.236	2.46826e-14
E9.0	m_b11	fibroblast 2	Igf2	1.97428e-18	0.755709	0.982	0.764	3.02046e-14
E9.0	m_b11	fibroblast 2	Plac8	2.29991e-18	0.905414	0.754	0.3	3.51863e-14
E9.0	m_b11	fibroblast 2	Tuba1a	3.05564e-18	0.692885	1	0.983	4.67483e-14
E9.0	m_b11	fibroblast 2	Il11ra1	3.5605e-18	0.684074	0.754	0.27	5.44721e-14
E9.0	m_b11	fibroblast 2	Emp2	5.38003e-18	0.407773	0.351	0.062	8.23092e-14
E9.0	m_b11	fibroblast 2	Sox6	1.33904e-17	0.376854	0.404	0.08	2.0486e-13
E9.0	m_b11	fibroblast 2	Kcnab1	1.43732e-17	0.315513	0.316	0.052	2.19896e-13
E9.0	m_b11	fibroblast 2	Lypd6	1.57828e-17	0.286233	0.281	0.042	2.41461e-13
E9.0	m_b11	fibroblast 2	Myl12a	2.73733e-17	0.605171	0.982	0.932	4.18784e-13
E9.0	m_b11	fibroblast 2	Surf4	3.66918e-17	0.686895	0.912	0.59	5.61347e-13
E9.0	m_b11	fibroblast 2	Npc2	4.37117e-17	0.575535	1	0.913	6.68745e-13
E9.0	m_b11	fibroblast 2	Bnc1	5.02493e-17	0.493176	0.439	0.102	7.68765e-13
E9.0	m_b11	fibroblast 2	Tpm1	7.53484e-17	0.538509	1	0.911	1.15276e-12
E9.0	m_b11	fibroblast 2	Krt18	7.73623e-17	0.968181	0.912	0.649	1.18357e-12
E9.0	m_b11	fibroblast 2	Actg1	1.15948e-16	0.47904	0.982	1	1.77389e-12
E9.0	m_b11	fibroblast 2	Hoxb8	2.69177e-16	0.413768	0.404	0.085	4.11814e-12
E9.0	m_b11	fibroblast 2	Rarres2	2.99464e-16	0.381587	0.333	0.061	4.58149e-12
E9.0	m_b11	fibroblast 2	Myl9	3.91696e-16	0.690507	0.807	0.348	5.99256e-12
E9.0	m_b11	fibroblast 2	Rcn3	5.26472e-16	0.794615	0.86	0.505	8.0545e-12
E9.0	m_b11	fibroblast 2	Ccdc102a	1.33795e-15	0.422887	0.474	0.121	2.04693e-11
E9.0	m_b11	fibroblast 2	Pcolce	1.44174e-15	0.604904	0.684	0.24	2.20571e-11
E9.0	m_b11	fibroblast 2	Colec12	1.61759e-15	0.562675	0.526	0.156	2.47475e-11
E9.0	m_b11	fibroblast 2	Efemp2	1.69276e-15	0.618546	0.719	0.294	2.58976e-11
E9.0	m_b11	fibroblast 2	Pth1r	1.69973e-15	0.575675	0.614	0.202	2.60042e-11
E9.0	m_b11	fibroblast 2	Ralb	1.70164e-15	0.600562	0.667	0.252	2.60334e-11
E9.0	m_b11	fibroblast 2	Snai2	2.52143e-15	0.568308	0.614	0.21	3.85753e-11
E9.0	m_b11	fibroblast 2	Ednrb	2.64096e-15	0.342158	0.316	0.058	4.0404e-11
E9.0	m_b11	fibroblast 2	Mab21l2	2.98822e-15	0.604272	0.544	0.156	4.57167e-11
E9.0	m_b11	fibroblast 2	Pdia6	3.15827e-15	0.60976	1	0.899	4.83184e-11
E9.0	m_b11	fibroblast 2	Ece1	4.65843e-15	0.583423	0.614	0.22	7.12694e-11
E9.0	m_b11	fibroblast 2	St3gal5	5.36412e-15	0.458848	0.509	0.143	8.20656e-11
E9.0	m_b11	fibroblast 2	Dok4	5.57169e-15	0.701863	0.649	0.261	8.52413e-11
E9.0	m_b11	fibroblast 2	Lhfp	6.19551e-15	0.400494	0.404	0.094	9.47851e-11
E9.0	m_b11	fibroblast 2	Frmd6	8.13873e-15	0.475868	0.404	0.099	1.24514e-10
E9.0	m_b11	fibroblast 2	Slc2a3	9.11228e-15	0.920263	0.579	0.204	1.39409e-10
E9.0	m_b11	fibroblast 2	Eef2k	1.06066e-14	0.487429	0.421	0.108	1.6227e-10
E9.0	m_b11	fibroblast 2	Ilk	1.47777e-14	0.602151	0.877	0.492	2.26085e-10
E9.0	m_b11	fibroblast 2	Gabarap	1.51676e-14	0.440191	1	0.959	2.3205e-10
E9.0	m_b11	fibroblast 2	Asb4	1.60753e-14	0.68208	0.86	0.425	2.45936e-10
E9.0	m_b11	fibroblast 2	Capzb	2.05746e-14	0.488904	1	0.871	3.14772e-10
E9.0	m_b11	fibroblast 2	Col18a1	2.25182e-14	0.657206	0.877	0.469	3.44505e-10
E9.0	m_b11	fibroblast 2	Ncam1	4.20802e-14	0.511462	0.596	0.207	6.43785e-10
E9.0	m_b11	fibroblast 2	Car4	4.29032e-14	0.670771	0.614	0.232	6.56376e-10
E9.0	m_b11	fibroblast 2	Fam114a1	7.37171e-14	0.334775	0.351	0.078	1.1278e-09
E9.0	m_b11	fibroblast 2	Kcnk3	8.16399e-14	0.426147	0.298	0.058	1.24901e-09
E9.0	m_b11	fibroblast 2	Col9a1	1.00623e-13	0.542475	0.474	0.143	1.53943e-09
E9.0	m_b11	fibroblast 2	Actg2	1.16175e-13	0.287446	0.281	0.052	1.77735e-09
E9.0	m_b11	fibroblast 2	Cstb	1.66569e-13	0.783473	0.93	0.675	2.54834e-09
E9.0	m_b11	fibroblast 2	Timp2	1.68717e-13	0.605622	0.684	0.29	2.5812e-09
E9.0	m_b11	fibroblast 2	Htra2	3.13304e-13	0.553471	0.667	0.282	4.79324e-09
E9.0	m_b11	fibroblast 2	Nnat	4.38868e-13	0.541673	1	0.873	6.71423e-09
E9.0	m_b11	fibroblast 2	Ppib	4.91494e-13	0.485636	0.982	0.926	7.51937e-09
E9.0	m_b11	fibroblast 2	Hs6st2	5.79507e-13	0.568341	0.649	0.273	8.86588e-09
E9.0	m_b11	fibroblast 2	Hspg2	6.51248e-13	0.468633	0.491	0.156	9.96344e-09
E9.0	m_b11	fibroblast 2	Phactr2	7.65765e-13	0.522003	0.614	0.239	1.17154e-08
E9.0	m_b11	fibroblast 2	Ly6e	8.04204e-13	0.569516	0.895	0.539	1.23035e-08
E9.0	m_b11	fibroblast 2	Crip2	8.8275e-13	0.496204	0.789	0.367	1.35052e-08
E9.0	m_b11	fibroblast 2	Col4a6	1.06223e-12	0.391027	0.316	0.072	1.6251e-08
E9.0	m_b11	fibroblast 2	Podxl	1.20365e-12	0.695403	0.649	0.294	1.84147e-08
E9.0	m_b11	fibroblast 2	Ugdh	1.32478e-12	0.474753	0.719	0.301	2.02678e-08
E9.0	m_b11	fibroblast 2	Selm	1.49142e-12	0.560596	0.596	0.228	2.28172e-08
E9.0	m_b11	fibroblast 2	Chst12	3.42353e-12	0.441498	0.386	0.107	5.23766e-08
E9.0	m_b11	fibroblast 2	Plp2	4.0267e-12	0.57794	0.825	0.488	6.16044e-08
E9.0	m_b11	fibroblast 2	Snx7	5.85775e-12	0.259105	0.263	0.052	8.96177e-08
E9.0	m_b11	fibroblast 2	Vimp	6.36882e-12	0.668476	0.877	0.653	9.74366e-08
E9.0	m_b11	fibroblast 2	Arpc5	7.32885e-12	0.574932	0.895	0.7	1.12124e-07
E9.0	m_b11	fibroblast 2	Akap12	7.65856e-12	0.558227	0.614	0.254	1.17168e-07
E9.0	m_b11	fibroblast 2	Laptm4a	8.09601e-12	0.468851	0.965	0.735	1.23861e-07
E9.0	m_b11	fibroblast 2	Tspan18	9.16578e-12	0.262961	0.263	0.053	1.40227e-07
E9.0	m_b11	fibroblast 2	Tgfb1i1	1.04795e-11	0.41258	0.596	0.214	1.60326e-07
E9.0	m_b11	fibroblast 2	Tmed9	1.08684e-11	0.50325	0.947	0.836	1.66275e-07
E9.0	m_b11	fibroblast 2	Ftl1	1.4961e-11	0.25922	1	1	2.28889e-07
E9.0	m_b11	fibroblast 2	Asah1	1.60059e-11	0.344366	0.386	0.106	2.44875e-07
E9.0	m_b11	fibroblast 2	Calr	2.07065e-11	0.40222	1	0.967	3.16788e-07
E9.0	m_b11	fibroblast 2	Capn2	2.19873e-11	0.450607	0.509	0.174	3.36384e-07
E9.0	m_b11	fibroblast 2	Peg3	2.34039e-11	0.442207	1	0.954	3.58056e-07
E9.0	m_b11	fibroblast 2	Clic1	2.48881e-11	0.510578	0.965	0.851	3.80764e-07
E9.0	m_b11	fibroblast 2	Prr5	2.56708e-11	0.393896	0.561	0.206	3.92737e-07
E9.0	m_b11	fibroblast 2	Nid2	2.76223e-11	0.423274	0.474	0.158	4.22593e-07
E9.0	m_b11	fibroblast 2	Sept2	3.20058e-11	0.566807	0.842	0.546	4.89657e-07
E9.0	m_b11	fibroblast 2	Scarf2	3.70669e-11	0.30256	0.333	0.083	5.67086e-07
E9.0	m_b11	fibroblast 2	Aamdc	4.85833e-11	0.468635	0.632	0.28	7.43276e-07
E9.0	m_b11	fibroblast 2	Lrpap1	5.49705e-11	0.471347	0.702	0.327	8.40993e-07
E9.0	m_b11	fibroblast 2	Cdc42	5.82095e-11	0.431095	1	0.946	8.90547e-07
E9.0	m_b11	fibroblast 2	Actb	6.22123e-11	0.252926	1	0.999	9.51786e-07
E9.0	m_b11	fibroblast 2	Lrrc1	6.2655e-11	0.309078	0.281	0.064	9.58559e-07
E9.0	m_b11	fibroblast 2	Elovl1	7.02585e-11	0.456742	0.456	0.156	1.07489e-06
E9.0	m_b11	fibroblast 2	Gas1	7.78116e-11	0.630744	0.807	0.462	1.19044e-06
E9.0	m_b11	fibroblast 2	Ccnd3	8.56611e-11	0.63624	0.947	0.789	1.31053e-06
E9.0	m_b11	fibroblast 2	Prnp	8.83141e-11	0.425593	0.491	0.166	1.35112e-06
E9.0	m_b11	fibroblast 2	Stx18	8.91573e-11	0.470467	0.526	0.2	1.36402e-06
E9.0	m_b11	fibroblast 2	Tgfb1	8.98917e-11	0.316925	0.263	0.058	1.37525e-06
E9.0	m_b11	fibroblast 2	Sept7	9.36538e-11	0.495153	0.93	0.75	1.43281e-06
E9.0	m_b11	fibroblast 2	Tbrg1	1.34332e-10	0.54986	0.895	0.728	2.05514e-06
E9.0	m_b11	fibroblast 2	Spin2c	1.64638e-10	0.439891	0.509	0.186	2.51879e-06
E9.0	m_b11	fibroblast 2	Ezr	1.71972e-10	0.555049	0.754	0.41	2.63099e-06
E9.0	m_b11	fibroblast 2	Hoxb7	1.89345e-10	0.286585	0.263	0.058	2.89678e-06
E9.0	m_b11	fibroblast 2	Tex264	1.92243e-10	0.420426	0.386	0.12	2.94112e-06
E9.0	m_b11	fibroblast 2	Ckap4	1.95228e-10	0.596729	0.842	0.588	2.98679e-06
E9.0	m_b11	fibroblast 2	Mxra8	1.97723e-10	0.426206	0.439	0.147	3.02496e-06
E9.0	m_b11	fibroblast 2	Rbms3	2.19812e-10	0.423858	0.439	0.146	3.36291e-06
E9.0	m_b11	fibroblast 2	Arhgap1	2.20885e-10	0.417095	0.579	0.239	3.37932e-06
E9.0	m_b11	fibroblast 2	Sar1a	2.23482e-10	0.605443	0.895	0.655	3.41905e-06
E9.0	m_b11	fibroblast 2	Kdelr2	2.27056e-10	0.528445	0.86	0.623	3.47373e-06
E9.0	m_b11	fibroblast 2	Cnih4	2.29921e-10	0.537467	0.877	0.683	3.51756e-06
E9.0	m_b11	fibroblast 2	P4hb	2.96011e-10	0.499998	0.982	0.86	4.52867e-06
E9.0	m_b11	fibroblast 2	Dab2	4.94509e-10	0.414289	0.509	0.19	7.56549e-06
E9.0	m_b11	fibroblast 2	Lix1	5.03064e-10	0.352229	0.684	0.296	7.69638e-06
E9.0	m_b11	fibroblast 2	Tmem9	6.57963e-10	0.642901	0.754	0.512	1.00662e-05
E9.0	m_b11	fibroblast 2	Ddit3	7.30304e-10	0.34733	0.316	0.085	1.11729e-05
E9.0	m_b11	fibroblast 2	Stard10	7.3116e-10	0.267206	0.368	0.104	1.1186e-05
E9.0	m_b11	fibroblast 2	Olfml3	8.92706e-10	0.330535	0.439	0.145	1.36575e-05
E9.0	m_b11	fibroblast 2	Rap1a	1.07905e-09	0.475559	0.842	0.567	1.65084e-05
E9.0	m_b11	fibroblast 2	Gnai2	1.09677e-09	0.422762	1	0.891	1.67795e-05
E9.0	m_b11	fibroblast 2	Crb2	1.32279e-09	0.421625	0.579	0.258	2.02374e-05
E9.0	m_b11	fibroblast 2	Tpst2	1.52969e-09	0.33567	0.421	0.141	2.34027e-05
E9.0	m_b11	fibroblast 2	Sept15	1.56151e-09	0.392712	1	0.927	2.38896e-05
E9.0	m_b11	fibroblast 2	Cdh11	1.5651e-09	0.391458	0.561	0.216	2.39445e-05
E9.0	m_b11	fibroblast 2	Axl	1.72485e-09	0.337097	0.298	0.081	2.63885e-05
E9.0	m_b11	fibroblast 2	Prkci	1.77404e-09	0.339445	0.404	0.135	2.7141e-05
E9.0	m_b11	fibroblast 2	Pea15a	1.79353e-09	0.374191	0.526	0.199	2.74393e-05
E9.0	m_b11	fibroblast 2	Prrt4	1.9972e-09	0.367671	0.333	0.099	3.05552e-05
E9.0	m_b11	fibroblast 2	Gpr180	2.24224e-09	0.393277	0.509	0.199	3.4304e-05
E9.0	m_b11	fibroblast 2	Gadd45g	2.34235e-09	0.352369	0.474	0.17	3.58357e-05
E9.0	m_b11	fibroblast 2	Cd248	2.36535e-09	0.352007	0.474	0.173	3.61874e-05
E9.0	m_b11	fibroblast 2	Ptgfrn	2.65556e-09	0.350902	0.421	0.144	4.06274e-05
E9.0	m_b11	fibroblast 2	Adamts1	2.7159e-09	0.381456	0.456	0.161	4.15506e-05
E9.0	m_b11	fibroblast 2	Arfgap1	2.74562e-09	0.406138	0.491	0.193	4.20052e-05
E9.0	m_b11	fibroblast 2	Serf2	2.79993e-09	0.287677	1	0.998	4.28361e-05
E9.0	m_b11	fibroblast 2	Wls	3.06927e-09	0.492874	0.737	0.443	4.69567e-05
E9.0	m_b11	fibroblast 2	Ssr3	3.14693e-09	0.479822	0.912	0.675	4.81448e-05
E9.0	m_b11	fibroblast 2	Pon2	3.17916e-09	0.291972	0.351	0.105	4.86379e-05
E9.0	m_b11	fibroblast 2	Gpx8	3.2292e-09	0.495718	0.789	0.454	4.94035e-05
E9.0	m_b11	fibroblast 2	Rbms2	4.28277e-09	0.47809	0.702	0.4	6.55221e-05
E9.0	m_b11	fibroblast 2	Arf5	6.48219e-09	0.470038	0.965	0.839	9.9171e-05
E9.0	m_b11	fibroblast 2	Adamts9	6.72804e-09	0.367481	0.456	0.165	0.000102932
E9.0	m_b11	fibroblast 2	Fth1	7.20424e-09	0.28832	1	1	0.000110218
E9.0	m_b11	fibroblast 2	G0s2	7.97686e-09	0.604332	0.333	0.107	0.000122038
E9.0	m_b11	fibroblast 2	Map4	8.17107e-09	0.315531	0.544	0.224	0.000125009
E9.0	m_b11	fibroblast 2	Rbbp7	8.2247e-09	0.4611	1	0.855	0.00012583
E9.0	m_b11	fibroblast 2	Manf	8.38256e-09	0.416646	0.982	0.903	0.000128245
E9.0	m_b11	fibroblast 2	Sox5	8.89217e-09	0.266013	0.281	0.075	0.000136041
E9.0	m_b11	fibroblast 2	Ebpl	1.13196e-08	0.381495	0.684	0.347	0.000173179
E9.0	m_b11	fibroblast 2	Maged2	1.14792e-08	0.312541	0.947	0.573	0.000175621
E9.0	m_b11	fibroblast 2	Creb3	1.16966e-08	0.295415	0.351	0.109	0.000178947
E9.0	m_b11	fibroblast 2	Phlda2	1.2583e-08	0.770913	0.596	0.266	0.000192507
E9.0	m_b11	fibroblast 2	Aard	1.34624e-08	0.53687	0.614	0.312	0.000205962
E9.0	m_b11	fibroblast 2	Col27a1	1.43734e-08	0.317991	0.316	0.092	0.000219899
E9.0	m_b11	fibroblast 2	Gng12	1.49727e-08	0.455685	0.649	0.325	0.000229067
E9.0	m_b11	fibroblast 2	Tmem119	1.7245e-08	0.392105	0.509	0.205	0.000263831
E9.0	m_b11	fibroblast 2	Calu	2.05752e-08	0.401134	0.807	0.485	0.00031478
E9.0	m_b11	fibroblast 2	Sec61a1	2.12383e-08	0.486707	0.807	0.55	0.000324925
E9.0	m_b11	fibroblast 2	Bmp4	2.14917e-08	0.460655	0.632	0.306	0.000328802
E9.0	m_b11	fibroblast 2	Pdia3	2.28137e-08	0.44065	0.912	0.668	0.000349027
E9.0	m_b11	fibroblast 2	Pcdh7	2.29815e-08	0.416539	0.421	0.158	0.000351594
E9.0	m_b11	fibroblast 2	Capns1	2.40615e-08	0.453715	0.86	0.662	0.000368117
E9.0	m_b11	fibroblast 2	Derl1	2.49521e-08	0.386636	0.684	0.372	0.000381741
E9.0	m_b11	fibroblast 2	Sdc2	3.09307e-08	0.27319	0.421	0.15	0.000473209
E9.0	m_b11	fibroblast 2	Lhfpl2	3.21985e-08	0.385107	0.368	0.13	0.000492605
E9.0	m_b11	fibroblast 2	Sap30l	3.96628e-08	0.42947	0.596	0.303	0.000606801
E9.0	m_b11	fibroblast 2	Dnajc3	4.7092e-08	0.503286	0.579	0.289	0.00072046
E9.0	m_b11	fibroblast 2	Ndufv3	4.86651e-08	0.417685	0.93	0.812	0.000744528
E9.0	m_b11	fibroblast 2	Plk2	5.02437e-08	0.277283	0.298	0.089	0.000768678
E9.0	m_b11	fibroblast 2	Gng2	5.43706e-08	0.430624	0.772	0.487	0.000831816
E9.0	m_b11	fibroblast 2	Tmed2	6.02104e-08	0.423374	0.93	0.83	0.000921159
E9.0	m_b11	fibroblast 2	Wdr1	6.41759e-08	0.425832	0.649	0.361	0.000981827
E9.0	m_b11	fibroblast 2	Cd81	6.50702e-08	0.429039	0.947	0.837	0.000995509
E9.0	m_b11	fibroblast 2	Cyb5a	9.45648e-08	0.41633	0.947	0.793	0.00144675
E9.0	m_b11	fibroblast 2	Tmem214	1.01435e-07	0.332562	0.509	0.219	0.00155185
E9.0	m_b11	fibroblast 2	Fkbp9	1.03243e-07	0.441787	0.649	0.314	0.00157952
E9.0	m_b11	fibroblast 2	P3h4	1.05825e-07	0.389814	0.596	0.289	0.00161901
E9.0	m_b11	fibroblast 2	Twist1	1.05899e-07	0.453875	0.614	0.305	0.00162015
E9.0	m_b11	fibroblast 2	Cd151	1.0731e-07	0.460847	0.772	0.477	0.00164174
E9.0	m_b11	fibroblast 2	Crip1	1.17886e-07	0.331504	0.544	0.248	0.00180354
E9.0	m_b11	fibroblast 2	Tceb2	1.3428e-07	0.270613	1	0.997	0.00205435
E9.0	m_b11	fibroblast 2	Gpx7	1.43195e-07	0.375447	0.579	0.28	0.00219074
E9.0	m_b11	fibroblast 2	Golt1b	1.50377e-07	0.422589	0.579	0.279	0.00230062
E9.0	m_b11	fibroblast 2	Gnb2	1.53262e-07	0.444197	0.947	0.876	0.00234476
E9.0	m_b11	fibroblast 2	Parva	1.57828e-07	0.346981	0.544	0.254	0.00241461
E9.0	m_b11	fibroblast 2	P4ha1	1.7221e-07	0.398271	0.596	0.29	0.00263465
E9.0	m_b11	fibroblast 2	Spats2l	1.80074e-07	0.429974	0.579	0.278	0.00275495
E9.0	m_b11	fibroblast 2	Fn1	1.87262e-07	0.447246	0.947	0.734	0.00286492
E9.0	m_b11	fibroblast 2	Plxnb2	1.93195e-07	0.317384	0.579	0.277	0.00295569
E9.0	m_b11	fibroblast 2	Gorasp2	1.95844e-07	0.401825	0.807	0.526	0.00299622
E9.0	m_b11	fibroblast 2	Arf4	2.01815e-07	0.382103	0.982	0.843	0.00308757
E9.0	m_b11	fibroblast 2	Zfhx3	2.09507e-07	0.440544	0.667	0.394	0.00320525
E9.0	m_b11	fibroblast 2	Mirg	2.48924e-07	0.430714	0.491	0.212	0.00380829
E9.0	m_b11	fibroblast 2	Hsp90b1	2.6661e-07	0.403537	0.947	0.863	0.00407886
E9.0	m_b11	fibroblast 2	Oat	2.7199e-07	0.397851	0.596	0.309	0.00416118
E9.0	m_b11	fibroblast 2	Eif4ebp1	2.82527e-07	0.383026	0.912	0.879	0.00432238
E9.0	m_b11	fibroblast 2	Flna	2.89258e-07	0.45747	0.842	0.645	0.00442536
E9.0	m_b11	fibroblast 2	Pcdh18	2.90202e-07	0.31447	0.351	0.125	0.00443981
E9.0	m_b11	fibroblast 2	Fndc3b	3.13342e-07	0.337155	0.333	0.116	0.00479381
E9.0	m_b11	fibroblast 2	Rcn1	3.17962e-07	0.399538	0.842	0.548	0.0048645
E9.0	m_b11	fibroblast 2	Rnd3	3.42577e-07	0.380241	0.421	0.173	0.00524109
E9.0	m_b11	fibroblast 2	Sec61b	3.46084e-07	0.283071	1	0.994	0.00529475
E9.0	m_b11	fibroblast 2	App	3.47121e-07	0.442098	0.509	0.251	0.00531061
E9.0	m_b11	fibroblast 2	Add1	3.49101e-07	0.397499	0.737	0.437	0.00534089
E9.0	m_b11	fibroblast 2	Snap23	3.62808e-07	0.379832	0.667	0.396	0.00555059
E9.0	m_b11	fibroblast 2	Bcam	3.66127e-07	0.333116	0.526	0.241	0.00560138
E9.0	m_b11	fibroblast 2	Tpm4	3.6753e-07	0.315964	0.982	0.95	0.00562284
E9.0	m_b11	fibroblast 2	Tmed3	3.91532e-07	0.375882	0.596	0.315	0.00599006
E9.0	m_b11	fibroblast 2	Bsg	4.14799e-07	0.306281	0.982	0.973	0.00634601
E9.0	m_b11	fibroblast 2	Kctd10	4.16738e-07	0.398677	0.509	0.259	0.00637567
E9.0	m_b11	fibroblast 2	Ppp1ca	4.36293e-07	0.310551	1	0.978	0.00667485
E9.0	m_b11	fibroblast 2	Arl1	4.62268e-07	0.47066	0.86	0.659	0.00707223
E9.0	m_b11	fibroblast 2	Erp29	4.8989e-07	0.468626	0.842	0.749	0.00749483
E9.0	m_b11	fibroblast 2	Fkbp2	5.31382e-07	0.389895	0.86	0.624	0.00812961
E9.0	m_b11	fibroblast 2	Card19	5.52544e-07	0.26533	0.316	0.106	0.00845338
E9.0	m_b11	fibroblast 2	Lztr1	6.16999e-07	0.310069	0.333	0.124	0.00943948
E9.0	m_b11	fibroblast 2	Rspo3	6.37031e-07	0.468364	0.368	0.143	0.00974593
E9.0	m_b11	fibroblast 2	Tmem9b	6.66094e-07	0.303617	0.421	0.176	0.0101906
E9.0	m_b11	fibroblast 2	Txndc5	6.76084e-07	0.447091	0.772	0.58	0.0103434
E9.0	m_b11	fibroblast 2	Tnfrsf1a	7.09918e-07	0.303835	0.368	0.141	0.010861
E9.0	m_b11	fibroblast 2	Tpcn1	7.15618e-07	0.351791	0.351	0.137	0.0109482
E9.0	m_b11	fibroblast 2	Ech1	7.18226e-07	0.305726	0.544	0.255	0.0109881
E9.0	m_b11	fibroblast 2	Slc38a4	7.43109e-07	0.402102	0.526	0.261	0.0113688
E9.0	m_b11	fibroblast 2	Cyba	7.50009e-07	0.389025	0.754	0.451	0.0114744
E9.0	m_b11	fibroblast 2	Taok3	8.483e-07	0.26057	0.281	0.092	0.0129781
E9.0	m_b11	fibroblast 2	Psap	9.73285e-07	0.387713	0.684	0.391	0.0148903
E9.0	m_b11	fibroblast 2	Peg10	9.85261e-07	0.366645	0.561	0.273	0.0150735
E9.0	m_b11	fibroblast 2	Itgb1	9.92797e-07	0.439718	0.789	0.52	0.0151888
E9.5-posterior	m_c0	stomach 1	Arg1	0	0.927216	0.913	0.324	0
E9.5-posterior	m_c0	stomach 1	Barx1	1.95401e-304	1.11627	0.704	0.17	3.28215e-300
E9.5-posterior	m_c0	stomach 1	Eno1	6.76854e-286	0.600931	1	0.986	1.13691e-281
E9.5-posterior	m_c0	stomach 1	Ptma	2.40029e-279	0.332928	1	1	4.03177e-275
E9.5-posterior	m_c0	stomach 1	Pkm	1.75401e-270	0.472456	1	1	2.94621e-266
E9.5-posterior	m_c0	stomach 1	Ifitm1	6.5155e-262	0.885159	0.922	0.429	1.09441e-257
E9.5-posterior	m_c0	stomach 1	Gapdh	1.15034e-246	0.360483	1	1	1.93222e-242
E9.5-posterior	m_c0	stomach 1	Mif	7.31002e-235	0.352115	1	1	1.22786e-230
E9.5-posterior	m_c0	stomach 1	Slc9a3r1	2.16096e-228	0.680624	0.879	0.391	3.62976e-224
E9.5-posterior	m_c0	stomach 1	Nxf3	2.8509e-219	0.322363	0.32	0.027	4.78865e-215
E9.5-posterior	m_c0	stomach 1	Npm1	1.75625e-196	0.305395	1	1	2.94998e-192
E9.5-posterior	m_c0	stomach 1	Ccnd2	4.46302e-192	0.660527	0.993	0.878	7.49653e-188
E9.5-posterior	m_c0	stomach 1	Ldha	4.11687e-189	0.496278	1	0.995	6.91511e-185
E9.5-posterior	m_c0	stomach 1	Set	2.14347e-186	0.389013	1	0.995	3.60038e-182
E9.5-posterior	m_c0	stomach 1	Nasp	1.401e-178	0.479384	0.999	0.952	2.35327e-174
E9.5-posterior	m_c0	stomach 1	Hspd1	2.76201e-174	0.490068	1	0.973	4.63935e-170
E9.5-posterior	m_c0	stomach 1	Skap2	9.96377e-172	0.516143	0.726	0.284	1.67361e-167
E9.5-posterior	m_c0	stomach 1	Hoxb1	1.06399e-167	0.475855	0.707	0.242	1.78718e-163
E9.5-posterior	m_c0	stomach 1	Ranbp1	1.06446e-167	0.281413	1	1	1.78798e-163
E9.5-posterior	m_c0	stomach 1	Hlx	1.61539e-159	0.427383	0.647	0.207	2.71337e-155
E9.5-posterior	m_c0	stomach 1	Psip1	3.57308e-143	0.416343	0.993	0.907	6.0017e-139
E9.5-posterior	m_c0	stomach 1	Bex1	3.42392e-138	0.528109	0.982	0.812	5.75116e-134
E9.5-posterior	m_c0	stomach 1	Eno3	5.66326e-138	0.477821	0.957	0.674	9.51257e-134
E9.5-posterior	m_c0	stomach 1	Hist1h2ap	3.45743e-136	0.778738	0.836	0.49	5.80744e-132
E9.5-posterior	m_c0	stomach 1	Ncl	6.95499e-136	0.382734	0.999	0.988	1.16823e-131
E9.5-posterior	m_c0	stomach 1	Bex2	6.40967e-134	0.452969	0.992	0.884	1.07663e-129
E9.5-posterior	m_c0	stomach 1	Hsp90aa1	6.76425e-133	0.318882	1	0.998	1.13619e-128
E9.5-posterior	m_c0	stomach 1	Hsp90ab1	1.30816e-129	0.254945	1	1	2.19732e-125
E9.5-posterior	m_c0	stomach 1	Car14	1.62699e-128	0.435982	0.794	0.386	2.73285e-124
E9.5-posterior	m_c0	stomach 1	Rrm2	3.46025e-126	0.508496	0.986	0.842	5.81218e-122
E9.5-posterior	m_c0	stomach 1	Tubb5	1.14035e-124	0.25746	1	1	1.91545e-120
E9.5-posterior	m_c0	stomach 1	Rasgrp3	1.36814e-124	0.336889	0.465	0.141	2.29806e-120
E9.5-posterior	m_c0	stomach 1	Serbp1	4.95951e-123	0.269918	1	0.999	8.33049e-119
E9.5-posterior	m_c0	stomach 1	Hmga1	9.7206e-120	0.403095	0.703	0.323	1.63277e-115
E9.5-posterior	m_c0	stomach 1	Ssb	3.61949e-118	0.342839	0.996	0.947	6.07966e-114
E9.5-posterior	m_c0	stomach 1	Supt16	9.4968e-118	0.461719	0.918	0.606	1.59518e-113
E9.5-posterior	m_c0	stomach 1	Prtg	5.91733e-116	0.44357	0.796	0.426	9.93935e-112
E9.5-posterior	m_c0	stomach 1	Dpysl3	1.04988e-113	0.471761	0.749	0.385	1.76349e-109
E9.5-posterior	m_c0	stomach 1	Psma7	6.84996e-113	0.260884	1	0.995	1.15059e-108
E9.5-posterior	m_c0	stomach 1	Fam60a	1.96304e-109	0.403276	0.949	0.715	3.29733e-105
E9.5-posterior	m_c0	stomach 1	Fkbp4	4.81217e-109	0.304742	0.997	0.975	8.08299e-105
E9.5-posterior	m_c0	stomach 1	Tpm3-rs7	1.44744e-108	0.410281	0.551	0.214	2.43126e-104
E9.5-posterior	m_c0	stomach 1	Prmt1	1.31089e-107	0.271914	1	0.99	2.20191e-103
E9.5-posterior	m_c0	stomach 1	Mllt4	2.12506e-100	0.418752	0.784	0.449	3.56947e-96
E9.5-posterior	m_c0	stomach 1	Krt18	7.75861e-99	0.347497	0.942	0.604	1.30321e-94
E9.5-posterior	m_c0	stomach 1	Paics	1.86221e-98	0.345748	0.985	0.892	3.12796e-94
E9.5-posterior	m_c0	stomach 1	Mycn	2.14849e-97	0.463898	0.77	0.444	3.60882e-93
E9.5-posterior	m_c0	stomach 1	Isl1	2.07076e-96	0.375751	0.699	0.331	3.47825e-92
E9.5-posterior	m_c0	stomach 1	Ezr	4.38153e-95	0.362233	0.847	0.466	7.35966e-91
E9.5-posterior	m_c0	stomach 1	Slc25a5	7.36175e-95	0.276746	0.999	0.988	1.23655e-90
E9.5-posterior	m_c0	stomach 1	Tmem158	6.25765e-94	0.379952	0.674	0.311	1.0511e-89
E9.5-posterior	m_c0	stomach 1	Uba52	6.70821e-94	0.31104	0.992	0.924	1.12678e-89
E9.5-posterior	m_c0	stomach 1	Sox11	3.28301e-92	0.369662	0.993	0.911	5.51448e-88
E9.5-posterior	m_c0	stomach 1	Fabp5	5.2115e-92	0.334206	0.995	0.925	8.75376e-88
E9.5-posterior	m_c0	stomach 1	Pgk1	6.49572e-92	0.341502	0.629	0.295	1.09109e-87
E9.5-posterior	m_c0	stomach 1	Cbx1	1.29838e-91	0.276929	0.996	0.969	2.18089e-87
E9.5-posterior	m_c0	stomach 1	Lyar	5.32575e-91	0.33262	0.987	0.855	8.94566e-87
E9.5-posterior	m_c0	stomach 1	Anp32e	7.20806e-91	0.319738	0.986	0.88	1.21074e-86
E9.5-posterior	m_c0	stomach 1	Hoxa5	5.65383e-89	0.26939	0.729	0.338	9.49673e-85
E9.5-posterior	m_c0	stomach 1	Smco4	1.28974e-88	0.394373	0.798	0.486	2.16638e-84
E9.5-posterior	m_c0	stomach 1	Lin28a	1.29373e-88	0.311597	0.566	0.25	2.17307e-84
E9.5-posterior	m_c0	stomach 1	Prdx6	2.27777e-87	0.285605	0.996	0.96	3.82597e-83
E9.5-posterior	m_c0	stomach 1	Sall4	1.35988e-86	0.270934	0.477	0.18	2.28419e-82
E9.5-posterior	m_c0	stomach 1	Hnrnpdl	1.6313e-86	0.297732	0.997	0.955	2.7401e-82
E9.5-posterior	m_c0	stomach 1	Aldoa	3.2939e-86	0.259478	1	0.988	5.53276e-82
E9.5-posterior	m_c0	stomach 1	Anp32b	2.05435e-85	0.250593	0.999	0.994	3.45069e-81
E9.5-posterior	m_c0	stomach 1	Tle4	4.58093e-85	0.316282	0.499	0.198	7.69459e-81
E9.5-posterior	m_c0	stomach 1	Bex4	1.33665e-83	0.360471	0.956	0.773	2.24517e-79
E9.5-posterior	m_c0	stomach 1	Hmga1-rs1	1.68822e-81	0.354929	0.829	0.527	2.83571e-77
E9.5-posterior	m_c0	stomach 1	Cdca7l	2.005e-80	0.264756	0.519	0.214	3.3678e-76
E9.5-posterior	m_c0	stomach 1	Emb	2.52767e-80	0.302377	0.638	0.306	4.24573e-76
E9.5-posterior	m_c0	stomach 1	Anp32a	4.50953e-80	0.289557	0.989	0.949	7.57466e-76
E9.5-posterior	m_c0	stomach 1	Gstp1	6.49982e-80	0.266817	0.604	0.271	1.09178e-75
E9.5-posterior	m_c0	stomach 1	Cct7	7.02168e-79	0.267479	0.996	0.959	1.17943e-74
E9.5-posterior	m_c0	stomach 1	Dkc1	9.98706e-79	0.364846	0.879	0.649	1.67753e-74
E9.5-posterior	m_c0	stomach 1	Apex1	1.1027e-77	0.288634	0.993	0.936	1.85221e-73
E9.5-posterior	m_c0	stomach 1	Gmps	1.20305e-75	0.334489	0.936	0.732	2.02076e-71
E9.5-posterior	m_c0	stomach 1	Ddx39b	2.54748e-75	0.255983	0.997	0.96	4.279e-71
E9.5-posterior	m_c0	stomach 1	Foxf1	3.75224e-75	0.311699	0.922	0.584	6.30264e-71
E9.5-posterior	m_c0	stomach 1	Tox3	1.27554e-73	0.363086	0.476	0.211	2.14252e-69
E9.5-posterior	m_c0	stomach 1	Psmd11	4.12419e-73	0.32656	0.937	0.779	6.92741e-69
E9.5-posterior	m_c0	stomach 1	Cct4	7.64456e-73	0.278237	0.993	0.953	1.28406e-68
E9.5-posterior	m_c0	stomach 1	Ppp1cc	3.15189e-71	0.251308	0.999	0.954	5.29424e-67
E9.5-posterior	m_c0	stomach 1	Hist1h2ae	5.59771e-71	0.424372	0.661	0.377	9.40247e-67
E9.5-posterior	m_c0	stomach 1	Akap12	9.76006e-71	0.299796	0.604	0.296	1.6394e-66
E9.5-posterior	m_c0	stomach 1	Nop58	5.78198e-70	0.348625	0.942	0.794	9.71199e-66
E9.5-posterior	m_c0	stomach 1	Pa2g4	2.91172e-68	0.292904	0.981	0.866	4.89082e-64
E9.5-posterior	m_c0	stomach 1	Epha4	3.06855e-68	0.321133	0.556	0.265	5.15424e-64
E9.5-posterior	m_c0	stomach 1	Tle1	3.48061e-68	0.281442	0.682	0.364	5.84638e-64
E9.5-posterior	m_c0	stomach 1	Gtpbp4	5.93393e-68	0.329985	0.897	0.683	9.96723e-64
E9.5-posterior	m_c0	stomach 1	Smarca5	1.26914e-65	0.309675	0.971	0.815	2.13177e-61
E9.5-posterior	m_c0	stomach 1	Slc38a1	1.35765e-65	0.300895	0.834	0.561	2.28044e-61
E9.5-posterior	m_c0	stomach 1	Rgs10	4.84471e-65	0.262397	0.429	0.183	8.13766e-61
E9.5-posterior	m_c0	stomach 1	Isoc1	2.81494e-64	0.313083	0.722	0.437	4.72825e-60
E9.5-posterior	m_c0	stomach 1	Acat2	3.06749e-63	0.34175	0.948	0.816	5.15246e-59
E9.5-posterior	m_c0	stomach 1	Rsl1d1	1.89671e-62	0.267253	0.979	0.886	3.1859e-58
E9.5-posterior	m_c0	stomach 1	Tspan12	4.22554e-62	0.254004	0.55	0.263	7.09764e-58
E9.5-posterior	m_c0	stomach 1	Ezh2	2.09304e-60	0.273298	0.964	0.836	3.51568e-56
E9.5-posterior	m_c0	stomach 1	Pfkl	2.56174e-59	0.308805	0.879	0.653	4.30296e-55
E9.5-posterior	m_c0	stomach 1	Trim28	7.12417e-59	0.259002	0.983	0.914	1.19665e-54
E9.5-posterior	m_c0	stomach 1	Smarcc1	3.42054e-58	0.275247	0.966	0.861	5.74548e-54
E9.5-posterior	m_c0	stomach 1	Htatsf1	1.31048e-57	0.330067	0.83	0.587	2.20121e-53
E9.5-posterior	m_c0	stomach 1	Nmral1	2.00323e-56	0.288789	0.87	0.645	3.36482e-52
E9.5-posterior	m_c0	stomach 1	Txnrd1	1.07749e-55	0.271524	0.884	0.65	1.80985e-51
E9.5-posterior	m_c0	stomach 1	Acin1	1.54431e-55	0.263141	0.962	0.85	2.59398e-51
E9.5-posterior	m_c0	stomach 1	Mcm7	3.74425e-55	0.297055	0.926	0.755	6.28922e-51
E9.5-posterior	m_c0	stomach 1	G3bp2	9.41683e-55	0.25133	0.965	0.837	1.58174e-50
E9.5-posterior	m_c0	stomach 1	Aldh1a2	1.25712e-54	0.437531	0.448	0.222	2.11159e-50
[truncated: 2,714 more rows]

## Sheet: TFs_Endoderm cluster
Han et al. Supplementary Data 1c. Transcription factors enriched in endoderm clusters
Stage	cluster	annotation	gene	p_val	avg_logFC	pct.1	pct.2	p_val_adj
E8.5	E_a0	ventral foregut lip	Hhex	1.69643e-104	2.81582	0.922	0.172	2.63286e-101
E8.5	E_a0	ventral foregut lip	Gata4	5.04152e-25	1.59011	0.278	0.032	7.82444e-22
E8.5	E_a0	ventral foregut lip	Msx2	7.72955e-28	1.41639	0.546	0.172	1.19963e-24
E8.5	E_a0	ventral foregut lip	Smad6	6.08636e-18	1.26807	0.341	0.094	9.44604e-15
E8.5	E_a0	ventral foregut lip	Gata6	8.00246e-26	1.23871	0.561	0.202	1.24198e-22
E8.5	E_a0	ventral foregut lip	Zfp711	9.9624e-11	1.22101	0.21	0.059	1.54616e-07
E8.5	E_a0	ventral foregut lip	Tbx20	1.85068e-18	1.2179	0.293	0.062	2.87226e-15
E8.5	E_a0	ventral foregut lip	Prdm6	7.47792e-13	1.17251	0.19	0.037	1.16057e-09
E8.5	E_a0	ventral foregut lip	Smad7	9.02172e-24	1.12176	0.517	0.167	1.40017e-20
E8.5	E_a0	ventral foregut lip	Tbx3	6.55881e-22	1.11974	0.512	0.174	1.01793e-18
E8.5	E_a0	ventral foregut lip	Tfcp2l1	9.9353e-10	1.05311	0.102	0.012	1.54196e-06
E8.5	E_a0	ventral foregut lip	Zfpm1	2.41075e-10	0.938821	0.224	0.065	3.74149e-07
E8.5	E_a0	ventral foregut lip	Zmiz1	2.03032e-14	0.85846	0.502	0.236	3.15105e-11
E8.5	E_a0	ventral foregut lip	Smad9	3.44535e-08	0.81974	0.112	0.02	5.34718e-05
E8.5	E_a0	ventral foregut lip	Nkx2-6	1.33355e-07	0.799366	0.302	0.14	0.000206967
E8.5	E_a0	ventral foregut lip	Tshz2	6.48082e-06	0.775371	0.107	0.028	0.0100582
E8.5	E_a0	ventral foregut lip	Gata5	8.8915e-07	0.749484	0.151	0.047	0.00137996
E8.5	E_a0	ventral foregut lip	Hnf1b	0.000128639	0.706241	0.166	0.075	0.199648
E8.5	E_a0	ventral foregut lip	Tsc22d1	7.21515e-19	0.700052	0.873	0.742	1.11979e-15
E8.5	E_a0	ventral foregut lip	Mxd4	9.15146e-08	0.674351	0.385	0.194	0.000142031
E8.5	E_a0	ventral foregut lip	Klf10	6.62373e-06	0.664773	0.229	0.102	0.01028
E8.5	E_a0	ventral foregut lip	Id2	6.86201e-29	0.657686	0.966	0.773	1.06498e-25
E8.5	E_a0	ventral foregut lip	Nkx2-5	4.10083e-20	0.63832	0.761	0.336	6.36449e-17
E8.5	E_a0	ventral foregut lip	Meis1	1.59159e-06	0.606775	0.302	0.147	0.00247014
E8.5	E_a0	ventral foregut lip	Zfp800	0.00468259	0.595715	0.146	0.079	1
E8.5	E_a0	ventral foregut lip	Mybl2	1.10622e-08	0.588602	0.532	0.304	1.71685e-05
E8.5	E_a0	ventral foregut lip	Nfat5	1.47168e-05	0.585399	0.302	0.162	0.0228404
E8.5	E_a0	ventral foregut lip	Myc	0.000241421	0.564855	0.224	0.119	0.374686
E8.5	E_a0	ventral foregut lip	Msx1	2.0342e-06	0.555039	0.356	0.186	0.00315708
E8.5	E_a0	ventral foregut lip	Tulp4	2.96596e-06	0.544493	0.371	0.204	0.00460316
E8.5	E_a0	ventral foregut lip	Id1	1.74483e-23	0.52121	1	0.816	2.70798e-20
E8.5	E_a1	ventral foregut	Nkx2-3	7.0278e-43	1.55558	0.758	0.238	1.09071e-39
E8.5	E_a1	ventral foregut	Nkx2-5	1.92291e-44	1.32345	0.876	0.336	2.98436e-41
E8.5	E_a1	ventral foregut	Isl1	1.05602e-37	1.02473	0.932	0.498	1.63895e-34
E8.5	E_a1	ventral foregut	Hey1	1.38801e-09	0.859048	0.323	0.128	2.15419e-06
E8.5	E_a1	ventral foregut	Tbx3	1.92204e-13	0.790054	0.491	0.202	2.98301e-10
E8.5	E_a1	ventral foregut	Gata2	5.08863e-05	0.742413	0.118	0.037	0.0789756
E8.5	E_a1	ventral foregut	Id4	0.000481514	0.740706	0.186	0.092	0.747309
E8.5	E_a1	ventral foregut	Junb	0.000662854	0.683749	0.174	0.086	1
E8.5	E_a1	ventral foregut	Sox3	0.00104758	0.644559	0.137	0.061	1
E8.5	E_a1	ventral foregut	Nfe2l3	0.000655441	0.64316	0.13	0.055	1
E8.5	E_a1	ventral foregut	Ikzf5	0.00058953	0.567842	0.174	0.083	0.914951
E8.5	E_a1	ventral foregut	Nkx2-6	1.0253e-05	0.529303	0.304	0.151	0.0159127
E8.5	E_a2	lateral foregut	Osr1	5.77805e-29	1.91634	0.322	0.035	8.96753e-26
E8.5	E_a2	lateral foregut	Gbx2	1.75306e-09	1.12428	0.28	0.098	2.72075e-06
E8.5	E_a2	lateral foregut	Hoxa1	2.93375e-11	1.032	0.329	0.112	4.55318e-08
E8.5	E_a2	lateral foregut	Mycn	1.42103e-08	0.993788	0.357	0.164	2.20544e-05
E8.5	E_a2	lateral foregut	Hoxb2	1.03142e-07	0.882715	0.126	0.026	0.000160077
E8.5	E_a2	lateral foregut	Prrx1	8.55384e-05	0.854869	0.112	0.035	0.132756
E8.5	E_a2	lateral foregut	Prdm1	3.12299e-05	0.8238	0.224	0.103	0.0484688
E8.5	E_a2	lateral foregut	Irx1	9.52124e-11	0.747375	0.566	0.294	1.4777e-07
E8.5	E_a2	lateral foregut	Meis1	3.42883e-05	0.705767	0.301	0.162	0.0532155
E8.5	E_a2	lateral foregut	Sox3	9.6749e-05	0.702963	0.154	0.059	0.150154
E8.5	E_a2	lateral foregut	Irx2	2.75421e-06	0.689499	0.133	0.035	0.00427453
E8.5	E_a2	lateral foregut	Six1	2.74127e-07	0.685965	0.427	0.233	0.000425445
E8.5	E_a2	lateral foregut	Rarb	1.4637e-05	0.620042	0.434	0.268	0.0227167
E8.5	E_a2	lateral foregut	Batf	0.00073959	0.60719	0.14	0.059	1
E8.5	E_a2	lateral foregut	Foxo1	0.00855112	0.585789	0.189	0.114	1
E8.5	E_a2	lateral foregut	Zfp2	0.00237065	0.552047	0.14	0.065	1
E8.5	E_a3	dorsal-lateral foregut	Foxd4	6.4373e-11	1.35193	0.19	0.036	9.99069e-08
E8.5	E_a3	dorsal-lateral foregut	Sox2	4.86516e-14	1.2664	0.533	0.229	7.55073e-11
E8.5	E_a3	dorsal-lateral foregut	T	3.0595e-07	1.06715	0.21	0.064	0.000474834
E8.5	E_a3	dorsal-lateral foregut	Tbx1	0.000107733	1.03363	0.295	0.162	0.167202
E8.5	E_a3	dorsal-lateral foregut	Sox21	1.87598e-09	0.978237	0.333	0.117	2.91152e-06
E8.5	E_a3	dorsal-lateral foregut	Mnx1	0.000538696	0.936904	0.143	0.054	0.836056
E8.5	E_a3	dorsal-lateral foregut	Sp5	4.98592e-20	0.929788	0.79	0.397	7.73815e-17
E8.5	E_a3	dorsal-lateral foregut	Spdef	0.000765113	0.775247	0.162	0.069	1
E8.5	E_a3	dorsal-lateral foregut	Irx5	1.43258e-05	0.675393	0.438	0.252	0.0222336
E8.5	E_a3	dorsal-lateral foregut	Tgif1	2.96565e-12	0.591223	0.905	0.749	4.60268e-09
E8.5	E_a3	dorsal-lateral foregut	Sox17	1.20656e-07	0.536975	0.657	0.407	0.000187258
E8.5	E_a3	dorsal-lateral foregut	Nr6a1	0.00631564	0.532287	0.419	0.321	1
E8.5	E_a3	dorsal-lateral foregut	Plscr1	0.000226589	0.528544	0.467	0.308	0.351666
E8.5	E_a3	dorsal-lateral foregut	Irx1	2.04516e-05	0.507409	0.514	0.317	0.0317408
E8.5	E_a4	midgut / extra embryonic	Cdx2	7.55963e-36	3.04535	0.312	0.016	1.17325e-32
E8.5	E_a4	midgut / extra embryonic	Cdx1	3.47586e-14	2.80898	0.24	0.042	5.39453e-11
E8.5	E_a4	midgut / extra embryonic	T	4.36817e-14	1.94946	0.281	0.057	6.7794e-11
E8.5	E_a4	midgut / extra embryonic	Mnx1	1.13635e-33	1.88594	0.354	0.027	1.76361e-30
E8.5	E_a4	midgut / extra embryonic	Rhox6	1.06473e-16	1.71044	0.135	0.006	1.65246e-13
E8.5	E_a4	midgut / extra embryonic	Sox17	5.16737e-23	1.45434	0.781	0.393	8.01976e-20
E8.5	E_a4	midgut / extra embryonic	Foxj1	8.36697e-15	1.42565	0.115	0.004	1.29855e-11
E8.5	E_a4	midgut / extra embryonic	Foxa3	1.10459e-16	1.32122	0.583	0.221	1.71433e-13
E8.5	E_a4	midgut / extra embryonic	Sp5	2.83088e-28	1.316	0.896	0.388	4.39352e-25
E8.5	E_a4	midgut / extra embryonic	Sox21	7.43543e-13	1.30283	0.385	0.113	1.15398e-09
E8.5	E_a4	midgut / extra embryonic	Sp8	2.28044e-11	1.28334	0.198	0.034	3.53924e-08
E8.5	E_a4	midgut / extra embryonic	Tlx2	1.54153e-11	1.24854	0.115	0.008	2.39246e-08
E8.5	E_a4	midgut / extra embryonic	Foxb1	2.72247e-10	1.15462	0.177	0.03	4.22528e-07
E8.5	E_a4	midgut / extra embryonic	Zfp503	3.60935e-10	1.13111	0.396	0.146	5.60172e-07
E8.5	E_a4	midgut / extra embryonic	Tcf7	6.12798e-06	1.09833	0.188	0.059	0.00951062
E8.5	E_a4	midgut / extra embryonic	Foxd4	2.63329e-10	1.04447	0.198	0.037	4.08686e-07
E8.5	E_a4	midgut / extra embryonic	Gm14419	8.85689e-05	1.00697	0.115	0.031	0.137459
E8.5	E_a4	midgut / extra embryonic	Klf7	2.76366e-06	1.00192	0.396	0.188	0.00428919
E8.5	E_a4	midgut / extra embryonic	Creb3l2	0.000205215	0.926674	0.24	0.109	0.318494
E8.5	E_a4	midgut / extra embryonic	Pias3	0.000886767	0.922552	0.125	0.044	1
E8.5	E_a4	midgut / extra embryonic	Glmp	3.50697e-11	0.872297	0.76	0.478	5.44282e-08
E8.5	E_a4	midgut / extra embryonic	Etv3	1.58052e-05	0.848982	0.177	0.057	0.0245296
E8.5	E_a4	midgut / extra embryonic	Arid5b	8.18385e-05	0.835407	0.333	0.174	0.127013
E8.5	E_a4	midgut / extra embryonic	Mta3	1.27675e-06	0.826631	0.458	0.235	0.00198152
E8.5	E_a4	midgut / extra embryonic	Six3	3.46515e-05	0.821858	0.125	0.033	0.0537792
E8.5	E_a4	midgut / extra embryonic	Pbx4	0.00179926	0.80511	0.177	0.079	1
E8.5	E_a4	midgut / extra embryonic	Irf3	9.87794e-06	0.80467	0.396	0.201	0.0153306
E8.5	E_a4	midgut / extra embryonic	Mbd1	0.000168455	0.804324	0.115	0.033	0.261442
E8.5	E_a4	midgut / extra embryonic	Zfp36l2	0.000318547	0.80415	0.219	0.096	0.494386
E8.5	E_a4	midgut / extra embryonic	Jund	3.10822e-08	0.799559	0.667	0.494	4.82396e-05
E8.5	E_a4	midgut / extra embryonic	Zbtb38	0.000621727	0.792788	0.104	0.031	0.96492
E8.5	E_a4	midgut / extra embryonic	Zfp667	0.000832921	0.756343	0.125	0.044	1
E8.5	E_a4	midgut / extra embryonic	Klf3	0.000348302	0.727081	0.375	0.219	0.540564
E8.5	E_a4	midgut / extra embryonic	Plscr1	0.0014174	0.679554	0.448	0.313	1
E8.5	E_a4	midgut / extra embryonic	Elf1	8.57491e-05	0.678921	0.312	0.151	0.133083
E8.5	E_a4	midgut / extra embryonic	Litaf	0.000295532	0.67794	0.427	0.256	0.458666
E8.5	E_a4	midgut / extra embryonic	Klf6	0.000548363	0.676201	0.427	0.272	0.851059
E8.5	E_a4	midgut / extra embryonic	Zfp652	0.000454839	0.667694	0.271	0.133	0.70591
E8.5	E_a4	midgut / extra embryonic	Sp3	0.00157871	0.662746	0.281	0.157	1
E8.5	E_a4	midgut / extra embryonic	Zfp212	0.00127467	0.659624	0.302	0.167	1
E8.5	E_a4	midgut / extra embryonic	Smad3	0.00687946	0.644984	0.188	0.096	1
E8.5	E_a4	midgut / extra embryonic	Zfp148	0.00759711	0.641521	0.302	0.192	1
E8.5	E_a4	midgut / extra embryonic	Tox3	3.62646e-05	0.639179	0.51	0.303	0.0562826
E8.5	E_a4	midgut / extra embryonic	Nfkb1	0.000748011	0.637278	0.365	0.211	1
E8.5	E_a4	midgut / extra embryonic	Klf13	0.000623455	0.633573	0.365	0.215	0.967602
E8.5	E_a4	midgut / extra embryonic	Zfp580	0.00466718	0.630435	0.177	0.085	1
E8.5	E_a4	midgut / extra embryonic	Tcf15	0.0060641	0.618545	0.115	0.047	1
E8.5	E_a4	midgut / extra embryonic	Dnajc1	1.6172e-05	0.614671	0.438	0.232	0.025099
E8.5	E_a4	midgut / extra embryonic	Hnf1b	0.000648251	0.609778	0.198	0.085	1
E8.5	E_a4	midgut / extra embryonic	Thra	0.00269836	0.604941	0.188	0.089	1
E8.5	E_a4	midgut / extra embryonic	Tcf4	0.000195172	0.582977	0.542	0.407	0.302907
E8.5	E_a4	midgut / extra embryonic	Tgif1	2.87686e-08	0.57808	0.865	0.757	4.46488e-05
E8.5	E_a4	midgut / extra embryonic	Pbx3	0.00291937	0.558668	0.156	0.068	1
E8.5	E_a5	anterior foregut	Gsc	6.07623e-34	2.54848	0.28	0.011	9.43031e-31
E8.5	E_a5	anterior foregut	Hesx1	4.50557e-41	2.53389	0.376	0.021	6.99265e-38
E8.5	E_a5	anterior foregut	Tal2	2.36396e-35	2.336	0.333	0.02	3.66887e-32
E8.5	E_a5	anterior foregut	Nkx2-9	3.63988e-32	2.26779	0.312	0.02	5.6491e-29
E8.5	E_a5	anterior foregut	Otx2	1.35427e-38	1.70904	0.763	0.185	2.10182e-35
E8.5	E_a5	anterior foregut	Irx3	1.53558e-25	1.34585	0.785	0.285	2.38322e-22
E8.5	E_a5	anterior foregut	Irx5	8.99366e-19	1.17674	0.645	0.228	1.39582e-15
E8.5	E_a5	anterior foregut	Foxc1	2.4404e-06	0.910694	0.204	0.063	0.0037875
E8.5	E_a5	anterior foregut	Csdc2	0.000963236	0.852368	0.118	0.041	1
E8.5	E_a5	anterior foregut	Sox2	1.05512e-09	0.840862	0.516	0.237	1.63755e-06
E8.5	E_a5	anterior foregut	Ikzf2	1.2164e-05	0.780075	0.323	0.151	0.0188785
E8.5	E_a5	anterior foregut	Bbx	0.000299604	0.597101	0.462	0.315	0.464985
E8.5	E_a5	anterior foregut	Nkx2-3	0.000111846	0.592302	0.516	0.32	0.173585
E8.5	E_a5	anterior foregut	Tox3	1.87607e-06	0.587774	0.527	0.301	0.00291165
E9.0	E_b0	foregut	Osr1	6.91958e-59	1.5131	0.719	0.22	1.07392e-55
E9.0	E_b0	foregut	Mecom	2.86338e-32	1.48047	0.434	0.115	4.44397e-29
E9.0	E_b0	foregut	Klf5	1.28068e-07	0.820025	0.18	0.07	0.000198761
E9.0	E_b0	foregut	Nr2f2	8.06887e-26	0.795445	0.801	0.524	1.25229e-22
E9.0	E_b0	foregut	Hoxa1	1.75623e-22	0.723866	0.648	0.316	2.72567e-19
E9.0	E_b0	foregut	Hoxa3	9.11456e-06	0.680599	0.199	0.098	0.0141458
E9.0	E_b0	foregut	Hoxa2	0.000919128	0.652058	0.15	0.083	1
E9.0	E_b0	foregut	Gata5	7.75893e-08	0.644757	0.258	0.121	0.000120419
E9.0	E_b0	foregut	Mycn	3.47737e-13	0.62167	0.543	0.307	5.39688e-10
E9.0	E_b0	foregut	Sox2	3.08416e-14	0.593667	0.532	0.277	4.78662e-11
E9.0	E_b0	foregut	Arnt2	0.00284336	0.507299	0.165	0.098	1
E9.0	E_b0	foregut	Zfp770	0.00397984	0.506871	0.154	0.092	1
E9.0	E_b0	foregut	Zfp180	9.15311e-05	0.502125	0.187	0.097	0.142056
E9.0	E_b1	midgut	Cdx2	7.80176e-136	3.25369	0.803	0.054	1.21083e-132
E9.0	E_b1	midgut	Pitx2	6.93438e-97	2.56526	0.648	0.051	1.07622e-93
E9.0	E_b1	midgut	Tfcp2l1	6.88543e-67	2.50353	0.441	0.028	1.06862e-63
E9.0	E_b1	midgut	Osr2	6.51394e-21	1.68808	0.141	0.008	1.01096e-17
E9.0	E_b1	midgut	Pitx1	5.13446e-30	1.66419	0.221	0.017	7.96869e-27
E9.0	E_b1	midgut	Zhx3	4.9071e-26	1.46027	0.225	0.025	7.61581e-23
E9.0	E_b1	midgut	Epas1	1.04144e-18	1.32013	0.183	0.025	1.61631e-15
E9.0	E_b1	midgut	Isx	1.21474e-15	1.24548	0.169	0.028	1.88527e-12
E9.0	E_b1	midgut	Foxq1	7.22951e-10	1.18073	0.122	0.025	1.12202e-06
E9.0	E_b1	midgut	Rfx6	1.01122e-15	1.06589	0.244	0.061	1.56941e-12
E9.0	E_b1	midgut	Gata4	4.63447e-23	1.05303	0.474	0.161	7.19269e-20
E9.0	E_b1	midgut	Klf6	1.50932e-09	1.00216	0.338	0.165	2.34246e-06
E9.0	E_b1	midgut	Maf	1.25796e-06	0.976219	0.141	0.049	0.00195235
E9.0	E_b1	midgut	Prdm6	6.02246e-09	0.94777	0.141	0.037	9.34686e-06
E9.0	E_b1	midgut	Ebf4	1.39439e-07	0.924835	0.108	0.026	0.00021641
E9.0	E_b1	midgut	Hnf1b	1.16813e-08	0.822816	0.305	0.144	1.81294e-05
E9.0	E_b1	midgut	Elf1	1.12852e-09	0.788722	0.371	0.188	1.75146e-06
E9.0	E_b1	midgut	Ets2	1.13636e-09	0.754785	0.38	0.189	1.76363e-06
E9.0	E_b1	midgut	Zscan26	0.000495274	0.712993	0.164	0.086	0.768665
E9.0	E_b1	midgut	Foxa3	6.90979e-13	0.693648	0.455	0.203	1.0724e-09
E9.0	E_b1	midgut	Glmp	2.73092e-06	0.681139	0.432	0.279	0.00423839
E9.0	E_b1	midgut	Zfp956	3.31942e-05	0.66995	0.15	0.065	0.0515174
E9.0	E_b1	midgut	Nr5a2	3.2378e-08	0.662202	0.235	0.093	5.02506e-05
E9.0	E_b1	midgut	Klf5	3.24713e-05	0.660945	0.174	0.079	0.0503954
E9.0	E_b1	midgut	Prdm1	1.43529e-05	0.65667	0.239	0.122	0.0222757
E9.0	E_b1	midgut	Plscr1	1.06232e-05	0.652542	0.329	0.2	0.0164872
E9.0	E_b1	midgut	Irf6	1.96377e-05	0.629218	0.164	0.071	0.0304778
E9.0	E_b1	midgut	Jun	1.24878e-06	0.598486	0.418	0.262	0.0019381
E9.0	E_b1	midgut	Dbp	0.000128687	0.593646	0.192	0.099	0.199722
E9.0	E_b1	midgut	Zbtb16	4.90581e-06	0.5796	0.272	0.142	0.00761382
E9.0	E_b1	midgut	L3mbtl3	0.00107871	0.57345	0.207	0.123	1
E9.0	E_b1	midgut	Creb3l2	1.40637e-07	0.570479	0.324	0.16	0.000218269
E9.0	E_b1	midgut	Lcor	7.29417e-06	0.547553	0.207	0.092	0.0113206
E9.0	E_b1	midgut	Hmbox1	0.0007072	0.54182	0.319	0.219	1
E9.0	E_b1	midgut	Zfp655	0.0060537	0.539827	0.197	0.129	1
E9.0	E_b1	midgut	Tgif1	1.94322e-09	0.532966	0.676	0.493	3.01588e-06
E9.0	E_b1	midgut	Foxa1	1.18167e-09	0.525808	0.709	0.541	1.83395e-06
E9.0	E_b1	midgut	Tead1	2.31881e-07	0.525431	0.577	0.396	0.00035988
E9.0	E_b1	midgut	Foxn3	0.00308789	0.522503	0.31	0.226	1
E9.0	E_b1	midgut	Smarca1	2.54577e-05	0.514415	0.329	0.197	0.0395103
E9.0	E_b2	hepatoblast 1 (early)	Hhex	9.71272e-80	1.88548	0.943	0.206	1.50741e-76
E9.0	E_b2	hepatoblast 1 (early)	Myc	5.28854e-18	1.24598	0.319	0.077	8.20782e-15
E9.0	E_b2	hepatoblast 1 (early)	Prox1	6.08241e-20	1.01327	0.482	0.152	9.43989e-17
E9.0	E_b2	hepatoblast 1 (early)	Foxo1	7.94694e-05	0.783027	0.262	0.145	0.123337
E9.0	E_b2	hepatoblast 1 (early)	Gata6	1.16178e-19	0.763827	0.83	0.507	1.80309e-16
E9.0	E_b2	hepatoblast 1 (early)	Klf9	1.30732e-05	0.743768	0.184	0.074	0.0202896
E9.0	E_b2	hepatoblast 1 (early)	Foxa3	1.10264e-08	0.683003	0.447	0.225	1.7113e-05
E9.0	E_b2	hepatoblast 1 (early)	Nr5a2	0.000323857	0.629001	0.213	0.108	0.502626
E9.0	E_b2	hepatoblast 1 (early)	Sall2	0.000629509	0.527629	0.348	0.232	0.976997
E9.0	E_b2	hepatoblast 1 (early)	Onecut2	9.01898e-09	0.526781	0.532	0.276	1.39975e-05
E9.0	E_b2	hepatoblast 1 (early)	Tbx3	4.74351e-06	0.524352	0.39	0.21	0.00736194
E9.0	E_b3	pharynx	Tbx1	7.46621e-86	2.70503	0.737	0.088	1.15876e-82
E9.0	E_b3	pharynx	Hoxb1	4.22588e-80	2.18943	0.857	0.157	6.55856e-77
E9.0	E_b3	pharynx	Pax9	4.9243e-72	2.10062	0.692	0.088	7.64251e-69
E9.0	E_b3	pharynx	Sp5	1.9613e-52	1.90588	0.609	0.095	3.04394e-49
E9.0	E_b3	pharynx	Gbx2	1.49904e-47	1.84419	0.504	0.068	2.32651e-44
E9.0	E_b3	pharynx	Irx1	9.35969e-55	1.74221	0.797	0.216	1.45262e-51
E9.0	E_b3	pharynx	Prrx2	5.28784e-57	1.68427	0.925	0.368	8.20674e-54
E9.0	E_b3	pharynx	Sox3	2.82896e-26	1.59248	0.248	0.026	4.39055e-23
E9.0	E_b3	pharynx	Six2	2.28887e-26	1.58521	0.165	0.007	3.55233e-23
E9.0	E_b3	pharynx	Irx3	1.36869e-34	1.45632	0.586	0.145	2.12421e-31
E9.0	E_b3	pharynx	Irx5	3.81805e-28	1.40461	0.398	0.074	5.92561e-25
E9.0	E_b3	pharynx	Irx2	5.63823e-36	1.38035	0.594	0.14	8.75053e-33
E9.0	E_b3	pharynx	Emx1	3.97132e-20	1.37606	0.128	0.005	6.16349e-17
E9.0	E_b3	pharynx	Hoxb2	8.61854e-44	1.36033	0.812	0.247	1.3376e-40
E9.0	E_b3	pharynx	Hoxa1	7.84402e-40	1.35009	0.865	0.333	1.21739e-36
E9.0	E_b3	pharynx	Foxc1	1.39393e-19	1.34541	0.203	0.025	2.16338e-16
E9.0	E_b3	pharynx	Sall1	6.55567e-27	1.28729	0.549	0.16	1.01744e-23
E9.0	E_b3	pharynx	Atoh8	1.1569e-25	1.25518	0.526	0.151	1.79551e-22
E9.0	E_b3	pharynx	Prdm1	7.79799e-25	1.24464	0.436	0.104	1.21025e-21
E9.0	E_b3	pharynx	Gata3	7.22416e-29	1.18788	0.699	0.249	1.12119e-25
E9.0	E_b3	pharynx	Meox1	4.00375e-14	1.08365	0.301	0.082	6.21383e-11
E9.0	E_b3	pharynx	Six1	7.33674e-16	1.06342	0.263	0.056	1.13866e-12
E9.0	E_b3	pharynx	Etv5	2.84397e-18	1.04175	0.504	0.178	4.41385e-15
E9.0	E_b3	pharynx	Aff3	2.12492e-11	1.00293	0.195	0.045	3.29788e-08
E9.0	E_b3	pharynx	Prrx1	3.53072e-13	1.00013	0.293	0.08	5.47967e-10
E9.0	E_b3	pharynx	Mycn	1.98592e-21	0.912907	0.737	0.313	3.08215e-18
E9.0	E_b3	pharynx	Hoxa5	7.63742e-06	0.891683	0.203	0.082	0.0118533
E9.0	E_b3	pharynx	Tshz1	1.41207e-14	0.849178	0.526	0.224	2.19154e-11
E9.0	E_b3	pharynx	Sox2	3.58151e-17	0.808938	0.684	0.293	5.55851e-14
E9.0	E_b3	pharynx	Barx2	1.34029e-07	0.808422	0.12	0.026	0.000208012
E9.0	E_b3	pharynx	Hoxb4	3.06854e-10	0.794664	0.286	0.094	4.76237e-07
E9.0	E_b3	pharynx	Hoxa3	2.86841e-10	0.784067	0.293	0.099	4.45178e-07
E9.0	E_b3	pharynx	Id4	2.30967e-05	0.782152	0.158	0.058	0.0358462
E9.0	E_b3	pharynx	Etv4	3.74888e-08	0.776089	0.203	0.062	5.81826e-05
E9.0	E_b3	pharynx	Meis2	1.41524e-26	0.752346	0.955	0.729	2.19646e-23
E9.0	E_b3	pharynx	Hey1	0.000114739	0.6478	0.143	0.053	0.178074
E9.0	E_b3	pharynx	Tshz3	8.21665e-06	0.643086	0.173	0.062	0.0127522
E9.0	E_b3	pharynx	Hoxb5	0.000499447	0.639135	0.105	0.037	0.775142
E9.0	E_b3	pharynx	Nkx2-6	5.19411e-05	0.583652	0.316	0.169	0.0806126
E9.0	E_b3	pharynx	Zfp385a	1.12196e-05	0.581365	0.391	0.218	0.0174128
E9.0	E_b3	pharynx	Zfp503	5.56496e-07	0.581109	0.511	0.3	0.000863682
E9.0	E_b3	pharynx	Tfb1m	4.28133e-05	0.569356	0.165	0.063	0.0664463
E9.0	E_b3	pharynx	Foxn2	2.332e-05	0.567766	0.195	0.079	0.0361927
E9.0	E_b3	pharynx	Hoxa2	0.000117127	0.546923	0.195	0.086	0.18178
E9.0	E_b3	pharynx	Lin28b	3.2139e-06	0.521773	0.286	0.127	0.00498797
E9.0	E_b4	ventral pharynx	Nkx2-3	2.59423e-121	3.40307	0.875	0.063	4.02624e-118
E9.0	E_b4	ventral pharynx	Foxe1	3.33322e-112	3.32748	0.644	0.018	5.17315e-109
E9.0	E_b4	ventral pharynx	Nkx2-5	1.20191e-89	3.01702	0.779	0.079	1.86537e-86
E9.0	E_b4	ventral pharynx	Pax1	1.32212e-28	2.56341	0.24	0.018	2.05193e-25
E9.0	E_b4	ventral pharynx	Otx2	3.25438e-50	2.32497	0.25	0.002	5.0508e-47
E9.0	E_b4	ventral pharynx	Pax8	3.04346e-41	2.2067	0.25	0.007	4.72345e-38
E9.0	E_b4	ventral pharynx	Dmrta2	1.68356e-21	1.61033	0.269	0.037	2.61289e-18
E9.0	E_b4	ventral pharynx	Hey2	1.45762e-26	1.53952	0.221	0.016	2.26223e-23
E9.0	E_b4	ventral pharynx	Nkx2-1	6.74512e-11	1.46427	0.163	0.029	1.04684e-07
E9.0	E_b4	ventral pharynx	Tbx3	7.90707e-30	1.46315	0.654	0.188	1.22718e-26
E9.0	E_b4	ventral pharynx	Gata2	1.91116e-14	1.39409	0.163	0.02	2.96611e-11
E9.0	E_b4	ventral pharynx	Tlx1	8.57622e-13	1.27335	0.125	0.013	1.33103e-09
E9.0	E_b4	ventral pharynx	Nkx2-6	3.88331e-16	1.23051	0.471	0.157	6.0269e-13
E9.0	E_b4	ventral pharynx	Nr4a2	7.54148e-10	1.21647	0.183	0.039	1.17044e-06
E9.0	E_b4	ventral pharynx	Msx1	1.82041e-11	1.08544	0.279	0.075	2.82528e-08
E9.0	E_b4	ventral pharynx	Isl1	3.25165e-31	1.06549	0.76	0.268	5.04656e-28
E9.0	E_b4	ventral pharynx	Pax9	9.65282e-15	1.05106	0.433	0.135	1.49812e-11
E9.0	E_b4	ventral pharynx	Zfp608	9.50019e-10	1.02151	0.269	0.08	1.47443e-06
E9.0	E_b4	ventral pharynx	Ebf1	1.01979e-09	1.02031	0.163	0.032	1.58271e-06
E9.0	E_b4	ventral pharynx	Smad9	3.06489e-10	0.992339	0.154	0.026	4.7567e-07
E9.0	E_b4	ventral pharynx	Id4	3.12235e-11	0.990661	0.231	0.053	4.84589e-08
E9.0	E_b4	ventral pharynx	Trps1	5.03076e-10	0.986517	0.192	0.042	7.80774e-07
E9.0	E_b4	ventral pharynx	Gata3	2.53504e-15	0.9584	0.625	0.271	3.93438e-12
E9.0	E_b4	ventral pharynx	Hey1	1.95292e-06	0.940109	0.173	0.053	0.00303094
E9.0	E_b4	ventral pharynx	Tbx20	0.000124468	0.891053	0.106	0.031	0.193174
E9.0	E_b4	ventral pharynx	Barx1	9.24407e-05	0.844371	0.125	0.039	0.143468
E9.0	E_b4	ventral pharynx	Bach2	1.19955e-06	0.822006	0.183	0.056	0.00186169
E9.0	E_b4	ventral pharynx	Id1	2.38804e-29	0.808945	1	0.831	3.70624e-26
E9.0	E_b4	ventral pharynx	Id3	2.32798e-25	0.781865	1	0.901	3.61303e-22
E9.0	E_b4	ventral pharynx	Etv4	2.06911e-06	0.772894	0.202	0.067	0.00321125
E9.0	E_b4	ventral pharynx	Nr3c1	7.58146e-07	0.765803	0.125	0.028	0.00117664
E9.0	E_b4	ventral pharynx	Sall1	2.63524e-09	0.758708	0.433	0.185	4.08989e-06
E9.0	E_b4	ventral pharynx	Prrx2	4.09714e-12	0.718629	0.74	0.405	6.35877e-09
E9.0	E_b4	ventral pharynx	Nfatc4	0.00110236	0.717719	0.221	0.111	1
E9.0	E_b4	ventral pharynx	Six4	0.000326271	0.713119	0.26	0.132	0.506372
E9.0	E_b4	ventral pharynx	Sox2	5.90135e-09	0.70102	0.596	0.314	9.15889e-06
E9.0	E_b4	ventral pharynx	Jarid2	2.89307e-07	0.649648	0.721	0.535	0.000449004
E9.0	E_b4	ventral pharynx	Zfhx4	0.000320711	0.634234	0.163	0.066	0.497743
E9.0	E_b4	ventral pharynx	Lef1	0.00350898	0.630305	0.163	0.079	1
E9.0	E_b4	ventral pharynx	Aff3	0.00044341	0.624775	0.144	0.055	0.688172
E9.0	E_b4	ventral pharynx	Arid3b	1.8791e-07	0.614622	0.625	0.399	0.000291637
E9.0	E_b4	ventral pharynx	Sp6	1.96152e-05	0.590645	0.106	0.025	0.0304427
E9.0	E_b4	ventral pharynx	Maf	1.07513e-05	0.56941	0.173	0.056	0.016686
E9.0	E_b4	ventral pharynx	Etv5	5.30992e-05	0.561075	0.375	0.202	0.0824099
E9.0	E_b4	ventral pharynx	Prrx1	0.00104112	0.544886	0.202	0.096	1
E9.0	E_b4	ventral pharynx	Meis2	1.02759e-09	0.534787	0.904	0.742	1.59482e-06
E9.0	E_b4	ventral pharynx	Smad7	0.000808271	0.503518	0.433	0.281	1
E9.0	E_b5	hepatoblast 2 (late)	Cebpa	1.99656e-82	2.76998	0.633	0.034	3.09866e-79
E9.0	E_b5	hepatoblast 2 (late)	Prox1	3.54803e-41	1.894	0.734	0.153	5.50655e-38
E9.0	E_b5	hepatoblast 2 (late)	Cebpb	3.01429e-16	1.77128	0.304	0.059	4.67817e-13
E9.0	E_b5	hepatoblast 2 (late)	Onecut3	8.42993e-24	1.65676	0.266	0.026	1.30833e-20
E9.0	E_b5	hepatoblast 2 (late)	Hnf4a	9.21771e-19	1.59933	0.367	0.072	1.43059e-15
E9.0	E_b5	hepatoblast 2 (late)	Nr5a2	6.13929e-22	1.50291	0.456	0.095	9.52818e-19
E9.0	E_b5	hepatoblast 2 (late)	Hhex	6.25778e-34	1.28347	0.899	0.257	9.71208e-31
E9.0	E_b5	hepatoblast 2 (late)	Zbtb7c	4.31604e-16	1.26555	0.114	0.005	6.6985e-13
E9.0	E_b5	hepatoblast 2 (late)	Hnf1a	1.4646e-09	1.23648	0.19	0.038	2.27306e-06
E9.0	E_b5	hepatoblast 2 (late)	Onecut2	1.46751e-21	1.19672	0.759	0.274	2.27758e-18
E9.0	E_b5	hepatoblast 2 (late)	Hlf	2.14349e-08	1.15536	0.203	0.049	3.3267e-05
E9.0	E_b5	hepatoblast 2 (late)	Myc	3.25379e-09	1.10995	0.304	0.094	5.04988e-06
E9.0	E_b5	hepatoblast 2 (late)	Foxa3	3.31217e-12	0.979114	0.57	0.229	5.14048e-09
E9.0	E_b5	hepatoblast 2 (late)	Tbx3	2.57561e-12	0.882266	0.557	0.208	3.99735e-09
E9.0	E_b5	hepatoblast 2 (late)	Gm4631	0.00967002	0.860765	0.114	0.048	1
E9.0	E_b5	hepatoblast 2 (late)	Zfp697	0.00225782	0.769119	0.266	0.152	1
E9.0	E_b5	hepatoblast 2 (late)	Rfx5	0.00690437	0.73917	0.114	0.046	1
E9.0	E_b5	hepatoblast 2 (late)	Onecut1	0.00314556	0.680275	0.101	0.034	1
E9.0	E_b5	hepatoblast 2 (late)	Xbp1	2.88413e-06	0.657582	0.57	0.332	0.00447617
E9.0	E_b5	hepatoblast 2 (late)	Ahctf1	0.000363585	0.598435	0.519	0.361	0.564284
E9.0	E_b5	hepatoblast 2 (late)	Zfp706	3.264e-17	0.552848	0.987	0.958	5.06572e-14
E9.0	E_b5	hepatoblast 2 (late)	Pias2	0.00620589	0.539002	0.418	0.31	1
E9.0	E_b5	hepatoblast 2 (late)	Lyar	7.2376e-09	0.524567	0.949	0.885	1.12328e-05
E9.0	E_b5	hepatoblast 2 (late)	Nfe2l2	0.00359399	0.522686	0.354	0.215	1
E9.0	E_b5	hepatoblast 2 (late)	Id2	3.64114e-12	0.511722	1	0.928	5.65104e-09
E9.0	E_b6	dorsal pancreas/stomach	Neurod1	6.41917e-35	3.13924	0.192	0.003	9.96255e-32
E9.0	E_b6	dorsal pancreas/stomach	Neurog3	3.71375e-28	3.06847	0.137	0.001	5.76374e-25
E9.0	E_b6	dorsal pancreas/stomach	Pax6	7.83451e-14	2.96403	0.137	0.011	1.21592e-10
E9.0	E_b6	dorsal pancreas/stomach	Pou3f4	2.60489e-21	2.86597	0.151	0.006	4.04278e-18
E9.0	E_b6	dorsal pancreas/stomach	Nkx2-2	7.95764e-41	2.82409	0.274	0.009	1.23503e-37
E9.0	E_b6	dorsal pancreas/stomach	Insm1	6.51667e-33	2.58929	0.192	0.004	1.01139e-29
E9.0	E_b6	dorsal pancreas/stomach	Arx	2.65099e-21	2.24602	0.151	0.006	4.11433e-18
E9.0	E_b6	dorsal pancreas/stomach	Mnx1	2.24398e-38	2.16057	0.466	0.05	3.48265e-35
E9.0	E_b6	dorsal pancreas/stomach	Mafb	1.10531e-05	2.06852	0.137	0.034	0.0171545
E9.0	E_b6	dorsal pancreas/stomach	Nkx6-2	2.31749e-11	1.88502	0.274	0.065	3.59675e-08
E9.0	E_b6	dorsal pancreas/stomach	Sim1	4.10458e-21	1.44403	0.178	0.01	6.3703e-18
E9.0	E_b6	dorsal pancreas/stomach	Tox3	1.81893e-08	1.40605	0.589	0.31	2.82298e-05
E9.0	E_b6	dorsal pancreas/stomach	Sox21	4.88419e-16	1.40026	0.301	0.052	7.58026e-13
E9.0	E_b6	dorsal pancreas/stomach	Irx2	7.30248e-08	1.3456	0.411	0.181	0.000113334
E9.0	E_b6	dorsal pancreas/stomach	Sox9	2.19276e-07	1.3285	0.493	0.264	0.000340316
E9.0	E_b6	dorsal pancreas/stomach	Rora	4.26784e-08	1.25429	0.247	0.069	6.62369e-05
E9.0	E_b6	dorsal pancreas/stomach	Hoxc4	0.00012492	0.994292	0.26	0.114	0.193877
E9.0	E_b6	dorsal pancreas/stomach	Stat3	0.000314666	0.991078	0.137	0.043	0.488362
E9.0	E_b6	dorsal pancreas/stomach	Klf4	5.76281e-07	0.982121	0.26	0.084	0.000894388
E9.0	E_b6	dorsal pancreas/stomach	Pdx1	0.000242279	0.956651	0.178	0.062	0.376017
E9.0	E_b6	dorsal pancreas/stomach	Klf11	0.00485505	0.954681	0.123	0.048	1
E9.0	E_b6	dorsal pancreas/stomach	Bach2	0.000716212	0.866595	0.164	0.061	1
E9.0	E_b6	dorsal pancreas/stomach	Tcf15	0.00124719	0.767763	0.11	0.034	1
E9.0	E_b6	dorsal pancreas/stomach	Zfp37	3.69859e-05	0.758337	0.288	0.118	0.0574021
E9.0	E_b6	dorsal pancreas/stomach	Mxd4	5.72497e-05	0.732627	0.589	0.417	0.0888516
E9.0	E_b6	dorsal pancreas/stomach	Spdef	0.00514051	0.72693	0.123	0.047	1
E9.0	E_b6	dorsal pancreas/stomach	Hif1a	3.62915e-06	0.719062	0.644	0.497	0.00563244
E9.0	E_b6	dorsal pancreas/stomach	Smad3	0.00355756	0.689174	0.384	0.263	1
E9.0	E_b6	dorsal pancreas/stomach	Foxa2	2.51874e-07	0.665839	0.767	0.602	0.000390908
E9.0	E_b6	dorsal pancreas/stomach	Irx1	0.00268992	0.644179	0.425	0.28	1
E9.0	E_b6	dorsal pancreas/stomach	Bbx	0.00145836	0.641992	0.603	0.461	1
E9.0	E_b6	dorsal pancreas/stomach	Klf7	0.00135086	0.638918	0.438	0.278	1
E9.0	E_b6	dorsal pancreas/stomach	Prox1	0.00587743	0.62428	0.315	0.188	1
E9.0	E_b6	dorsal pancreas/stomach	Tcf25	8.5462e-06	0.549234	0.836	0.669	0.0132637
E9.0	E_b6	dorsal pancreas/stomach	Tcf7l1	0.00249644	0.542163	0.548	0.455	1
E9.0	E_b6	dorsal pancreas/stomach	Setbp1	0.0073561	0.534906	0.137	0.057	1
E9.0	E_b6	dorsal pancreas/stomach	Jund	3.30163e-05	0.508453	0.726	0.648	0.0512413
E9.0	E_b7	hepatopancreatic progenitor	Pdx1	7.48442e-52	2.6615	0.667	0.048	1.16158e-48
E9.0	E_b7	hepatopancreatic progenitor	Sox17	1.0788e-26	1.98107	0.641	0.097	1.67429e-23
E9.0	E_b7	hepatopancreatic progenitor	Nkx6-2	5.40233e-25	1.96661	0.513	0.062	8.38442e-22
E9.0	E_b7	hepatopancreatic progenitor	Epas1	1.12807e-19	1.95914	0.385	0.045	1.75077e-16
E9.0	E_b7	hepatopancreatic progenitor	Elf4	1.27165e-23	1.57969	0.154	0.003	1.9736e-20
E9.0	E_b7	hepatopancreatic progenitor	Onecut3	5.17451e-09	1.38166	0.231	0.037	8.03084e-06
E9.0	E_b7	hepatopancreatic progenitor	Hhex	1.94764e-19	1.36769	0.923	0.281	3.02273e-16
E9.0	E_b7	hepatopancreatic progenitor	Onecut2	4.48e-16	1.31713	0.846	0.29	6.95296e-13
E9.0	E_b7	hepatopancreatic progenitor	Nfatc2	3.41121e-07	1.29016	0.128	0.015	0.00052942
E9.0	E_b7	hepatopancreatic progenitor	Zfp811	6.07844e-08	1.20588	0.385	0.107	9.43373e-05
E9.0	E_b7	hepatopancreatic progenitor	Sox9	3.7317e-07	1.15706	0.59	0.268	0.000579159
E9.0	E_b7	hepatopancreatic progenitor	Zfp874a	1.27567e-05	1.1051	0.205	0.047	0.0197985
E9.0	E_b7	hepatopancreatic progenitor	Zfp11	5.11301e-05	1.09893	0.103	0.015	0.0793539
E9.0	E_b7	hepatopancreatic progenitor	Creb3l2	5.84088e-07	1.09398	0.487	0.182	0.000906504
E9.0	E_b7	hepatopancreatic progenitor	Onecut1	0.000137081	1.05299	0.154	0.035	0.21275
E9.0	E_b7	hepatopancreatic progenitor	Maf	0.0037451	0.920922	0.179	0.063	1
E9.0	E_b7	hepatopancreatic progenitor	Zfp184	0.000889492	0.884119	0.231	0.081	1
E9.0	E_b7	hepatopancreatic progenitor	Glis2	0.00941299	0.817539	0.333	0.186	1
E9.0	E_b7	hepatopancreatic progenitor	Gata4	0.0001713	0.785779	0.462	0.216	0.265857
E9.0	E_b7	hepatopancreatic progenitor	Hdx	0.00845343	0.708157	0.128	0.041	1
E9.0	E_b7	hepatopancreatic progenitor	Plscr1	0.00778978	0.690398	0.385	0.22	1
E9.0	E_b7	hepatopancreatic progenitor	Zfp324	0.00289969	0.684618	0.128	0.035	1
E9.0	E_b7	hepatopancreatic progenitor	Zfp740	0.00763455	0.682081	0.385	0.23	1
E9.0	E_b7	hepatopancreatic progenitor	Jun	0.00920797	0.610874	0.462	0.287	1
E9.0	E_b7	hepatopancreatic progenitor	Prox1	0.000677285	0.599728	0.41	0.188	1
E9.0	E_b7	hepatopancreatic progenitor	Hmga2	3.13614e-12	0.591499	1	0.973	4.86729e-09
E9.0	E_b7	hepatopancreatic progenitor	Foxa3	0.00484192	0.567233	0.436	0.248	1
E9.0	E_b7	hepatopancreatic progenitor	Lrrfip2	0.00420699	0.557629	0.538	0.341	1
E9.0	E_b7	hepatopancreatic progenitor	Id1	0.000410785	0.535622	0.923	0.845	0.637538
E9.5	E_c0	duodenum	Cdx2	0	3.43243	0.879	0.046	0
E9.5	E_c0	duodenum	Pitx2	1.64166e-269	2.7535	0.751	0.059	2.54785e-266
E9.5	E_c0	duodenum	Tfcp2l1	2.0524e-175	2.46245	0.425	0.015	3.18533e-172
E9.5	E_c0	duodenum	Isx	6.89596e-86	1.72827	0.261	0.018	1.07025e-82
E9.5	E_c0	duodenum	Osr2	1.5269e-54	1.38039	0.143	0.006	2.36975e-51
E9.5	E_c0	duodenum	Fos	3.45747e-20	1.25111	0.126	0.026	5.366e-17
E9.5	E_c0	duodenum	Zbtb16	7.58043e-66	1.19537	0.523	0.15	1.17648e-62
E9.5	E_c0	duodenum	Prdm1	1.43606e-48	1.19023	0.241	0.038	2.22876e-45
E9.5	E_c0	duodenum	Gata4	4.93759e-57	1.13377	0.555	0.187	7.66315e-54
E9.5	E_c0	duodenum	Rfx6	4.48392e-39	1.08378	0.317	0.085	6.95904e-36
E9.5	E_c0	duodenum	Zhx3	1.01139e-27	1.0615	0.156	0.029	1.56968e-24
E9.5	E_c0	duodenum	Egr1	1.32332e-23	0.992546	0.116	0.018	2.05379e-20
E9.5	E_c0	duodenum	Irf6	9.26087e-23	0.886622	0.226	0.07	1.43729e-19
E9.5	E_c0	duodenum	Nr6a1	6.14774e-30	0.884968	0.412	0.169	9.54129e-27
E9.5	E_c0	duodenum	Hnf1b	2.14775e-24	0.87813	0.332	0.131	3.33331e-21
E9.5	E_c0	duodenum	Zfp442	3.44739e-25	0.868242	0.324	0.121	5.35035e-22
E9.5	E_c0	duodenum	Zfp937	6.55601e-19	0.834199	0.251	0.096	1.01749e-15
E9.5	E_c0	duodenum	Prdm6	3.80712e-11	0.823277	0.126	0.043	5.90866e-08
E9.5	E_c0	duodenum	Glmp	1.60145e-39	0.806607	0.721	0.411	2.48545e-36
E9.5	E_c0	duodenum	Zfp948	1.20163e-13	0.791861	0.163	0.058	1.86493e-10
E9.5	E_c0	duodenum	Hlx	5.46693e-15	0.759057	0.101	0.023	8.48467e-12
E9.5	E_c0	duodenum	Smarca1	8.97662e-21	0.731593	0.43	0.218	1.39317e-17
E9.5	E_c0	duodenum	Peg3	1.87219e-106	0.725996	0.995	0.948	2.90564e-103
E9.5	E_c0	duodenum	Foxa3	4.46992e-38	0.722727	0.608	0.262	6.93731e-35
E9.5	E_c0	duodenum	Onecut2	2.91796e-28	0.677213	0.52	0.252	4.52867e-25
E9.5	E_c0	duodenum	Creb3l2	2.74641e-20	0.676208	0.349	0.153	4.26243e-17
E9.5	E_c0	duodenum	Jund	2.92294e-40	0.667552	0.905	0.7	4.5364e-37
E9.5	E_c0	duodenum	Klf6	3.14683e-13	0.667256	0.422	0.254	4.88388e-10
E9.5	E_c0	duodenum	Bbx	4.83876e-25	0.624418	0.668	0.429	7.50975e-22
E9.5	E_c0	duodenum	Nr5a2	3.45266e-13	0.616131	0.254	0.116	5.35854e-10
E9.5	E_c0	duodenum	Hif1a	1.81675e-16	0.614355	0.656	0.486	2.8196e-13
E9.5	E_c0	duodenum	Stat3	2.53043e-07	0.588954	0.111	0.046	0.000392723
E9.5	E_c0	duodenum	Lin28a	8.35079e-20	0.559855	0.613	0.387	1.29604e-16
E9.5	E_c0	duodenum	Foxo4	8.2051e-10	0.556017	0.198	0.094	1.27343e-06
E9.5	E_c0	duodenum	Rfx2	1.0954e-09	0.542846	0.113	0.04	1.70006e-06
E9.5	E_c0	duodenum	Klf7	5.8362e-13	0.541416	0.467	0.289	9.05778e-10
E9.5	E_c0	duodenum	Nfil3	2.52691e-09	0.529628	0.186	0.086	3.92176e-06
E9.5	E_c0	duodenum	Arid5b	9.82554e-15	0.522232	0.405	0.221	1.52492e-11
E9.5	E_c0	duodenum	Plscr1	5.49067e-13	0.51779	0.482	0.3	8.52151e-10
E9.5	E_c0	duodenum	Zscan2	5.59766e-08	0.506574	0.171	0.083	8.68757e-05
E9.5	E_c0	duodenum	Zfp395	2.71956e-10	0.506511	0.304	0.168	4.22076e-07
E9.5	E_c0	duodenum	Tcf7l2	1.50753e-16	0.505145	0.601	0.392	2.33969e-13
E9.5	E_c1	hepatoblast	Prox1	0	2.86683	0.935	0.112	0
E9.5	E_c1	hepatoblast	Hhex	0	2.68701	0.971	0.109	0
E9.5	E_c1	hepatoblast	Cebpa	4.47126e-161	1.84955	0.584	0.062	6.93939e-158
E9.5	E_c1	hepatoblast	Myc	8.21441e-119	1.67722	0.505	0.07	1.27488e-115
E9.5	E_c1	hepatoblast	Nr5a2	3.56267e-105	1.62272	0.49	0.076	5.52927e-102
E9.5	E_c1	hepatoblast	Tbx3	1.24143e-107	1.56221	0.55	0.097	1.9267e-104
E9.5	E_c1	hepatoblast	Foxa3	3.12556e-146	1.55084	0.848	0.223	4.85087e-143
E9.5	E_c1	hepatoblast	Onecut3	5.80752e-58	1.35646	0.196	0.016	9.01327e-55
E9.5	E_c1	hepatoblast	Hnf4a	1.15275e-56	1.24425	0.319	0.058	1.78907e-53
E9.5	E_c1	hepatoblast	Cebpb	9.44663e-51	1.21853	0.385	0.095	1.46612e-47
E9.5	E_c1	hepatoblast	Hnf1a	5.01765e-31	0.937338	0.186	0.035	7.78739e-28
E9.5	E_c1	hepatoblast	Lyar	1.83357e-112	0.934508	0.99	0.822	2.8457e-109
E9.5	E_c1	hepatoblast	Hlf	9.60376e-24	0.90744	0.147	0.029	1.4905e-20
E9.5	E_c1	hepatoblast	Phb	1.04808e-65	0.734384	0.953	0.682	1.62663e-62
E9.5	E_c1	hepatoblast	Klf9	1.26445e-15	0.675374	0.223	0.083	1.96242e-12
E9.5	E_c1	hepatoblast	Hmga1	2.23381e-31	0.673832	0.641	0.324	3.46688e-28
E9.5	E_c1	hepatoblast	Nme2	2.92953e-52	0.670425	0.914	0.611	4.54663e-49
E9.5	E_c1	hepatoblast	Id2	5.51813e-80	0.632489	1	0.909	8.56413e-77
E9.5	E_c1	hepatoblast	Gata6	1.31731e-33	0.593631	0.785	0.442	2.04446e-30
E9.5	E_c1	hepatoblast	Ssrp1	6.21228e-72	0.55067	0.995	0.911	9.64145e-69
E9.5	E_c1	hepatoblast	Smarca1	1.63064e-18	0.543762	0.44	0.218	2.53076e-15
E9.5	E_c1	hepatoblast	Zfp280b	2.13427e-13	0.536041	0.27	0.122	3.31239e-10
E9.5	E_c1	hepatoblast	Zbtb11	2.95961e-10	0.528357	0.183	0.079	4.59331e-07
E9.5	E_c1	hepatoblast	Nkrf	4.09483e-10	0.502619	0.152	0.06	6.35517e-07
E9.5	E_c1	hepatoblast	Dnajc2	2.19482e-41	0.502051	0.95	0.78	3.40637e-38
E9.5	E_c2	anterior dorsal stomach	Mnx1	9.56017e-60	1.52768	0.348	0.059	1.48374e-56
E9.5	E_c2	anterior stomach	Pitx1	1.61369e-28	1.21245	0.314	0.096	2.50444e-25
E9.5	E_c2	anterior stomach	Sox21	6.74464e-36	1.08876	0.314	0.077	1.04677e-32
E9.5	E_c2	anterior stomach	Bcl11a	5.08789e-34	1.03314	0.291	0.068	7.8964e-31
E9.5	E_c2	anterior stomach	Klf5	5.66239e-41	0.99965	0.572	0.228	8.78802e-38
E9.5	E_c2	anterior stomach	Osr1	9.62426e-43	0.976699	0.666	0.287	1.49369e-39
E9.5	E_c2	anterior stomach	Sox2	6.66782e-63	0.971659	0.833	0.352	1.03485e-59
E9.5	E_c2	anterior stomach	Mecom	2.06597e-55	0.947432	0.779	0.346	3.20638e-52
E9.5	E_c2	anterior stomach	Nkx6-2	1.03922e-08	0.918148	0.154	0.063	1.61287e-05
E9.5	E_c2	anterior stomach	Klf4	1.37117e-18	0.855652	0.298	0.115	2.12806e-15
E9.5	E_c2	anterior stomach	Mxd3	7.98787e-10	0.818357	0.134	0.047	1.23972e-06
E9.5	E_c2	anterior stomach	Hoxc4	1.55959e-13	0.658976	0.328	0.153	2.42048e-10
E9.5	E_c2	anterior stomach	Casz1	6.84608e-09	0.637733	0.127	0.046	1.06251e-05
E9.5	E_c2	anterior stomach	Foxo1	2.39694e-11	0.620475	0.371	0.207	3.72005e-08
E9.5	E_c2	anterior stomach	Dach2	8.05974e-08	0.617377	0.13	0.052	0.000125087
E9.5	E_c2	anterior stomach	Zfp37	3.98956e-09	0.591172	0.237	0.117	6.1918e-06
E9.5	E_c2	anterior stomach	Zfp316	8.07671e-08	0.569143	0.12	0.046	0.000125351
E9.5	E_c2	anterior stomach	Gata4	1.32589e-10	0.554014	0.391	0.225	2.05779e-07
E9.5	E_c2	anterior stomach	Thra	1.53514e-08	0.547444	0.341	0.205	2.38254e-05
E9.5	E_c2	anterior stomach	Id4	4.30808e-07	0.544292	0.204	0.104	0.000668614
E9.5	E_c2	anterior stomach	Gata5	2.44601e-06	0.518726	0.261	0.152	0.00379621
E9.5	E_c2	anterior stomach	Zim1	4.07478e-07	0.505394	0.358	0.228	0.000632405
E9.5	E_c3	pharynx	Pax1	6.686e-210	3.51019	0.418	0.003	1.03767e-206
E9.5	E_c3	pharynx	Pax9	2.45461e-270	3.1461	0.695	0.03	3.80955e-267
E9.5	E_c3	pharynx	Nkx2-5	1.62352e-164	2.83584	0.531	0.039	2.5197e-161
E9.5	E_c3	pharynx	Foxe1	1.24902e-116	2.3135	0.44	0.04	1.93847e-113
E9.5	E_c3	pharynx	Nkx2-6	4.31409e-107	2.15474	0.6	0.113	6.69547e-104
E9.5	E_c3	pharynx	Tbx1	2.48575e-103	2.12572	0.436	0.049	3.85789e-100
E9.5	E_c3	pharynx	Nkx2-3	6.21887e-78	1.99371	0.215	0.009	9.65169e-75
E9.5	E_c3	pharynx	Gbx2	1.81175e-79	1.89805	0.207	0.007	2.81183e-76
E9.5	E_c3	pharynx	Hoxb1	2.01514e-53	1.86561	0.356	0.069	3.1275e-50
E9.5	E_c3	pharynx	Prrx2	8.16047e-85	1.84999	0.629	0.163	1.2665e-81
E9.5	E_c3	pharynx	Dmrt2	8.59862e-51	1.62657	0.127	0.004	1.33451e-47
E9.5	E_c3	pharynx	Mafb	4.58587e-40	1.6194	0.182	0.021	7.11728e-37
E9.5	E_c3	pharynx	Hey1	8.19774e-54	1.61503	0.284	0.04	1.27229e-50
E9.5	E_c3	pharynx	Id4	1.91532e-63	1.50763	0.422	0.079	2.97258e-60
E9.5	E_c3	pharynx	Gata3	4.17265e-65	1.47843	0.556	0.146	6.47596e-62
E9.5	E_c3	pharynx	Isl1	1.23905e-81	1.42288	0.789	0.28	1.92301e-78
E9.5	E_c3	pharynx	Aff3	4.02524e-48	1.41063	0.207	0.022	6.24717e-45
E9.5	E_c3	pharynx	Tlx1	2.49228e-53	1.41026	0.109	0.001	3.86802e-50
E9.5	E_c3	pharynx	Hoxb5	4.03693e-25	1.40575	0.185	0.038	6.26531e-22
E9.5	E_c3	pharynx	Meis2	1.51697e-112	1.4045	0.978	0.564	2.35434e-109
E9.5	E_c3	pharynx	Emx1	1.83601e-35	1.38816	0.105	0.006	2.84949e-32
E9.5	E_c3	pharynx	Six1	8.75602e-33	1.35389	0.131	0.012	1.35893e-29
E9.5	E_c3	pharynx	Hoxa2	2.19142e-39	1.32263	0.349	0.087	3.40108e-36
E9.5	E_c3	pharynx	Isl2	3.14679e-42	1.26259	0.149	0.011	4.88382e-39
E9.5	E_c3	pharynx	Prdm1	1.13373e-25	1.22861	0.218	0.051	1.75954e-22
E9.5	E_c3	pharynx	Hoxb2	1.72152e-55	1.2275	0.673	0.256	2.6718e-52
E9.5	E_c3	pharynx	Nr3c1	2.09012e-29	1.17836	0.204	0.038	3.24387e-26
E9.5	E_c3	pharynx	Nr2f1	2.65976e-23	1.16187	0.255	0.074	4.12794e-20
E9.5	E_c3	pharynx	Maf	1.89125e-18	1.1447	0.153	0.035	2.93522e-15
E9.5	E_c3	pharynx	Trps1	8.60578e-17	1.04108	0.2	0.062	1.33562e-13
E9.5	E_c3	pharynx	Nfib	4.92905e-19	0.981292	0.269	0.092	7.64989e-16
E9.5	E_c3	pharynx	Plagl1	1.24035e-19	0.973296	0.356	0.145	1.92502e-16
E9.5	E_c3	pharynx	Tshz2	4.44588e-29	0.968271	0.593	0.306	6.90001e-26
E9.5	E_c3	pharynx	Sall1	3.04465e-21	0.964895	0.258	0.08	4.72529e-18
E9.5	E_c3	pharynx	Foxc1	7.90949e-20	0.888114	0.102	0.014	1.22755e-16
E9.5	E_c3	pharynx	Meox1	6.00731e-17	0.884203	0.153	0.037	9.32335e-14
E9.5	E_c3	pharynx	Nkx3-1	7.63793e-14	0.87794	0.102	0.021	1.18541e-10
E9.5	E_c3	pharynx	Bach2	9.51856e-18	0.856503	0.193	0.054	1.47728e-14
E9.5	E_c3	pharynx	Hoxa5	7.00258e-09	0.798758	0.215	0.099	1.0868e-05
E9.5	E_c3	pharynx	Hoxb3	5.39213e-11	0.753101	0.131	0.04	8.36858e-08
E9.5	E_c3	pharynx	Dach1	5.47159e-11	0.750631	0.164	0.058	8.49191e-08
E9.5	E_c3	pharynx	Arid3b	1.98273e-15	0.721557	0.465	0.257	3.0772e-12
E9.5	E_c3	pharynx	Hoxa3	3.62838e-12	0.717601	0.309	0.146	5.63124e-09
E9.5	E_c3	pharynx	Tshz1	2.00586e-11	0.684379	0.429	0.254	3.1131e-08
E9.5	E_c3	pharynx	Hoxb4	2.77477e-09	0.682914	0.324	0.18	4.30644e-06
E9.5	E_c3	pharynx	Mbd2	3.83341e-07	0.679392	0.175	0.083	0.000594945
E9.5	E_c3	pharynx	Zfp503	5.1061e-16	0.649688	0.578	0.352	7.92467e-13
E9.5	E_c3	pharynx	Pbx3	1.34415e-12	0.636745	0.309	0.141	2.08611e-09
E9.5	E_c3	pharynx	Zfp467	4.50189e-09	0.633809	0.222	0.103	6.98694e-06
E9.5	E_c3	pharynx	Tox	1.8298e-07	0.630626	0.105	0.037	0.000283985
E9.5	E_c3	pharynx	Creb3l2	2.01205e-09	0.6306	0.313	0.168	3.1227e-06
E9.5	E_c3	pharynx	Id1	3.14072e-23	0.624162	0.869	0.756	4.87439e-20
E9.5	E_c3	pharynx	Sall2	2.57155e-06	0.604054	0.287	0.175	0.00399105
E9.5	E_c3	pharynx	Sox2	4.20484e-20	0.591752	0.673	0.376	6.52591e-17
E9.5	E_c3	pharynx	Tshz3	0.0019997	0.583198	0.124	0.072	1
E9.5	E_c3	pharynx	Six4	5.9184e-07	0.581631	0.182	0.088	0.000918536
E9.5	E_c3	pharynx	Lef1	1.15683e-06	0.537805	0.182	0.089	0.0017954
E9.5	E_c3	pharynx	Gli3	5.21166e-06	0.512697	0.28	0.171	0.00808849
E9.5	E_c4	esophagus-1	Pitx1	1.11903e-21	1.31397	0.288	0.102	1.73674e-18
E9.5	E_c4	esophagus-1	Sox21	4.89911e-15	1.15669	0.232	0.09	7.60342e-12
E9.5	E_c4	esophagus-1	Bcl11a	2.78242e-13	1.05732	0.21	0.08	4.31831e-10
E9.5	E_c4	esophagus-1	Klf4	4.76057e-11	1.0281	0.251	0.123	7.38841e-08
E9.5	E_c4	esophagus-1	Klf5	1.18315e-13	0.981767	0.41	0.251	1.83625e-10
E9.5	E_c4	esophagus-1	Mnx1	7.86879e-12	0.968418	0.199	0.08	1.22124e-08
E9.5	E_c4	esophagus-1	Sox2	2.28764e-47	0.918053	0.771	0.365	3.55042e-44
E9.5	E_c4	esophagus-1	Hoxc5	7.34676e-05	0.772262	0.148	0.081	0.114022
E9.5	E_c4	esophagus-1	Hoxa1	3.49881e-06	0.697265	0.339	0.249	0.00543015
E9.5	E_c4	esophagus-1	Mecom	2.74943e-19	0.693586	0.605	0.371	4.26712e-16
E9.5	E_c4	esophagus-1	Osr1	1.11662e-12	0.681227	0.483	0.313	1.733e-09
E9.5	E_c4	esophagus-1	Hoxc4	0.000638662	0.662842	0.229	0.166	0.991204
E9.5	E_c4	esophagus-1	Id4	0.00738691	0.565844	0.159	0.111	1
E9.5	E_c4	esophagus-1	Foxa2	3.8441e-13	0.55371	0.708	0.628	5.96605e-10
E9.5	E_c4	esophagus-1	Hoxb4	0.000388917	0.540599	0.258	0.188	0.603599
E9.5	E_c4	esophagus-1	Rarb	3.34088e-05	0.531364	0.387	0.323	0.0518505
E9.5	E_c5	respiratory-trachea	Nkx2-1	4.7881e-211	2.28783	0.935	0.121	7.43114e-208
E9.5	E_c5	respiratory-trachea	Irx1	4.86236e-97	1.93484	0.701	0.171	7.54638e-94
E9.5	E_c5	respiratory-trachea	Irx2	9.33644e-76	1.64701	0.693	0.209	1.44902e-72
E9.5	E_c5	respiratory-trachea	Etv5	8.21126e-63	1.5055	0.645	0.203	1.27439e-59
E9.5	E_c5	respiratory-trachea	Irx5	8.99373e-48	1.49343	0.437	0.107	1.39583e-44
E9.5	E_c5	respiratory-trachea	Irx3	8.57443e-52	1.43863	0.58	0.187	1.33075e-48
E9.5	E_c5	respiratory-trachea	Foxp2	3.6528e-41	1.38035	0.537	0.197	5.66915e-38
E9.5	E_c5	respiratory-trachea	Sp5	4.4249e-31	1.074	0.385	0.113	6.86745e-28
E9.5	E_c5	respiratory-trachea	Lef1	2.57248e-13	1.01253	0.229	0.086	3.99249e-10
E9.5	E_c5	respiratory-trachea	Msx2	8.75802e-12	0.952227	0.286	0.137	1.35924e-08
E9.5	E_c5	respiratory-trachea	Prdm6	1.00908e-05	0.841482	0.117	0.05	0.0156609
E9.5	E_c5	respiratory-trachea	Pbx3	2.58378e-05	0.834176	0.238	0.151	0.0401003
E9.5	E_c5	respiratory-trachea	Litaf	9.36094e-16	0.739837	0.632	0.468	1.45282e-12
E9.5	E_c5	respiratory-trachea	Mecom	3.16624e-19	0.730649	0.632	0.373	4.91401e-16
E9.5	E_c5	respiratory-trachea	Jun	1.455e-16	0.610705	0.71	0.502	2.25816e-13
E9.5	E_c5	respiratory-trachea	Crem	0.00153087	0.585642	0.195	0.129	1
E9.5	E_c5	respiratory-trachea	Gata5	0.000333585	0.569977	0.238	0.157	0.517724
E9.5	E_c5	respiratory-trachea	Zfp503	4.74831e-10	0.552647	0.532	0.36	7.36938e-07
E9.5	E_c5	respiratory-trachea	Mycn	7.41401e-13	0.546293	0.658	0.479	1.15065e-09
E9.5	E_c5	respiratory-trachea	Nr2f2	1.65836e-22	0.545629	0.866	0.699	2.57378e-19
E9.5	E_c6	posterior stomach	Osr1	1.15245e-34	0.920822	0.705	0.298	1.78861e-31
E9.5	E_c6	posterior stomach	Gata4	1.22524e-27	0.774229	0.57	0.216	1.90158e-24
E9.5	E_c6	posterior stomach	Hoxa1	6.8654e-24	0.736924	0.565	0.231	1.06551e-20
E9.5	E_c6	posterior stomach	Mybl2	6.81928e-18	0.711284	0.517	0.235	1.05835e-14
E9.5	E_c6	posterior stomach	Hmga1	2.26046e-18	0.645394	0.671	0.344	3.50823e-15
E9.5	E_c6	posterior stomach	Klf5	1.0956e-23	0.60556	0.604	0.238	1.70037e-20
E9.5	E_c6	posterior stomach	Zbtb16	1.0097e-14	0.597272	0.435	0.188	1.56705e-11
E9.5	E_c6	posterior stomach	Meis1	1.11644e-16	0.588963	0.783	0.512	1.73271e-13
E9.5	E_c6	posterior stomach	Rfx6	8.16693e-12	0.577497	0.275	0.107	1.26751e-08
E9.5	E_c7	respiratory-lung	Sp5	2.4776e-97	2.06544	0.629	0.099	3.84523e-94
E9.5	E_c7	respiratory-lung	Nkx2-1	4.14183e-171	2.00378	0.968	0.134	6.42812e-168
E9.5	E_c7	respiratory-lung	Foxp2	1.38268e-75	1.96093	0.704	0.19	2.14592e-72
E9.5	E_c7	respiratory-lung	Etv5	3.64451e-100	1.84307	0.817	0.198	5.65627e-97
E9.5	E_c7	respiratory-lung	Sox9	2.65246e-74	1.8362	0.763	0.243	4.11662e-71
E9.5	E_c7	respiratory-lung	Irx3	2.22557e-56	1.38458	0.661	0.188	3.45408e-53
E9.5	E_c7	respiratory-lung	Irx1	5.43937e-57	1.36821	0.656	0.184	8.44191e-54
E9.5	E_c7	respiratory-lung	Irx5	1.90001e-30	1.15644	0.414	0.115	2.94881e-27
E9.5	E_c7	respiratory-lung	Irx2	2.38856e-38	1.13805	0.629	0.223	3.70704e-35
E9.5	E_c7	respiratory-lung	Msx1	8.60936e-10	0.948624	0.134	0.039	1.33617e-06
E9.5	E_c7	respiratory-lung	Etv4	2.03906e-09	0.905225	0.145	0.045	3.16463e-06
E9.5	E_c7	respiratory-lung	Maff	1.27329e-07	0.869919	0.194	0.083	0.000197614
E9.5	E_c7	respiratory-lung	Smad7	3.8015e-14	0.848829	0.462	0.246	5.89993e-11
E9.5	E_c7	respiratory-lung	Nfib	2.03332e-08	0.805701	0.231	0.102	3.15571e-05
E9.5	E_c7	respiratory-lung	Lef1	6.82912e-08	0.737683	0.21	0.09	0.000105988
E9.5	E_c7	respiratory-lung	Atoh8	6.50039e-06	0.715361	0.151	0.065	0.0100886
E9.5	E_c7	respiratory-lung	Cebpa	8.84335e-06	0.68755	0.242	0.131	0.0137249
E9.5	E_c7	respiratory-lung	Trps1	0.000443511	0.681366	0.14	0.071	0.688328
E9.5	E_c7	respiratory-lung	Mycn	1.231e-17	0.67797	0.747	0.476	1.91052e-14
E9.5	E_c7	respiratory-lung	Tcf7	0.000197509	0.66667	0.134	0.065	0.306535
E9.5	E_c7	respiratory-lung	Id2	1.94053e-33	0.663445	0.984	0.917	3.01171e-30
E9.5	E_c7	respiratory-lung	Zfp827	0.000227564	0.658088	0.124	0.058	0.35318
E9.5	E_c7	respiratory-lung	Crem	2.86677e-06	0.657199	0.242	0.127	0.00444923
E9.5	E_c7	respiratory-lung	Foxk1	0.00034028	0.627755	0.14	0.071	0.528114
E9.5	E_c7	respiratory-lung	Klf7	5.02267e-08	0.61392	0.462	0.305	7.79518e-05
E9.5	E_c7	respiratory-lung	Zfp7	0.00219166	0.597862	0.167	0.101	1
E9.5	E_c7	respiratory-lung	Gata5	9.24816e-06	0.594904	0.274	0.156	0.0143531
E9.5	E_c7	respiratory-lung	Zfp945	0.000486844	0.5305	0.29	0.201	0.755582
E9.5	E_c8	esophagus-2	Trp63	2.75474e-72	1.78988	0.283	0.019	4.27536e-69
E9.5	E_c8	esophagus-2	Hoxb1	1.29099e-46	1.72728	0.397	0.077	2.00361e-43
E9.5	E_c8	esophagus-2	Foxe1	6.72193e-53	1.48517	0.386	0.06	1.04324e-49
E9.5	E_c8	esophagus-2	Dmrtb1	1.6144e-30	1.45568	0.141	0.013	2.50555e-27
E9.5	E_c8	esophagus-2	Gata3	1.72103e-24	1.20152	0.446	0.17	2.67103e-21
E9.5	E_c8	esophagus-2	Hoxb5	1.21202e-15	1.19623	0.179	0.044	1.88105e-12
E9.5	E_c8	esophagus-2	Hoxb4	7.47123e-17	1.08478	0.408	0.179	1.15953e-13
E9.5	E_c8	esophagus-2	Barx2	1.5092e-16	1.08005	0.109	0.016	2.34227e-13
E9.5	E_c8	esophagus-2	Sox2	3.47592e-46	1.04826	0.859	0.373	5.39463e-43
E9.5	E_c8	esophagus-2	Hoxa1	2.02508e-21	1.04538	0.522	0.238	3.14292e-18
E9.5	E_c8	esophagus-2	Foxo1	2.00776e-20	1.02991	0.473	0.207	3.11604e-17
E9.5	E_c8	esophagus-2	Plagl1	1.5359e-13	1.01624	0.348	0.153	2.38371e-10
E9.5	E_c8	esophagus-2	Hoxa5	5.42432e-16	1.01003	0.288	0.098	8.41854e-13
E9.5	E_c8	esophagus-2	Hoxc5	3.86921e-16	0.989281	0.25	0.076	6.00501e-13
E9.5	E_c8	esophagus-2	Isl1	7.22664e-22	0.981108	0.62	0.312	1.12158e-18
E9.5	E_c8	esophagus-2	Hoxb2	4.94974e-23	0.888305	0.598	0.278	7.682e-20
E9.5	E_c8	esophagus-2	Osr1	4.71873e-15	0.836679	0.571	0.312	7.32347e-12
E9.5	E_c8	esophagus-2	Hoxa2	1.71829e-08	0.72241	0.239	0.105	2.66679e-05
E9.5	E_c8	esophagus-2	Meis2	2.76556e-21	0.715752	0.815	0.592	4.29214e-18
E9.5	E_c8	esophagus-2	Ikzf2	1.31381e-07	0.685747	0.446	0.294	0.000203904
E9.5	E_c8	esophagus-2	Hoxa3	2.68611e-08	0.683526	0.304	0.153	4.16885e-05
E9.5	E_c8	esophagus-2	Ikzf4	0.000677437	0.668583	0.13	0.067	1
E9.5	E_c8	esophagus-2	Foxa2	1.27685e-21	0.65962	0.842	0.621	1.98167e-18
E9.5	E_c8	esophagus-2	Nr2f1	0.00652091	0.643063	0.147	0.089	1
E9.5	E_c8	esophagus-2	Sox5	8.02306e-05	0.639909	0.217	0.124	0.124518
E9.5	E_c8	esophagus-2	Tcf19	0.00555332	0.637379	0.179	0.117	1
E9.5	E_c8	esophagus-2	Sall1	0.00128097	0.607219	0.163	0.094	1
E9.5	E_c8	esophagus-2	Sox21	0.00033986	0.582699	0.179	0.099	0.527463
E9.5	E_c8	esophagus-2	Tead3	0.000525031	0.568731	0.163	0.087	0.814848
E9.5	E_c8	esophagus-2	Hoxc4	5.09789e-06	0.558562	0.293	0.164	0.00791192
E9.5	E_c8	esophagus-2	Bcl11a	0.00721046	0.547354	0.147	0.09	1
E9.5	E_c9	pancreas	Pdx1	4.37206e-131	3.13127	0.81	0.049	6.78544e-128
E9.5	E_c9	pancreas	Nkx6-2	4.38418e-139	2.9139	0.873	0.054	6.80425e-136
E9.5	E_c9	pancreas	Neurog3	2.92285e-55	2.29477	0.111	0	4.53627e-52
E9.5	E_c9	pancreas	Ptf1a	7.95085e-45	1.8242	0.143	0.003	1.23397e-41
E9.5	E_c9	pancreas	Sox9	1.2622e-38	1.79606	0.905	0.265	1.95894e-35
E9.5	E_c9	pancreas	Sim1	5.86e-44	1.78527	0.206	0.008	9.09473e-41
E9.5	E_c9	pancreas	Onecut2	5.40942e-35	1.68697	0.889	0.278	8.39543e-32
E9.5	E_c9	pancreas	Nkx2-2	7.5038e-38	1.43765	0.159	0.005	1.16459e-34
E9.5	E_c9	pancreas	Insm1	1.56825e-26	1.4048	0.127	0.005	2.43392e-23
E9.5	E_c9	pancreas	Bhlhe41	9.4939e-17	1.27057	0.143	0.012	1.47345e-13
E9.5	E_c9	pancreas	Nkx6-1	7.6659e-12	1.16814	0.127	0.014	1.18975e-08
E9.5	E_c9	pancreas	Myb	5.33117e-09	1.07673	0.127	0.019	8.27398e-06
E9.5	E_c9	pancreas	Rxrg	2.87101e-20	1.04819	0.111	0.006	4.4558e-17
E9.5	E_c9	pancreas	Gata4	4.4549e-18	1.00592	0.714	0.232	6.91401e-15
E9.5	E_c9	pancreas	Tox3	1.23215e-12	0.997298	0.73	0.351	1.9123e-09
E9.5	E_c9	pancreas	Setbp1	1.87719e-07	0.976014	0.222	0.06	0.00029134
E9.5	E_c9	pancreas	Nr6a1	5.89306e-09	0.909761	0.492	0.199	9.14603e-06
E9.5	E_c9	pancreas	Casz1	0.000240581	0.863703	0.159	0.053	0.373382
E9.5	E_c9	pancreas	Zim1	2.19181e-10	0.862109	0.571	0.235	3.40169e-07
E9.5	E_c9	pancreas	Isx	2.15669e-06	0.838844	0.19	0.052	0.00334718
E9.5	E_c9	pancreas	Peg3	8.75938e-27	0.832462	1	0.954	1.35946e-23
E9.5	E_c9	pancreas	Runx1	3.08278e-05	0.815763	0.159	0.045	0.0478447
E9.5	E_c9	pancreas	Prox1	3.64245e-18	0.786404	0.73	0.221	5.65308e-15
E9.5	E_c9	pancreas	Zbtb16	2.19844e-06	0.733882	0.444	0.201	0.00341198
E9.5	E_c9	pancreas	Rfx6	0.000287839	0.70621	0.27	0.116	0.446727
E9.5	E_c9	pancreas	Hif1a	7.53075e-07	0.668311	0.778	0.506	0.00116877
E9.5	E_c9	pancreas	Sp4	0.0010097	0.656269	0.19	0.076	1
E9.5	E_c9	pancreas	Zbtb14	0.000471108	0.642417	0.317	0.154	0.731159
E9.5	E_c9	pancreas	Klf7	1.87591e-06	0.634495	0.603	0.31	0.00291141
E9.5	E_c9	pancreas	Sox11	2.73628e-20	0.631432	0.984	0.958	4.2467e-17
E9.5	E_c9	pancreas	Onecut1	0.000898325	0.626808	0.222	0.097	1
E9.5	E_c9	pancreas	Zfp811	8.73271e-05	0.620679	0.27	0.107	0.135532
E9.5	E_c9	pancreas	Sox21	1.94052e-07	0.611819	0.317	0.099	0.000301168
E9.5	E_c9	pancreas	Nfxl1	0.000311412	0.569884	0.397	0.201	0.483312
E9.5	E_c9	pancreas	Gzf1	0.000102403	0.567289	0.365	0.17	0.158929
E9.5	E_c9	pancreas	Zfp691	0.00139486	0.565563	0.175	0.069	1
E9.5	E_c9	pancreas	Mnx1	0.00047936	0.563446	0.222	0.089	0.743966
E9.5	E_c9	pancreas	Glmp	1.22784e-07	0.559567	0.778	0.451	0.00019056
E9.5	E_c9	pancreas	Tshz3	2.98778e-05	0.551126	0.222	0.074	0.0463703
E9.5	E_c9	pancreas	Smad3	1.32509e-05	0.55047	0.476	0.226	0.0205654
E9.5	E_c9	pancreas	Zfp87	0.000457657	0.539334	0.222	0.088	0.710284
E9.5	E_c9	pancreas	Zscan26	0.00247009	0.538765	0.27	0.133	1
E9.5	E_c9	pancreas	Jun	8.51547e-06	0.537261	0.794	0.514	0.013216
E9.5	E_c9	pancreas	Zfp280b	0.00385327	0.536522	0.27	0.141	1
E9.5	E_c9	pancreas	Tcf7l2	3.22066e-05	0.523401	0.651	0.418	0.0499846
E9.5	E_c9	pancreas	Hoxc4	0.000116938	0.521234	0.365	0.168	0.181487
E9.5	E_c9	pancreas	Zbtb18	0.0035725	0.513686	0.175	0.074	1
E9.5	E_c9	pancreas	Rfx3	0.00113757	0.502111	0.27	0.126	1
E9.5	E_c10	liver-hepatocyte	Hnf4a	1.65964e-38	2.124	0.582	0.086	2.57576e-35
E9.5	E_c10	liver-hepatocyte	Cebpa	6.91163e-37	1.73117	0.709	0.126	1.07268e-33
E9.5	E_c10	liver-hepatocyte	Hlf	5.23323e-27	1.67375	0.345	0.04	8.12197e-24
E9.5	E_c10	liver-hepatocyte	Hnf1a	8.8193e-17	1.64082	0.309	0.052	1.36876e-13
E9.5	E_c10	liver-hepatocyte	Onecut3	1.71169e-15	1.58441	0.255	0.038	2.65654e-12
E9.5	E_c10	liver-hepatocyte	Cebpb	5.29701e-17	1.4119	0.509	0.13	8.22095e-14
E9.5	E_c10	liver-hepatocyte	Onecut2	7.51292e-21	1.39133	0.782	0.283	1.16601e-17
E9.5	E_c10	liver-hepatocyte	Tbx3	3.44526e-17	1.31233	0.564	0.155	5.34704e-14
E9.5	E_c10	liver-hepatocyte	Hhex	1.50632e-32	1.29203	0.927	0.221	2.3378e-29
E9.5	E_c10	liver-hepatocyte	Klf15	1.43756e-11	1.26586	0.2	0.032	2.2311e-08
E9.5	E_c10	liver-hepatocyte	Myc	4.40024e-13	1.25963	0.455	0.127	6.82917e-10
E9.5	E_c10	liver-hepatocyte	Xbp1	1.16108e-16	1.24081	0.782	0.376	1.802e-13
E9.5	E_c10	liver-hepatocyte	Ybx3	4.08025e-17	1.22757	0.873	0.478	6.33255e-14
E9.5	E_c10	liver-hepatocyte	Nr5a2	7.17465e-13	1.20552	0.455	0.13	1.11351e-09
E9.5	E_c10	liver-hepatocyte	Klf2	3.27599e-07	1.20132	0.164	0.034	0.000508433
E9.5	E_c10	liver-hepatocyte	Ascl2	3.3588e-12	1.17332	0.145	0.016	5.21286e-09
E9.5	E_c10	liver-hepatocyte	Tfeb	4.30133e-07	1.14349	0.127	0.022	0.000667567
E9.5	E_c10	liver-hepatocyte	Zfp697	8.5798e-12	1.13513	0.455	0.136	1.33159e-08
E9.5	E_c10	liver-hepatocyte	Stat5b	2.66204e-10	1.07726	0.255	0.054	4.13149e-07
E9.5	E_c10	liver-hepatocyte	Foxa3	5.0734e-14	1.07554	0.727	0.306	7.87392e-11
E9.5	E_c10	liver-hepatocyte	Nr1h3	2.36464e-12	1.04524	0.127	0.012	3.66992e-09
E9.5	E_c10	liver-hepatocyte	Foxj1	3.39775e-07	1.03262	0.109	0.016	0.00052733
E9.5	E_c10	liver-hepatocyte	Atf5	9.82047e-07	0.991923	0.418	0.171	0.00152414
E9.5	E_c10	liver-hepatocyte	Myrf	1.0497e-06	0.983513	0.455	0.205	0.00162913
E9.5	E_c10	liver-hepatocyte	Foxn2	3.15432e-05	0.980328	0.255	0.092	0.048955
E9.5	E_c10	liver-hepatocyte	Zeb1	3.98579e-07	0.932478	0.127	0.022	0.000618595
E9.5	E_c10	liver-hepatocyte	Zfhx4	5.53378e-06	0.923698	0.255	0.082	0.00858843
E9.5	E_c10	liver-hepatocyte	Ahctf1	1.06686e-08	0.870964	0.655	0.329	1.65577e-05
E9.5	E_c10	liver-hepatocyte	Zfp787	4.10772e-05	0.864229	0.509	0.314	0.0637519
E9.5	E_c10	liver-hepatocyte	Zbtb11	3.19172e-05	0.837309	0.255	0.091	0.0495356
E9.5	E_c10	liver-hepatocyte	Zscan20	0.00243453	0.833028	0.127	0.043	1
E9.5	E_c10	liver-hepatocyte	Zfp874b	1.48464e-06	0.832499	0.145	0.03	0.00230415
E9.5	E_c10	liver-hepatocyte	Prox1	4.96481e-16	0.830851	0.727	0.223	7.70539e-13
E9.5	E_c10	liver-hepatocyte	Zfp706	3.16016e-24	0.813689	0.982	0.966	4.90457e-21
E9.5	E_c10	liver-hepatocyte	Mef2d	0.000260406	0.808343	0.218	0.082	0.404149
E9.5	E_c10	liver-hepatocyte	Etv4	1.1252e-06	0.798317	0.2	0.049	0.00174631
E9.5	E_c10	liver-hepatocyte	Zfp748	0.00335204	0.797507	0.164	0.066	1
E9.5	E_c10	liver-hepatocyte	Znfx1	1.44715e-06	0.78672	0.127	0.023	0.00224598
E9.5	E_c10	liver-hepatocyte	Tsc22d2	2.00287e-06	0.763832	0.455	0.194	0.00310845
E9.5	E_c10	liver-hepatocyte	Stat2	0.00619199	0.761407	0.109	0.038	1
E9.5	E_c10	liver-hepatocyte	Zfp280b	0.00312515	0.75964	0.273	0.141	1
E9.5	E_c10	liver-hepatocyte	Lin28b	0.00129438	0.736648	0.236	0.101	1
E9.5	E_c10	liver-hepatocyte	Atf6	0.000884995	0.722717	0.236	0.099	1
E9.5	E_c10	liver-hepatocyte	Nfatc3	0.00536751	0.718453	0.255	0.137	1
E9.5	E_c10	liver-hepatocyte	Carf	0.00589596	0.718039	0.127	0.047	1
E9.5	E_c10	liver-hepatocyte	Preb	1.40154e-07	0.717921	0.727	0.424	0.000217519
E9.5	E_c10	liver-hepatocyte	Zfp385a	2.94967e-05	0.717316	0.436	0.207	0.0457788
E9.5	E_c10	liver-hepatocyte	Zbtb44	0.000178786	0.711418	0.236	0.088	0.277476
E9.5	E_c10	liver-hepatocyte	Nkrf	0.00796059	0.709672	0.164	0.071	1
E9.5	E_c10	liver-hepatocyte	Lyar	2.44753e-12	0.700422	0.964	0.844	3.79856e-09
E9.5	E_c10	liver-hepatocyte	Zfp239	0.00101665	0.692511	0.273	0.126	1
E9.5	E_c10	liver-hepatocyte	Zfp568	0.00220879	0.688972	0.327	0.18	1
E9.5	E_c10	liver-hepatocyte	Paxbp1	0.00175652	0.681858	0.364	0.198	1
E9.5	E_c10	liver-hepatocyte	Purb	3.25467e-05	0.681559	0.655	0.447	0.0505124
E9.5	E_c10	liver-hepatocyte	Aebp2	0.00117048	0.675501	0.364	0.192	1
E9.5	E_c10	liver-hepatocyte	Clock	0.00848479	0.670484	0.273	0.15	1
E9.5	E_c10	liver-hepatocyte	Tcf7	0.000998714	0.658124	0.182	0.067	1
E9.5	E_c10	liver-hepatocyte	Thap2	0.00105601	0.656304	0.291	0.141	1
E9.5	E_c10	liver-hepatocyte	Sall1	0.00974167	0.653687	0.2	0.097	1
E9.5	E_c10	liver-hepatocyte	Zfpm1	0.00554002	0.651395	0.255	0.131	1
E9.5	E_c10	liver-hepatocyte	Zfp91	1.88852e-06	0.633204	0.764	0.462	0.00293099
E9.5	E_c10	liver-hepatocyte	Zfp715	0.00125963	0.632331	0.127	0.04	1
E9.5	E_c10	liver-hepatocyte	Pias2	0.00089607	0.626768	0.509	0.305	1
E9.5	E_c10	liver-hepatocyte	Mta1	0.000783613	0.616926	0.582	0.425	1
E9.5	E_c10	liver-hepatocyte	Zfp281	0.00586634	0.615637	0.491	0.34	1
E9.5	E_c10	liver-hepatocyte	Irf2	0.00133706	0.611716	0.145	0.049	1
E9.5	E_c10	liver-hepatocyte	Meox1	0.00101145	0.609861	0.145	0.047	1
E9.5	E_c10	liver-hepatocyte	Srebf1	0.00175352	0.605573	0.309	0.156	1
E9.5	E_c10	liver-hepatocyte	Gm14296	0.000419169	0.602111	0.291	0.127	0.65055
E9.5	E_c10	liver-hepatocyte	Capn15	0.0064691	0.598949	0.218	0.105	1
E9.5	E_c10	liver-hepatocyte	E2f3	0.00066842	0.587806	0.327	0.158	1
E9.5	E_c10	liver-hepatocyte	Max	5.14622e-05	0.571363	0.727	0.521	0.0798693
E9.5	E_c10	liver-hepatocyte	Atf4	9.09068e-05	0.564404	0.673	0.509	0.141087
E9.5	E_c10	liver-hepatocyte	Atf1	0.000948821	0.560508	0.473	0.283	1
E9.5	E_c10	liver-hepatocyte	Zfp775	0.0017169	0.557426	0.182	0.069	1
E9.5	E_c10	liver-hepatocyte	Zfp771	4.13395e-05	0.545125	0.709	0.436	0.0641589
E9.5	E_c10	liver-hepatocyte	E2f4	3.16212e-06	0.542266	0.836	0.588	0.00490761
E9.5	E_c10	liver-hepatocyte	Sub1	1.26638e-21	0.518554	1	0.999	1.96542e-18
E9.5	E_c10	liver-hepatocyte	Erf	0.00961374	0.508022	0.436	0.285	1
E9.5	E_c11	pancreatobiliary duct	Sox17	6.5547e-62	2.63445	0.622	0.048	1.01729e-58
E9.5	E_c11	pancreatobiliary duct	Pdx1	3.02131e-67	2.17971	0.711	0.056	4.68908e-64
E9.5	E_c11	pancreatobiliary duct	Hhex	5.08648e-36	1.69395	0.978	0.223	7.89422e-33
E9.5	E_c11	pancreatobiliary duct	Nkx6-2	7.5149e-22	1.64534	0.444	0.067	1.16631e-18
E9.5	E_c11	pancreatobiliary duct	Onecut2	2.23665e-15	1.09526	0.8	0.284	3.47129e-12
E9.5	E_c11	pancreatobiliary duct	Onecut1	1.85113e-06	1.03285	0.311	0.096	0.00287295
E9.5	E_c11	pancreatobiliary duct	Zfp811	1.64059e-06	1.03244	0.333	0.107	0.00254619
E9.5	E_c11	pancreatobiliary duct	Epas1	2.07941e-08	0.91033	0.156	0.023	3.22724e-05
E9.5	E_c11	pancreatobiliary duct	Onecut3	2.29247e-07	0.838044	0.2	0.04	0.000355792
E9.5	E_c11	pancreatobiliary duct	Egr1	0.000160112	0.79575	0.133	0.031	0.248495
E9.5	E_c11	pancreatobiliary duct	Zfp445	1.90585e-05	0.789993	0.133	0.026	0.0295788
E9.5	E_c11	pancreatobiliary duct	Prox1	7.34832e-19	0.782633	0.844	0.223	1.14046e-15
E9.5	E_c11	pancreatobiliary duct	Arid5b	0.000235402	0.769036	0.489	0.245	0.365344
E9.5	E_c11	pancreatobiliary duct	Smarca1	1.77495e-05	0.743112	0.533	0.245	0.0275472
E9.5	E_c11	pancreatobiliary duct	Zfp711	0.00214019	0.720201	0.222	0.087	1
E9.5	E_c11	pancreatobiliary duct	Etv4	0.000189024	0.717072	0.178	0.05	0.293365
E9.5	E_c11	pancreatobiliary duct	Hmga2	1.22698e-17	0.706722	1	0.96	1.90427e-14
E9.5	E_c11	pancreatobiliary duct	Foxa3	5.9475e-09	0.69983	0.733	0.308	9.23052e-06
E9.5	E_c11	pancreatobiliary duct	Atf6	0.000299378	0.697128	0.267	0.099	0.464635
E9.5	E_c11	pancreatobiliary duct	Id1	1.42797e-08	0.692063	1	0.764	2.2162e-05
E9.5	E_c11	pancreatobiliary duct	Klf10	0.000216101	0.686045	0.378	0.163	0.335388
E9.5	E_c11	pancreatobiliary duct	Tulp3	6.32995e-05	0.681808	0.4	0.158	0.0982408
E9.5	E_c11	pancreatobiliary duct	Sox9	1.33232e-06	0.649032	0.622	0.274	0.00206776
E9.5	E_c11	pancreatobiliary duct	Fos	0.00194298	0.633503	0.133	0.04	1
E9.5	E_c11	pancreatobiliary duct	Nr5a2	1.18607e-06	0.63117	0.4	0.132	0.00184078
E9.5	E_c11	pancreatobiliary duct	Sox13	0.00030041	0.621176	0.333	0.138	0.466236
E9.5	E_c11	pancreatobiliary duct	Zfp763	0.00222941	0.611951	0.178	0.063	1
E9.5	E_c11	pancreatobiliary duct	Myc	3.23336e-05	0.607231	0.356	0.13	0.0501818
E9.5	E_c11	pancreatobiliary duct	AU041133	0.00417633	0.587111	0.2	0.08	1
E9.5	E_c11	pancreatobiliary duct	Peg3	5.73475e-12	0.584587	1	0.955	8.90034e-09
E9.5	E_c11	pancreatobiliary duct	Id2	2.78067e-08	0.572552	1	0.921	4.3156e-05
E9.5	E_c11	pancreatobiliary duct	Gata6	6.50219e-06	0.565564	0.822	0.487	0.0100914
E9.5	E_c11	pancreatobiliary duct	Zfp423	0.00514979	0.52912	0.156	0.055	1
E9.5	E_c11	pancreatobiliary duct	Zfp949	0.00777565	0.516827	0.156	0.058	1
E9.5	E_c11	pancreatobiliary duct	Zfp280b	0.00187926	0.513754	0.311	0.141	1
E9.5	E_c11	pancreatobiliary duct	Baz2a	0.00137651	0.505509	0.578	0.355	1
E9.5	E_c11	pancreatobiliary duct	Tmf1	0.000239459	0.502749	0.556	0.277	0.371641

## Sheet: TFs_Mesoderm cluster
Han et al. Supplementary Data 1d. Transcription factors enriched in splanchnic mesoderm clusters
Stage	cluster	annotation	gene*	p_val	avg_logFC	pct.1	pct.2	p_val_adj
E8.5	a0	lateral plate mesoderm 1	Osr1	1.82e-79	0.7907	0.71	0.173	2.51e-75
E8.5	a0	lateral plate mesoderm 1	Hoxa1	3.11e-47	0.617999	0.656	0.264	4.29e-43
E8.5	a0	lateral plate mesoderm 1	Nr2f1	5.19e-46	0.390102	0.33	0.044	7.16e-42
E8.5	a0	lateral plate mesoderm 1	Alx1	4.72e-42	0.499324	0.545	0.176	6.52e-38
E8.5	a0	lateral plate mesoderm 1	Nr2f2	2.73e-39	0.517552	0.545	0.187	3.77e-35
E8.5	a0	lateral plate mesoderm 1	Hoxb1	2.11e-32	0.439871	0.674	0.297	2.91e-28
E8.5	a0	lateral plate mesoderm 1	Zfhx4	2.61e-27	0.253691	0.251	0.048	3.6e-23
E8.5	a0	lateral plate mesoderm 1	Hoxa2	9.95e-27	0.273502	0.287	0.067	1.37e-22
E8.5	a0	lateral plate mesoderm 1	Meox1	1.46e-25	0.36158	0.337	0.096	2.02e-21
E8.5	a0	lateral plate mesoderm 1	Foxf1	5.68e-21	0.394385	0.613	0.338	7.83e-17
E8.5	a0	lateral plate mesoderm 1	Meis1	4.84e-13	0.259001	0.892	0.757	6.69e-09
E8.5	a0	lateral plate mesoderm 1	Meis3	7.71e-13	0.253289	0.548	0.361	1.06e-08
E8.5	a1	foregut lip mesoderm 1	Mef2c	1.13e-37	0.691467	0.872	0.537	1.57e-33
E8.5	a1	foregut lip mesoderm 1	Nkx2-5	3.32e-32	0.608629	0.881	0.563	4.58e-28
E8.5	a1	foregut lip mesoderm 1	Gata6	1.8e-12	0.307057	0.831	0.643	2.48e-08
E8.5	a1	foregut lip mesoderm 1	Foxf1	9.47e-09	0.268826	0.564	0.357	0.000130767
E8.5	a2	foregut lip mesoderm 2	Msx1	2.33e-129	1.46943	0.882	0.158	3.22e-125
E8.5	a2	foregut lip mesoderm 2	Msx2	1.69e-110	1.12205	0.793	0.13	2.34e-106
E8.5	a2	foregut lip mesoderm 2	Hand1	1.83e-84	0.998038	0.517	0.048	2.52e-80
E8.5	a2	foregut lip mesoderm 2	Klf6	1.02e-68	0.857266	0.768	0.236	1.41e-64
E8.5	a2	foregut lip mesoderm 2	Lef1	3.83e-31	0.536352	0.69	0.319	5.29e-27
E8.5	a2	foregut lip mesoderm 2	Foxo4	4.58e-31	0.367992	0.571	0.194	6.33e-27
E8.5	a2	foregut lip mesoderm 2	Twist1	1.38e-30	0.586942	0.744	0.367	1.9e-26
E8.5	a2	foregut lip mesoderm 2	Id2	3.97e-22	0.394116	0.99	0.944	5.48e-18
E8.5	a2	foregut lip mesoderm 2	Zbtb20	1.89e-21	0.253823	0.315	0.084	2.61e-17
E8.5	a2	foregut lip mesoderm 2	Sp5	8.77e-21	0.363735	0.507	0.203	1.21e-16
E8.5	a2	foregut lip mesoderm 2	Hand2	2.03e-20	0.392111	0.724	0.416	2.81e-16
E8.5	a2	foregut lip mesoderm 2	Peg3	5.34e-17	0.348151	0.98	0.948	7.37e-13
E8.5	a2	foregut lip mesoderm 2	Nfxl1	1.22e-11	0.252232	0.414	0.201	1.69e-07
E8.5	a2	foregut lip mesoderm 2	Lrrfip1	6.35e-09	0.252776	0.64	0.432	8.76e-05
E8.5	a3	left anterior lpm2	Pitx2	2.01e-76	1.01	0.951	0.312	2.78e-72
E8.5	a3	left anterior lpm2	Hey1	1.37e-73	0.729727	0.676	0.129	1.89e-69
E8.5	a3	left anterior lpm2	Jun	1.08e-36	0.616169	0.72	0.296	1.49e-32
E8.5	a3	left anterior lpm2	Tlx1	2.44e-34	0.370798	0.368	0.069	3.38e-30
E8.5	a3	left anterior lpm2	Junb	6.98e-29	0.382178	0.302	0.056	9.63e-25
E8.5	a3	left anterior lpm2	Tbx1	4.23e-26	0.447494	0.797	0.388	5.83e-22
E8.5	a3	left anterior lpm2	Prrx2	5.61e-15	0.317436	0.984	0.921	7.74e-11
E8.5	a3	left anterior lpm2	Nkx2-5	3.51e-12	0.401723	0.802	0.591	4.84e-08
E8.5	a3	left anterior lpm2	Foxc2	4.64e-11	0.333703	0.533	0.322	6.41e-07
E8.5	a3	left anterior lpm2	Hes1	2.04e-10	0.297214	0.835	0.686	2.82e-06
E8.5	a3	left anterior lpm2	Lrrfip1	1.7e-09	0.267397	0.654	0.434	2.34e-05
E8.5	a4	anterior lpm 1 (2nd heart field)	Ebf2	1.07e-42	0.363422	0.311	0.034	1.48e-38
E8.5	a4	anterior lpm 1 (2nd heart field)	Id1	1.71e-36	0.707192	0.939	0.766	2.36e-32
E8.5	a4	anterior lpm 1 (2nd heart field)	Isl1	8.99e-24	0.475548	0.828	0.553	1.24e-19
E8.5	a4	anterior lpm 1 (2nd heart field)	Six1	8.27e-22	0.275056	0.272	0.06	1.14e-17
E8.5	a4	anterior lpm 1 (2nd heart field)	Id3	8.65e-20	0.431256	0.989	0.953	1.19e-15
E8.5	a4	anterior lpm 1 (2nd heart field)	Nkx2-5	1.07e-11	0.271684	0.833	0.587	1.47e-07
E8.5	a4	anterior lpm 1 (2nd heart field)	Ebf1	2.44e-11	0.263113	0.283	0.108	3.36e-07
E8.5	a4	anterior lpm 1 (2nd heart field)	Irx5	1.6e-08	0.284708	0.644	0.476	0.000220753
E8.5	a4	anterior lpm 1 (2nd heart field)	Tsc22d3	1.28e-07	0.275903	0.544	0.38	0.00177198
E8.5	a5	right anterior lpm 2	Tbx1	1.44e-47	0.710763	0.891	0.377	1.98e-43
E8.5	a5	right anterior lpm 2	Ebf1	2.89e-28	0.398872	0.391	0.093	3.99e-24
E8.5	a5	right anterior lpm 2	Gbx2	1.86e-27	0.36885	0.402	0.105	2.57e-23
E8.5	a5	right anterior lpm 2	Prrx2	1.71e-26	0.455072	0.989	0.921	2.36e-22
E8.5	a5	right anterior lpm 2	Tcf15	2.88e-26	0.687608	0.368	0.095	3.98e-22
E8.5	a5	right anterior lpm 2	Irx5	3.06e-20	0.43414	0.782	0.457	4.22e-16
E8.5	a5	right anterior lpm 2	Irx1	1.89e-15	0.366089	0.638	0.35	2.6e-11
E8.5	a5	right anterior lpm 2	Irx3	2.25e-12	0.341997	0.874	0.66	3.11e-08
E8.5	a5	right anterior lpm 2	Foxc2	3.1e-11	0.267132	0.575	0.318	4.29e-07
E8.5	a6	ventral lpm (dorsal mesocardium)	Hoxd1	1.2e-26	0.393611	0.364	0.07	1.66e-22
E8.5	a6	ventral lpm (dorsal mesocardium)	Gata5	1.67e-23	0.561918	0.78	0.379	2.31e-19
E8.5	a6	ventral lpm (dorsal mesocardium)	Nr2f2	1.21e-22	0.461763	0.627	0.225	1.67e-18
E8.5	a6	ventral lpm (dorsal mesocardium)	Tbx5	4.96e-22	0.357413	0.449	0.125	6.85e-18
E8.5	a6	ventral lpm (dorsal mesocardium)	Gata6	4.07e-18	0.47635	0.907	0.655	5.62e-14
E8.5	a6	ventral lpm (dorsal mesocardium)	Gata4	1.09e-11	0.291839	0.475	0.207	1.5e-07
E8.5	a6	ventral lpm (dorsal mesocardium)	Hoxb1	1.59e-10	0.381391	0.61	0.351	2.19e-06
E8.5	a6	ventral lpm (dorsal mesocardium)	Foxf1	3.97e-07	0.273469	0.602	0.374	0.00547876
E9.0	b0	anterior foregut (2nd heart field)	Meox1	2.15e-181	1.10872	0.721	0.156	3.3e-177
E9.0	b0	anterior foregut (2nd heart field)	Tbx1	4.86e-174	0.890337	0.715	0.146	7.44e-170
E9.0	b0	anterior foregut (2nd heart field)	Irx1	1.96e-144	0.6908	0.5	0.07	3e-140
E9.0	b0	anterior foregut (2nd heart field)	Prrx2	4.33e-111	0.713812	0.988	0.792	6.62e-107
E9.0	b0	anterior foregut (2nd heart field)	Hoxa1	6.11e-95	0.764182	0.645	0.242	9.36e-91
E9.0	b0	anterior foregut (2nd heart field)	Irx3	4.69e-83	0.673949	0.621	0.228	7.17e-79
E9.0	b0	anterior foregut (2nd heart field)	Irx2	4.75e-74	0.404206	0.299	0.046	7.27e-70
E9.0	b0	anterior foregut (2nd heart field)	Ebf1	6.78e-69	0.633363	0.488	0.147	1.04e-64
E9.0	b0	anterior foregut (2nd heart field)	Prdm1	4.48e-65	0.380187	0.301	0.055	6.85e-61
E9.0	b0	anterior foregut (2nd heart field)	Tshz2	6.79e-65	0.688554	0.826	0.501	1.04e-60
E9.0	b0	anterior foregut (2nd heart field)	Foxc2	1.97e-62	0.497527	0.422	0.122	3.02e-58
E9.0	b0	anterior foregut (2nd heart field)	Irx5	7.19e-59	0.462687	0.459	0.147	1.1e-54
E9.0	b0	anterior foregut (2nd heart field)	Meis2	4.86e-48	0.461667	0.951	0.811	7.43e-44
E9.0	b0	anterior foregut (2nd heart field)	Prrx1	5.04e-48	0.563461	0.445	0.174	7.71e-44
E9.0	b0	anterior foregut (2nd heart field)	Mef2c	4.05e-36	0.471389	0.65	0.363	6.19e-32
E9.0	b0	anterior foregut (2nd heart field)	Foxc1	9.13e-36	0.347892	0.336	0.119	1.4e-31
E9.0	b0	anterior foregut (2nd heart field)	Sall1	9.58e-36	0.332967	0.295	0.096	1.47e-31
E9.0	b0	anterior foregut (2nd heart field)	Etv5	4.56e-26	0.275423	0.252	0.088	6.97e-22
E9.0	b0	anterior foregut (2nd heart field)	Pbx1	1.34e-22	0.294457	0.895	0.794	2.06e-18
E9.0	b0	anterior foregut (2nd heart field)	Zfp36l1	2.42e-15	0.258905	0.783	0.651	3.7e-11
E9.0	b0	anterior foregut (2nd heart field)	Tshz1	2.61e-15	0.282793	0.486	0.33	3.99e-11
E9.0	b0	anterior foregut (2nd heart field)	Tcf7l1	6.88e-13	0.281887	0.428	0.302	1.05e-08
E9.0	b1	stomach	Barx1	3.7e-190	1.42293	0.609	0.075	5.67e-186
E9.0	b1	stomach	Hoxa5	1.17e-125	0.851621	0.753	0.231	1.79e-121
E9.0	b1	stomach	Hlx	2.92e-86	0.599459	0.62	0.185	4.46e-82
E9.0	b1	stomach	Foxf1	2.67e-61	0.540396	0.778	0.37	4.09e-57
E9.0	b1	stomach	Hoxa4	2.46e-55	0.396203	0.414	0.116	3.76e-51
E9.0	b1	stomach	Hoxb4	1.76e-31	0.369655	0.725	0.431	2.7e-27
E9.0	b1	stomach	Sox11	2.94e-30	0.332873	0.982	0.901	4.5e-26
E9.0	b1	stomach	Hoxb1	1.23e-25	0.356516	0.689	0.441	1.88e-21
E9.0	b1	stomach	Hoxb5	1.56e-25	0.273025	0.41	0.182	2.39e-21
E9.0	b1	stomach	Nr2f1	2.4e-18	0.314005	0.705	0.483	3.67e-14
E9.0	b1	stomach	Tox3	6.8e-18	0.255387	0.316	0.151	1.04e-13
E9.0	b1	stomach	Foxp4	1.19e-16	0.25169	0.6	0.408	1.83e-12
E9.0	b2	sinus venosus	Shox2	3.69e-164	0.999721	0.441	0.033	5.65e-160
E9.0	b2	sinus venosus	Tbx18	2.1e-116	0.734401	0.494	0.08	3.21e-112
E9.0	b2	sinus venosus	Gata4	6.02e-85	0.655721	0.675	0.233	9.21e-81
E9.0	b2	sinus venosus	Gata6	2.02e-66	0.607121	0.868	0.545	3.09e-62
E9.0	b2	sinus venosus	Tbx5	2.03e-63	0.477863	0.515	0.16	3.1e-59
E9.0	b2	sinus venosus	Mef2c	1.82e-60	0.709658	0.729	0.356	2.79e-56
E9.0	b2	sinus venosus	Tbx20	7.91e-40	0.308033	0.29	0.076	1.21e-35
E9.0	b2	sinus venosus	Nr2f1	1.26e-38	0.468404	0.794	0.468	1.92e-34
E9.0	b2	sinus venosus	Hey1	8.12e-37	0.422657	0.364	0.129	1.24e-32
E9.0	b2	sinus venosus	Plagl1	1.78e-35	0.423725	0.694	0.386	2.72e-31
E9.0	b2	sinus venosus	Pbx3	4.85e-33	0.401888	0.615	0.352	7.42e-29
E9.0	b2	sinus venosus	Gata5	2.73e-32	0.365692	0.503	0.239	4.18e-28
E9.0	b2	sinus venosus	Zbtb20	7.48e-28	0.348421	0.332	0.132	1.14e-23
E9.0	b2	sinus venosus	Jun	9.44e-25	0.41132	0.51	0.28	1.44e-20
E9.0	b2	sinus venosus	Nr2f2	5.73e-18	0.261472	0.814	0.61	8.76e-14
E9.0	b3	dorsal lateral foregut	Foxd1	1.18e-120	0.709237	0.5	0.067	1.81e-116
E9.0	b3	dorsal lateral foregut	Osr1	1.06e-106	0.860753	0.79	0.23	1.62e-102
E9.0	b3	dorsal lateral foregut	Pbx1	2.62e-41	0.490382	0.969	0.791	4e-37
E9.0	b3	dorsal lateral foregut	Foxf1	7.69e-33	0.450696	0.741	0.393	1.18e-28
E9.0	b3	dorsal lateral foregut	Foxc1	3.11e-31	0.30789	0.377	0.128	4.76e-27
E9.0	b3	dorsal lateral foregut	Nr2f1	5.61e-28	0.49087	0.769	0.485	8.58e-24
E9.0	b3	dorsal lateral foregut	Sox11	6.58e-23	0.301906	0.988	0.904	1.01e-18
E9.0	b3	dorsal lateral foregut	Mycn	2.68e-17	0.345407	0.614	0.417	4.1e-13
E9.0	b3	dorsal lateral foregut	Sox4	6.86e-15	0.304687	0.941	0.871	1.05e-10
E9.0	b3	dorsal lateral foregut	Zfp277	2.44e-13	0.28746	0.407	0.239	3.73e-09
E9.0	b3	dorsal lateral foregut	Tbx5	1.1e-11	0.256216	0.352	0.195	1.68e-07
E9.0	b3	dorsal lateral foregut	Foxp1	5.2e-11	0.273279	0.818	0.723	7.96e-07
E9.0	b3	dorsal lateral foregut	Foxp2	6.53e-11	0.264109	0.404	0.245	9.99e-07
E9.0	b4	ventral lateral foregut	Osr1	9.88e-71	0.874069	0.719	0.248	1.51e-66
E9.0	b4	ventral lateral foregut	Nkx2-5	2.16e-67	0.775285	0.561	0.145	3.3e-63
E9.0	b4	ventral lateral foregut	Tbx5	3.71e-44	0.534412	0.529	0.179	5.68e-40
E9.0	b4	ventral lateral foregut	Gata5	7.39e-43	0.567838	0.601	0.244	1.13e-38
E9.0	b4	ventral lateral foregut	Nr2f2	4.67e-28	0.561057	0.82	0.621	7.14e-24
E9.0	b4	ventral lateral foregut	Id2	1.83e-17	0.299226	0.975	0.869	2.79e-13
E9.0	b4	ventral lateral foregut	Gata6	2.2e-13	0.313799	0.773	0.574	3.36e-09
E9.0	b4	ventral lateral foregut	Gata4	1.47e-11	0.263739	0.475	0.28	2.26e-07
E9.0	b4	ventral lateral foregut	Pitx2	0.000618981	0.261316	0.356	0.274	1
E9.0	b5	posterior ventral foregut	Plagl1	3.58e-96	1.24572	0.935	0.391	5.48e-92
E9.0	b5	posterior ventral foregut	Hlx	1.38e-51	0.633523	0.67	0.217	2.1e-47
E9.0	b5	posterior ventral foregut	Hand1	2.08e-49	0.724202	0.66	0.206	3.18e-45
E9.0	b5	posterior ventral foregut	Lhx2	1.71e-44	0.494423	0.274	0.043	2.61e-40
E9.0	b5	posterior ventral foregut	Id3	9.68e-43	0.572509	0.991	0.933	1.48e-38
E9.0	b5	posterior ventral foregut	Id2	2.44e-31	0.487411	0.991	0.871	3.73e-27
E9.0	b5	posterior ventral foregut	Peg3	1.91e-30	0.426263	0.991	0.952	2.92e-26
E9.0	b5	posterior ventral foregut	Wt1	7.41e-29	0.403139	0.363	0.105	1.13e-24
E9.0	b5	posterior ventral foregut	Hoxa4	4.97e-27	0.483734	0.405	0.141	7.6e-23
E9.0	b5	posterior ventral foregut	Gata4	3.87e-26	0.465955	0.6	0.275	5.92e-22
E9.0	b5	posterior ventral foregut	Bnc1	7.67e-20	0.282714	0.293	0.094	1.17e-15
E9.0	b5	posterior ventral foregut	Nr2f2	4.34e-19	0.452388	0.814	0.626	6.64e-15
E9.0	b5	posterior ventral foregut	Hoxb4	2.28e-18	0.393298	0.698	0.457	3.48e-14
E9.0	b5	posterior ventral foregut	Myrf	2.7e-18	0.391453	0.591	0.33	4.13e-14
E9.0	b5	posterior ventral foregut	Nfib	4.46e-16	0.316896	0.33	0.132	6.83e-12
E9.0	b5	posterior ventral foregut	Gata6	8.44e-14	0.341974	0.786	0.578	1.29e-09
E9.0	b5	posterior ventral foregut	Barx1	1.01e-13	0.385779	0.335	0.141	1.55e-09
E9.0	b5	posterior ventral foregut	Twist2	1.92e-13	0.318162	0.586	0.351	2.93e-09
E9.0	b5	posterior ventral foregut	Foxf1	5.27e-12	0.286184	0.656	0.414	8.06e-08
E9.0	b5	posterior ventral foregut	Hoxb5	3.18e-11	0.320034	0.391	0.202	4.87e-07
E9.0	b5	posterior ventral foregut	Zmiz1	4.75e-11	0.332565	0.702	0.545	7.26e-07
E9.0	b5	posterior ventral foregut	Hoxb1	8.65e-11	0.300362	0.67	0.463	1.32e-06
E9.0	b5	posterior ventral foregut	Hand2	1.94e-10	0.26632	0.526	0.312	2.97e-06
E9.0	b5	posterior ventral foregut	Hoxa5	8.83e-10	0.264046	0.493	0.295	1.35e-05
E9.0	b5	posterior ventral foregut	Meis3	2.96e-08	0.287897	0.6	0.457	0.000452122
E9.0	b5	posterior ventral foregut	Pitx2	4.3e-08	0.353108	0.428	0.271	0.00065762
E9.0	b6	outflow tract	Tlx1	1.15e-134	0.814042	0.612	0.058	1.75e-130
E9.0	b6	outflow tract	Nkx2-6	4.29e-86	0.579594	0.466	0.053	6.56e-82
E9.0	b6	outflow tract	Nkx2-5	8.93e-65	1.03386	0.652	0.154	1.37e-60
E9.0	b6	outflow tract	Id1	1.1e-50	0.786335	0.983	0.697	1.68e-46
E9.0	b6	outflow tract	Hand2	9.44e-46	0.642075	0.758	0.3	1.44e-41
E9.0	b6	outflow tract	Mef2c	8.46e-41	0.788632	0.837	0.384	1.29e-36
E9.0	b6	outflow tract	Isl1	1.04e-39	0.683394	0.826	0.388	1.59e-35
E9.0	b6	outflow tract	Etv5	2.46e-34	0.349972	0.404	0.097	3.77e-30
E9.0	b6	outflow tract	Mecom	7.2e-33	0.347022	0.275	0.051	1.1e-28
E9.0	b6	outflow tract	Arid3b	2.55e-26	0.545842	0.652	0.321	3.9e-22
E9.0	b6	outflow tract	Irx5	8.59e-16	0.343059	0.433	0.185	1.31e-11
E9.0	b6	outflow tract	Irx3	1.51e-12	0.291076	0.534	0.278	2.31e-08
E9.0	b6	outflow tract	Tead1	1.96e-12	0.315819	0.567	0.32	3e-08
E9.0	b6	outflow tract	Hes1	2.98e-11	0.30381	0.725	0.497	4.57e-07
E9.0	b7	midgut	Hoxc8	9.13e-177	0.905809	0.462	0.016	1.4e-172
E9.0	b7	midgut	Nkx2-3	7.9e-133	0.750124	0.391	0.017	1.21e-128
E9.0	b7	midgut	Hoxa7	1.64e-110	0.928079	0.408	0.028	2.52e-106
E9.0	b7	midgut	Hand1	2.94e-107	1.27441	0.888	0.199	4.5e-103
E9.0	b7	midgut	Hoxb8	2.41e-101	0.762224	0.538	0.063	3.68e-97
E9.0	b7	midgut	Hoxc6	5.07e-97	0.602573	0.385	0.029	7.76e-93
E9.0	b7	midgut	Hoxb7	5.22e-54	0.43465	0.337	0.045	7.99e-50
E9.0	b7	midgut	Foxf2	8.88e-50	0.435147	0.331	0.047	1.36e-45
E9.0	b7	midgut	Hoxb6	6.83e-49	0.615432	0.479	0.102	1.05e-44
E9.0	b7	midgut	Twist2	1.69e-47	0.78323	0.781	0.343	2.58e-43
E9.0	b7	midgut	Tshz2	4.57e-36	0.765107	0.87	0.536	6.99e-32
E9.0	b7	midgut	Hlx	7.24e-36	0.624081	0.633	0.227	1.11e-31
E9.0	b7	midgut	Foxf1	1.82e-28	0.584765	0.799	0.409	2.78e-24
E9.0	b7	midgut	Hoxc5	2.4e-21	0.413929	0.337	0.104	3.66e-17
E9.0	b7	midgut	Sox4	6.05e-14	0.363559	0.929	0.876	9.26e-10
E9.0	b7	midgut	Foxp1	9.94e-11	0.341149	0.834	0.727	1.52e-06
E9.0	b7	midgut	Peg3	3.02e-10	0.260358	0.988	0.953	4.62e-06
E9.0	b8	fibroblast 1 (near liver)	Msx1	1.8e-117	1.08494	0.778	0.118	2.76e-113
E9.0	b8	fibroblast 1 (near liver)	Msx2	1.7e-108	0.795472	0.641	0.079	2.6e-104
E9.0	b8	fibroblast 1 (near liver)	Hand1	1.42e-86	0.968324	0.902	0.202	2.17e-82
E9.0	b8	fibroblast 1 (near liver)	Twist1	1.08e-54	0.926029	0.791	0.284	1.65e-50
E9.0	b8	fibroblast 1 (near liver)	Hoxb6	1.21e-31	0.474095	0.431	0.107	1.86e-27
E9.0	b8	fibroblast 1 (near liver)	Bnc1	1.42e-25	0.330561	0.366	0.095	2.17e-21
E9.0	b8	fibroblast 1 (near liver)	Prdm6	8.3e-23	0.360622	0.418	0.131	1.27e-18
E9.0	b8	fibroblast 1 (near liver)	Alx1	6.72e-21	0.370771	0.471	0.169	1.03e-16
E9.0	b8	fibroblast 1 (near liver)	Hoxb5	1.87e-20	0.444074	0.516	0.199	2.87e-16
E9.0	b8	fibroblast 1 (near liver)	Gata6	2.01e-18	0.429669	0.882	0.577	3.07e-14
E9.0	b8	fibroblast 1 (near liver)	Hoxc5	4.16e-18	0.297607	0.34	0.105	6.36e-14
E9.0	b8	fibroblast 1 (near liver)	Peg3	6.47e-16	0.335584	1	0.952	9.89e-12
E9.0	b8	fibroblast 1 (near liver)	Id1	1.41e-15	0.378847	0.928	0.703	2.15e-11
E9.0	b8	fibroblast 1 (near liver)	Plagl1	3.15e-14	0.397945	0.725	0.415	4.81e-10
E9.0	b8	fibroblast 1 (near liver)	Jun	8.84e-14	0.341512	0.582	0.299	1.35e-09
E9.0	b8	fibroblast 1 (near liver)	Twist2	1.14e-12	0.309552	0.654	0.353	1.74e-08
E9.0	b8	fibroblast 1 (near liver)	Klf6	4.64e-12	0.308003	0.458	0.219	7.1e-08
E9.0	b8	fibroblast 1 (near liver)	Hand2	2.5e-11	0.297312	0.588	0.313	3.83e-07
E9.0	b8	fibroblast 1 (near liver)	Myrf	1.1e-10	0.305328	0.582	0.337	1.69e-06
E9.0	b8	fibroblast 1 (near liver)	Pitx2	1.3e-09	0.270946	0.51	0.27	1.99e-05
E9.0	b8	fibroblast 1 (near liver)	Snai2	6.04e-09	0.286881	0.405	0.207	9.24e-05
E9.0	b8	fibroblast 1 (near liver)	Hoxb2	7.82e-09	0.333366	0.765	0.574	0.000119696
E9.0	b9	pharyngeal mesoderm	Nkx2-6	1.77e-125	1.04116	0.711	0.057	2.7e-121
E9.0	b9	pharyngeal mesoderm	Ebf2	3.34e-104	0.602305	0.371	0.014	5.1e-100
E9.0	b9	pharyngeal mesoderm	Tlx1	1.12e-82	1.11177	0.629	0.074	1.72e-78
E9.0	b9	pharyngeal mesoderm	Ebf3	1.6e-60	0.591846	0.433	0.045	2.45e-56
E9.0	b9	pharyngeal mesoderm	Ebf1	5.97e-58	1.22636	0.794	0.184	9.14e-54
E9.0	b9	pharyngeal mesoderm	Six1	2.68e-51	0.555442	0.412	0.048	4.11e-47
E9.0	b9	pharyngeal mesoderm	Tbx1	6.26e-38	0.838968	0.763	0.224	9.58e-34
E9.0	b9	pharyngeal mesoderm	Gbx2	4.1e-34	0.592552	0.381	0.062	6.27e-30
E9.0	b9	pharyngeal mesoderm	Etv5	6.85e-33	0.584822	0.485	0.103	1.05e-28
E9.0	b9	pharyngeal mesoderm	Id1	2.17e-31	0.969455	0.959	0.707	3.31e-27
E9.0	b9	pharyngeal mesoderm	Prrx2	2.42e-25	0.750186	0.979	0.82	3.7e-21
E9.0	b9	pharyngeal mesoderm	Id3	6.75e-20	0.575417	0.99	0.935	1.03e-15
E9.0	b9	pharyngeal mesoderm	Sall1	1.09e-11	0.365851	0.351	0.122	1.67e-07
E9.0	b9	pharyngeal mesoderm	Isl1	1.59e-11	0.479996	0.711	0.404	2.43e-07
E9.0	b9	pharyngeal mesoderm	Tshz2	2.36e-10	0.325964	0.845	0.546	3.61e-06
E9.0	b9	pharyngeal mesoderm	Arid3b	2.59e-10	0.429315	0.577	0.333	3.97e-06
E9.0	b9	pharyngeal mesoderm	Id2	6.36e-10	0.431176	0.99	0.876	9.74e-06
E9.0	b9	pharyngeal mesoderm	Tcf7l2	3.2e-09	0.40799	0.464	0.24	4.89e-05
E9.0	b9	pharyngeal mesoderm	Snai2	3.67e-09	0.332489	0.443	0.21	5.61e-05
E9.0	b9	pharyngeal mesoderm	Irx5	1.01e-08	0.403172	0.423	0.192	0.000155008
E9.0	b9	pharyngeal mesoderm	Etv1	1.68e-08	0.279021	0.289	0.107	0.000256331
E9.0	b9	pharyngeal mesoderm	Lef1	2.44e-07	0.344097	0.33	0.154	0.00372625
E9.0	b9	pharyngeal mesoderm	Irx3	6.06e-07	0.321547	0.515	0.286	0.00926856
E9.0	b10	liver-septum transversum	Lhx9	1.23e-235	1.03366	0.719	0.015	1.88e-231
E9.0	b10	liver-septum transversum	Tbx18	6.04e-98	1.70637	0.969	0.123	9.24e-94
E9.0	b10	liver-septum transversum	Wt1	8.76e-82	1.18806	0.859	0.108	1.34e-77
E9.0	b10	liver-septum transversum	Scx	2.87e-68	0.525819	0.453	0.029	4.38e-64
E9.0	b10	liver-septum transversum	Creb5	1.16e-61	0.961929	0.688	0.087	1.77e-57
E9.0	b10	liver-septum transversum	Sox9	3.8e-48	1.10905	0.828	0.178	5.82e-44
E9.0	b10	liver-septum transversum	Jun	3.62e-24	0.77423	0.844	0.302	5.54e-20
E9.0	b10	liver-septum transversum	Gata4	6.56e-22	0.664445	0.828	0.287	1e-17
E9.0	b10	liver-septum transversum	Creb3l2	5.74e-18	0.517411	0.625	0.193	8.78e-14
E9.0	b10	liver-septum transversum	Bnc1	3.16e-15	0.426745	0.406	0.102	4.83e-11
E9.0	b10	liver-septum transversum	Plagl1	1.24e-14	0.635698	0.859	0.422	1.89e-10
E9.0	b10	liver-septum transversum	Shox2	2.25e-14	0.422265	0.375	0.087	3.44e-10
E9.0	b10	liver-septum transversum	Hand2	4.2e-14	0.478627	0.75	0.318	6.42e-10
E9.0	b10	liver-septum transversum	Nfib	1.36e-12	0.296715	0.469	0.139	2.09e-08
E9.0	b10	liver-septum transversum	Arid5b	3.09e-11	0.313558	0.422	0.131	4.72e-07
E9.0	b10	liver-septum transversum	Zfp579	5.06e-09	0.288268	0.469	0.175	7.74e-05
E9.0	b10	liver-septum transversum	Myrf	1.1e-08	0.466659	0.656	0.343	0.0001684
E9.0	b10	liver-septum transversum	Tsc22d4	1.94e-08	0.417178	0.688	0.362	0.000297501
E9.0	b10	liver-septum transversum	Klf6	3.13e-08	0.472078	0.5	0.226	0.000478805
E9.0	b10	liver-septum transversum	Id2	8.33e-07	0.382448	0.953	0.878	0.0127413
E9.0	b11	fibroblast 2	Pitx1	3.01e-156	1.03121	0.632	0.019	4.61e-152
E9.0	b11	fibroblast 2	Msx1	2.88e-65	1.54422	0.877	0.138	4.41e-61
E9.0	b11	fibroblast 2	Msx2	1.15e-55	0.848092	0.737	0.096	1.76e-51
E9.0	b11	fibroblast 2	Hand1	4.24e-52	1.63163	0.965	0.225	6.49e-48
E9.0	b11	fibroblast 2	Creb3l1	3.14e-48	0.783797	0.579	0.069	4.81e-44
E9.0	b11	fibroblast 2	Hoxb6	6.04e-32	0.74207	0.614	0.114	9.24e-28
E9.0	b11	fibroblast 2	Tbx20	2.22e-27	0.569047	0.544	0.099	3.4e-23
E9.0	b11	fibroblast 2	Klf6	5.13e-25	0.772826	0.754	0.221	7.85e-21
E9.0	b11	fibroblast 2	Prdm6	1.13e-21	0.529058	0.579	0.138	1.72e-17
E9.0	b11	fibroblast 2	Pitx2	9.11e-21	0.711153	0.807	0.272	1.39e-16
E9.0	b11	fibroblast 2	Plagl1	3.17e-20	0.81578	0.912	0.422	4.84e-16
E9.0	b11	fibroblast 2	Sox6	1.34e-17	0.376854	0.404	0.08	2.05e-13
E9.0	b11	fibroblast 2	Bnc1	5.02e-17	0.493176	0.439	0.102	7.69e-13
E9.0	b11	fibroblast 2	Hoxb8	2.69e-16	0.413768	0.404	0.085	4.12e-12
[truncated: 344 more rows]
