# Supplementary material for: Single cell transcriptomics identifies a signaling network coordinating endoderm and mesoderm diversification during foregut organogenesis
Source: Nat Commun. 2020 Aug 27;11:4158. doi: 10.1038/s41467-020-17968-x (PMC7453027; doi:10.1038/s41467-020-17968-x)
Supplement: Supplementary file 9 — Source Data [file 41467_2020_17968_MOESM9_ESM.xlsx]

## Sheet: Fig.1 & S2 difusion maps
Han et al. Source data for psedotime analysis in Figure 1 and Supplementary Figure 2.

## Sheet: Fig. 7b RT-QPCR
Han et al. Source data for Fig. 7b: RT-QPCR data from differentiated hPSCs
NKX2.5
	d4		d7							d4	d7
	CM	SM	CM	STM	LF	RM	EM/GM			CM vs SM	CM vs STM	CM vs LF	CM vs RM	CM vs EM/GM
1	1280.95	370.222	515.19	121.13	262.02	70.79	90.06		p-value	<0.0001	0.0002	0.0008	<0.0001	<0.0001
2	1078.42	420.95	449.52	115.66	238.37	69.2	80.89
3	1089.25	395.748	526	136.43	19.12	63.37	71.71
Average	1149.54	395.64	496.903	124.407	173.17	67.7867	80.8867
HOXA1
	d4		d7							d4	d7
	CM	SM	CM	STM	LF	RM	EM/GM			CM vs SM	CM vs STM	CM vs LF	CM vs RM	CM vs EM/GM
1	8.63	1542.24	25.64	603.76	1112.63	2396.4	2427.6		p-value	<0.0001	0.0012	<0.0001	<0.0001	0.0044
2	4.63	1650.72	19.43	609.26	1134.94	1842.62	2417.86
3	8.7	1538.1	30.75	690.81	1241.67	2254.53	2096.92
Average	7.32	1577.02	25.2733	634.61	1163.08	2164.52	2314.13
FOXF1	d4		d7							d4	d7
	CM	SM	CM	STM	LF	RM	EM/GM			CM vs SM	CM vs STM	CM vs LF	CM vs RM	CM vs EM/GM
1	1.85329e+06	2.0811e+06	1.12737e+06	2.4424e+06	3.64743e+06	8.12557e+06	1.30419e+07		p-value	>0.9999	>0.9999	0.9763	<0.0001	<0.0001
2	1.34521e+06	1.94798e+06	3.014e+06	2.34295e+06	2.89521e+06	8.2143e+06	9.92381e+06
3	2.27008e+06	1.82289e+06	3.32992e+06	2.48961e+06	2.55858e+06	8.383e+06	1.14731e+07
Average	1.82286e+06	1.95066e+06	2.49043e+06	2.42499e+06	3.03374e+06	8.24095e+06	1.14796e+07
WT1										d4	d7
	d4		d7							CM vs SM	CM vs STM	STM vs LF	STM vs RM	STM vs EM/GM
	CM	SM	CM	STM	LF	RM	EM/GM		p-value	0.0002	<0.0001	<0.0001	<0.0001	<0.0001
1	16.3288	626.507	109.31	2115.9	2.52	541.73	730.33
2	9.86334	714.103	127.44	2526.67	5.98	518.03	953.98
3	15.2557	667.926	66.24	2706.15	6.3	540.35	780.64
Average	13.8159	669.512	100.997	2449.57	4.93333	533.37	821.65
UPK1B
	d4		d7							d4	d7
	CM	SM	CM	STM	LF	RM	EM/GM			CM vs SM	CM vs STM	STM vs LF	STM vs RM	STM vs EM/GM
1	0.039482	0.0886214	0.0277	0.4886	0.0076	0.0359	0.1074		p-value	0.4846	<0.0001	<0.0001	<0.0001	<0.0001
2	7.58478e-06	0.0444221	0.1608	0.4378	0.0288	0.0733	0.1224
3	8.23999e-06	0.100886	0.0046	0.3917	0.0082	0.0377	0.0948
Average	0.0131659	0.0779764	0.0643667	0.439367	0.0148667	0.0489667	0.1082
MSX1	d4		d7							d4	d7
	CM	SM	CM	STM	LF	RM	EM/GM			CM vs SM	CM vs LF	LF vs STM	LF vs RM	LF vs EM/GM
1	221.772	171.767	401.84	594.81	4113.58	437.43	156.56		p-value	>0.9999	<0.0001	<0.0001	<0.0001	<0.0001
2	162.673	150.56	279.12	521.99	3290.82	366.47	162.28
3	156.454	127.174	342.14	510.74	3437.23	142.47	146.29
Average	180.3	149.834	341.033	542.513	3613.88	315.457	155.043
NKX6.1										d4	d7
	d4		d7							CM vs SM	CM vs RM	RM vs STM	RM vs LF	RM vs EM/GM
	CM	SM	CM	STM	LF	RM	EM/GM		p-value	>0.9999	<0.0001	<0.0001	<0.0001	<0.0001
1	0.00028	0.00027	0.03779	3.89604	1.81254	72.6727	2.8992
2	0.00815	0.00035	0.00038	4.63451	0.46263	133.884	4.096
3	0.0083	0.00193	0.0004	2.90826	0.59704	120.767	2.52771
Average	0.00557667	0.00085	0.0128567	3.81294	0.957403	109.108	3.1743
MSC										d4	d7
	d4		d7							CM vs SM	CM vs EM/GM	EM/GM vs STM	EM/GM vs LF	EM/GM vs RM
	CM	SM	CM	STM	LF	RM	EM/GM		p-value	0.8527	0.0002	0.0002	0.0442	0.0002
1	0.011751	0.0162216	1.35e-05	1.08e-05	0.0281	1.17e-05	0.0337
2	0.00569372	0.0145161	1.01e-05	8.45e-06	0.0131	1.01e-05	0.0327
3	6.45687e-06	0.00535846	1.05e-05	8.8e-06	0.00202	1.12e-05	0.0278
Average	0.00581706	0.0120321	1.13667e-05	9.35e-06	0.0144067	1.1e-05	0.0314
BARX1	d4		d7							d4	d7
	CM	SM	CM	STM	LF	RM	EM/GM			CM vs SM	CM vs EM/GM	EM/GM vs STM	EM/GM vs LF	EM/GM vs RM
1	0.0297395	0.0261864	0.00265	0.01676	0.01086	0.0161	0.18386		p-value	0.9997	0.0004	0.0006	0.0013	0.0008
2	0.0221196	0.0568226	0.00701	0.0065	0.02559	0.00994	0.0629
3	0.0206018	0.0158217	0.00054	0.00305	0.02078	0.01069	0.18633
Average	0.0241536	0.0329436	0.0034	0.00877	0.0190767	0.0122433	0.144363

## Sheet: Fig. 7d cell staining
Han et al. Source data for Fig. 7d: cell staining quantification of differenatated hPSCs
ICC							RNAscope
WT1	% of cells						WT1	% of cells
	STM	LF	RM	EM/GM				STM	LF	RM	EM/GM
1	67.0991	0.196323	12.5052	4.58736			1	43.5088	0.761421	33.9522	21.0835
2	77.9179	0.03992	3.0766	5.01612			2	74.7836	3.34076	26.0678	16.2764
3	76.3951	0.184185	5.21709	3.02898			3	96.1484	0.853485	29.8831	12.1212
Average	73.804	0.140143	6.93296	4.21082			Average	71.4802	1.65189	29.9677	16.4937
p-value (vs STM)	-	<0.0001	<0.0001	<0.0001			p-value (vs STM)	-	0.0006	0.0144	0.0029
MSX1	% of cells						MSX1	% of cells
								STM	LF	RM	EM/GM
							1	1.05263	28.2995	13.3952	5.12445
		not tested					2	1.40693	48.5523	15.6112	6.55738
							3	8.5592	45.2347	19.5326	5.3391
							Average	3.67292	40.6955	16.1797	5.67364
							p-value (vs LF)	0.0002	-	0.0033	0.0003
FOXF1	% of cells						FOXF1	% of cells
	STM	LF	RM	EM/GM				STM	LF	RM	EM/GM
1	63.9504	3.59629	99.9862	90.8586			1	25.2632	12.6904	83.0239	85.6515
2	65.7224	0.708583	72.1955	72.6741			2	38.7446	11.9154	71.4286	75.8782
3	27.3996	3.49951	80.3023	91.9082			3	57.3466	14.5092	81.4691	66.6667
Average	52.3575	2.60146	84.1613	85.1469			Average	40.4515	13.0383	78.6405	76.0655
p-value (vs RM)	0.059	0.0003	-	0.9995			p-value (vs RM)	0.0038	0.0001	-	0.9771
NKX6.1	% of cells						NKX6.1	% of cells
	STM	LF	RM	EM/GM				STM	LF	RM	EM/GM
1	10.3047	8.64947	33.4694	3.83275			1	5.60224	2.39411	35.3226	16.2765
2	3.47293	5.82804	15.0743	11.0731			2	18.4154	9.1954	33.6232	16.3528
3	5.37715	7.19776	27.0684	12.4381			3	17.0175	3.62069	35.8846	23.253
Average	6.38491	7.22509	25.204	9.11464			Average	13.6784	5.07007	34.9434	18.6274
p-value (vs RM)	0.0081	0.0105	-	0.0187			p-value (vs RM)	0.001	0.0001	-	0.0054
BARX1	% of cells						BARX1	% of cells
								STM	LF	RM	EM/GM
							1	5.38244	7.07763	11.272	30.3809
		not tested					2	6.399	9.09091	9.48181	34.1127
							3	2.30548	7.96813	10.7921	34.3324
							Average	4.69564	8.04555	10.5153	32.942
							p-value (vs EM/GM)	<0.0001	<0.0001	<0.0001	-

## Sheet: Fig. S11c RT-QPCR
Han et al. Source data for Fig. 11c: RT-QPCR data from differentiated hPSCs
PAX3
	d0	d1	d2	d4
	SC	MPS	LPM	CM	SM			MPS vs LPM
1	0.735187	139.393	18.6998	0.848568	2.2492		p-value	0.0002
2	1.21153	70.5216	13.6247	0.596101	1.04761
3	1.12271	120.942	19.9005	0.703039	0.90466
Average	1.02314	110.286	17.4083	0.715903	1.40049
PRRX1
	d0	d1	d2	d4
	SC	MPS	LPM	CM	SM			LPM vs CM	LPM vs SM
1	0.986005	83.0293	43.0525	11.4705	6.31974		p-value	0.0308	0.0089
2	1.03986	37.0473	45.051	8.36047	4.7596
3	0.975318	57.7645	40.412	15.9535	3.84882
Average	1.00039	59.2804	42.8385	11.9282	4.97605
NKX2.5
	d0	d1	d2	d4
	SC	MPS	LPM	CM	SM			CM vs SM
1	0.961861	363.985	1204.45	840.435	577.34		p-value	0.0137
2	0.722352	264.596	1566.89	1103.01	371.214
3	1.43926	184.646	1794.19	1310.83	304.479
Average	1.04116	271.076	1521.84	1084.76	417.678
ISL1
	d0	d1	d2	d4
	SC	MPS	LPM	CM	SM			CM vs SM
1	0.820907	67.6996	94.4595	23.7355	17.945		p-value	0.0205
2	1.03041	46.246	104.54	29.0185	10.8759
3	1.18222	60.1501	102.515	36.6197	12.4479
Average	1.01118	58.0319	100.505	29.7912	13.7563
CD31
	d0	d1	d2	d4
	SC	MPS	LPM	CM	SM			CM vs SM
1	0.91033	87.103	6.28831	772.312	134.217		p-value	0.0002
2	1.38624	5.23079	8.26842	975.116	81.7419
3	0.79243	0.946526	6.60842	913.631	99.7369
Average	1.02967	31.0934	7.05505	887.02	105.232
HOXA1
	d0	d1	d2	d4
	SC	MPS	LPM	CM	SM			CM vs SM
1	0.597909	3035.02	16.2959	0.526497	966.085		p-value	0.0003
2	2.02596	2194.01	15.9741	0.746152	760.984
3	0.82553	2723.89	24.6303	1.94667	1015.08
Average	1.1498	2650.97	18.9668	1.07311	914.051
HOXA5
	d0	d1	d2	d4
	SC	MPS	LPM	CM	SM			CM vs SM
1	0.410821	235.246	307.664	167.85	334.755		p-value	0.0231
2	5.67591	271.589	181.588	55.8209	211.693
3	0.428857	341.667	150.774	50.3981	294
Average	2.17186	282.834	213.342	91.3562	280.149
WNT2
	d0	d1	d2	d4
	SC	MPS	LPM	CM	SM			CM vs SM
1	0.317174	1.00651	689.084	9177.42	18234.7		p-value	0.0058
2	0.318321	1564.06	632.449	3895.81	19676.7
3	9.9046	10.231	687.726	109.136	22673.6
Average	3.51336	525.099	669.753	4394.12	20195

## Sheet: Fig. 11d cell staining
Han et al. Source data for Fig. 11d: cell staining quantification of differenatated hPSCs
NKX2.5	% of cells
	d4
	CM	SM
1	69.5818	44.9821
2	57.3123	43.9291
3	59.6078	43.8479
Averaeg	62.1673	44.253
Stdev	6.52295	0.632692
p-value	0.0091

## Sheet: Fig. S12d RT-PCR
Han et al. Source data for Fig. 12d: RT-QPCR data from differentiated hPSCs
ACTC1
	d4		d7							d4	d7
	CM	SM	CM	STM	LF	RM	EM/GM			CM vs SM	CM vs STM	CM vs LF	CM vs RM	CM vs EM/GM
1	21.583	51.0336	163.133	33.5392	8.02064	11.8037	12.7362		p-value	0.9989	<0.0001	<0.0001	<0.0001	<0.0001
2	38.2498	40.9306	285.022	23.2463	13.5932	11.8388	14.4548
3	48.9625	44.4457	225.474	26.0386	9.05746	26.7109	7.40222
Average	36.2651	45.47	224.543	27.608	10.2238	16.7845	11.5311
TBX20
	d4		d7							d4	d7
	CM	SM	CM	STM	LF	RM	EM/GM			CM vs SM	CM vs STM	CM vs LF	CM vs RM	CM vs EM/GM
1	2973.37	1445.08	11874.2	4856.1	6228.32	2667.81	2848.59		p-value	0.8545	0.0002	0.001	<0.0001	<0.0001
2	2598.56	1730.14	7607.27	4058.12	4835.24	2990.63	2659.33
3	2847.71	1732.76	12901.1	5101.24	5880.2	3170.56	2265.29
Average	2806.55	1635.99	10794.2	4671.82	5647.92	2943	2591.07
TNNT2	d4		d7							d4	d7
	CM	SM	CM	STM	LF	RM	EM/GM			CM vs SM	CM vs STM	CM vs LF	CM vs RM	CM vs EM/GM
1	0.833169	1.54065	22.3104	12.6573	13.4123	2.15648	1.94542		p-value	0.999	0.0581	0.0007	<0.0001	<0.0001
2	1.03272	1.68821	18.9635	13.2028	9.32835	1.54716	4.46304
3	0.573014	1.30414	15.9515	16.366	8.41329	1.34408	4.55232
Average	0.812968	1.511	19.0751	14.0753	10.3847	1.68257	3.6536
PDE5A
	d4		d7							d4	d7
	CM	SM	CM	STM	LF	RM	EM/GM			CM vs SM	CM vs STM	CM vs LF	CM vs RM	CM vs EM/GM
1	0.584871	0.895443	0.716	2.605	5.309	2.846	16.639		p-value	0.9435	0.0008	<0.0001	0.0011	<0.0001
2	0.352707	0.989719	0.573	2.482	4.466	2.525	16.783
3	0.623295	0.840726	0.575	3.415	4.855	2.886	14.943
Average	0.520291	0.908629	0.621333	2.834	4.87667	2.75233	16.1217
HOXA5
	d4		d7							d4	d7
	CM	SM	CM	STM	LF	RM	EM/GM			CM vs SM	CM vs STM	CM vs LF	CM vs RM	CM vs EM/GM
1	705.983	5795.12	1765.26	2680.83	2499.28	13276.7	8682.14		p-value	0.1844	0.8132	0.9533	<0.0001	0.0002
2	482.404	5200.87	1693.31	5552.63	3346.59	17038.5	14695.9
3	714.452	3925.39	1785.85	3704.81	4159.66	20295.2	14763.4
Average	634.28	4973.79	1748.14	3979.42	3335.18	16870.1	12713.8
TBX18	d4		d7							d4	d7
	CM	SM	CM	STM	LF	RM	EM/GM			CM vs SM	CM vs STM	STM vs LF	STM vs RM	STM vs EM/GM
1	4540.4	3797.33	17932.8	29007.9	10631.2	5553.6	8440.76		p-value	0.9978	<0.0001	<0.0001	<0.0001	<0.0001
2	3913.85	3844.47	16042.4	26228.2	8965.07	4818.36	9448.75
3	4002.43	3725.76	15453.2	27653.6	9542.31	5615.3	8808.96
Average	4152.23	3789.19	16476.1	27629.9	9712.85	5329.09	8899.49
LHX2
	d4		d7							d4	d7
	CM	SM	CM	STM	LF	RM	EM/GM			CM vs SM	CM vs STM	STM vs LF	STM vs RM	STM vs EM/GM
1	0.748041	62.0937	15.78	1155.02	0.63	717.51	131.94		p-value	0.1695	<0.0001	<0.0001	<0.0001	<0.0001
2	0.281398	67.4289	15.53	1026.46	0.86	669.02	190.12
3	0.903988	63.4917	14.9	1089.52	1.84	704.9	134.64
Average	0.644476	64.3381	15.4033	1090.33	1.11	697.143	152.233
UPK3B										d4	d7
	d4		d7							CM vs SM	CM vs STM	STM vs LF	STM vs RM	STM vs EM/GM
	CM	SM	CM	STM	LF	RM	EM/GM		p-value	>0.9999	<0.0001	<0.0001	<0.0001	0.7079
1	0.021623	0.022838	0.04	0.8	0.12	0.32	1.1
2	0.016853	0.034011	0.03	0.77	0.11	0.23	0.91
3	0.04634	0.024815	0.05	0.87	0.09	0.17	0.73
Average	0.028272	0.0272213	0.04	0.813333	0.106667	0.24	0.913333
MSX2	d4		d7							d4	d7
	CM	SM	CM	STM	LF	RM	EM/GM			CM vs SM	CM vs LF	LF vs STM	LF vs RM	LF vs EM/GM
1	34.0527	5.31806	10.986	13.91	187.332	9.668	2.739		p-value	0.0017	<0.0001	<0.0001	<0.0001	<0.0001
2	36.238	6.18294	8.556	15.59	188.191	10.446	3.205
3	37.4481	6.63216	11.212	17.072	218.989	8.465	5.191
Average	35.9129	6.04439	10.2513	15.524	198.171	9.52633	3.71167
HAND1
	d4		d7							d4	d7
	CM	SM	CM	STM	LF	RM	EM/GM			CM vs SM	CM vs LF	LF vs STM	LF vs RM	LF vs EM/GM
1	73070.9	89532.6	274703	84535.8	192527	95497.8	37923.9		p-value	0.8556	<0.0001	<0.0001	<0.0001	<0.0001
2	60539.6	85317.9	314112	98310.7	185476	71195.4	42543
3	72057.6	75129.6	259715	96068.6	218953	88516.5	44343.8
Average	68556	83326.7	282844	92971.7	198985	85069.9	41603.5
TBX5	d4		d7							d4	d7
	CM	SM	CM	STM	LF	RM	EM/GM			CM vs SM	CM vs RM	RM vs STM	RM vs LF	RM vs EM/GM
1	153.619	1238.76	250.22	402.14	980.18	958.84	229.36		p-value	0.0002	0.0027	0.3707	0.4619	0.0041
2	476.331	1164.77	347.92	622.32	997.5	897.22	355.71
3	468.367	1025.93	204.37	810.14	1353.41	758.56	302.02
Average	366.105	1143.15	267.503	611.533	1110.36	871.54	295.697
WNT2
	d4		d7							d4	d7
	CM	SM	CM	STM	LF	RM	EM/GM			CM vs SM	CM vs RM	RM vs STM	RM vs LF	RM vs EM/GM
1	62.7563	9246.54	669.78	44220.4	142887	15773.8	1798.95		p-value	0.0002	<0.0001	<0.0001	<0.0001	<0.0001
2	55.4746	10237.8	806	44820.9	134506	15390.6	3270.86
3	67.0774	9272.13	758.75	45601.3	140461	13361.9	1604.39
Average	61.7694	9585.5	744.843	44880.9	139285	14842.1	2224.73
WNT4
	d4		d7							d4	d7
	CM	SM	CM	STM	LF	RM	EM/GM			CM vs SM	CM vs EM/GM	EM/GM vs STM	EM/GM vs LF	EM/GM vs RM
1	69.4935	74.5777	126.9	348.98	195.85	460.99	1449.17		p-value	>0.9999	<0.0001	<0.0001	<0.0001	<0.0001
2	57.9862	97.7284	100.24	41.5	1.09	340.26	1172.84
3	57.8019	57.6424	141.72	45.29	43.42	327.39	911.37
Average	61.7605	76.6495	122.953	145.257	80.12	376.213	1177.79
NKX3.2	d4		d7							d4	d7
	CM	SM	CM	STM	LF	RM	EM/GM			CM vs SM	CM vs EM/GM	EM/GM vs STM	EM/GM vs LF	EM/GM vs RM
1	18.156	49.7829	8.01	490.64	88.21	1519.88	13678.1		p-value	>0.9999	<0.0001	<0.0001	<0.0001	<0.0001
2	26.5855	82.6728	81.42	386.08	65.82	1435.34	26779.5
3	8.37015	135.652	43.78	637.87	151.78	2644.64	15577
Average	17.7039	89.3693	44.4033	504.863	101.937	1866.62	18678.2
